# Supplementary material for: CRISPR-powered quantitative keyword search engine in DNA data storage
Source: Nat Commun. 2024 Mar 15;15:2376. doi: 10.1038/s41467-024-46767-x (PMC10943086; doi:10.1038/s41467-024-46767-x)
Supplement: Supplementary file 7 — Supplementary Data 3 [file 41467_2024_46767_MOESM7_ESM.xlsx]

## Sheet: Sheet1
Primer Name	Illumina forward adapter (5'-3')	Primer Sequence (5'-3')
Forward-0	TCGTCGGCAGCGTCAGATGTGTATAAGAGACAG	ACTCCTCGAATGCTAGCGTTG
Forward-1	TCGTCGGCAGCGTCAGATGTGTATAAGAGACAG	ACATCGCCATTCCAAGAGCAT
Forward-2	TCGTCGGCAGCGTCAGATGTGTATAAGAGACAG	AGATTGCACGTGTGTCTGCCT
Forward-3	TCGTCGGCAGCGTCAGATGTGTATAAGAGACAG	GTGGAACGCTTGACCAACTTG
Forward-4	TCGTCGGCAGCGTCAGATGTGTATAAGAGACAG	AGATGGCATGGACACGGAGAT
Forward-5	TCGTCGGCAGCGTCAGATGTGTATAAGAGACAG	GACGAACACTGTTCACACCTG
Forward-6	TCGTCGGCAGCGTCAGATGTGTATAAGAGACAG	CACGAAGCAAGCTATGACCAC
Forward-7	TCGTCGGCAGCGTCAGATGTGTATAAGAGACAG	TCAGTTCTCCGTACATGGCTG
Forward-8	TCGTCGGCAGCGTCAGATGTGTATAAGAGACAG	ACCTCGTGCAGTTGTGGTTGT
Forward-9	TCGTCGGCAGCGTCAGATGTGTATAAGAGACAG	TGGTCACAGCTGTAAGTGCAT
Forward-10	TCGTCGGCAGCGTCAGATGTGTATAAGAGACAG	TGCTGGTTACCACATAGCCTG
Forward-11	TCGTCGGCAGCGTCAGATGTGTATAAGAGACAG	GTCTTGAGTCACGAACCAGGA
Forward-12	TCGTCGGCAGCGTCAGATGTGTATAAGAGACAG	GTTGCCAACGGACTCTAAGGA
Forward-13	TCGTCGGCAGCGTCAGATGTGTATAAGAGACAG	TGCTCCTGTCTTGTATCCGTG
Forward-14	TCGTCGGCAGCGTCAGATGTGTATAAGAGACAG	AGAGCCTGCCATGTTCCAATG
Forward-15	TCGTCGGCAGCGTCAGATGTGTATAAGAGACAG	TGGATACCAACCGATGCGAAC
Forward-16	TCGTCGGCAGCGTCAGATGTGTATAAGAGACAG	ACACACTTGCGTTGCTCTTCG
Forward-17	TCGTCGGCAGCGTCAGATGTGTATAAGAGACAG	AGTGCACCTTGATGTGGTCCT
Forward-18	TCGTCGGCAGCGTCAGATGTGTATAAGAGACAG	AGTGAACCGTCTTCATGGAGC
Forward-19	TCGTCGGCAGCGTCAGATGTGTATAAGAGACAG	TCGGTTCATCCACAAGCCTTG
Forward-20	TCGTCGGCAGCGTCAGATGTGTATAAGAGACAG	TATTGGCATCGCGAACATCCA
Forward-21	TCGTCGGCAGCGTCAGATGTGTATAAGAGACAG	ATAGCACAGCGTCACGGTTCA
Forward-22	TCGTCGGCAGCGTCAGATGTGTATAAGAGACAG	AGTTGCTGATAGGTGCTTCGA
Forward-23	TCGTCGGCAGCGTCAGATGTGTATAAGAGACAG	TCTCCGAGTCTTCACGTCTTG
Forward-24	TCGTCGGCAGCGTCAGATGTGTATAAGAGACAG	TCCTGCACTTGGTATAGGCCA
Forward-25	TCGTCGGCAGCGTCAGATGTGTATAAGAGACAG	ACAATGCCTGGTGTTACTCCG
Forward-26	TCGTCGGCAGCGTCAGATGTGTATAAGAGACAG	ATTGCTGCAATGCTGAACCAG
Forward-27	TCGTCGGCAGCGTCAGATGTGTATAAGAGACAG	GCATCCAATCAGACAGTCCGA
Forward-28	TCGTCGGCAGCGTCAGATGTGTATAAGAGACAG	GATCCGAACTGACAGCGAACT
Forward-29	TCGTCGGCAGCGTCAGATGTGTATAAGAGACAG	AGCGTTATACTGGTCGTTGGT
Forward-30	TCGTCGGCAGCGTCAGATGTGTATAAGAGACAG	CTATGGCACGTGGAGTTGACT
Forward-31	TCGTCGGCAGCGTCAGATGTGTATAAGAGACAG	ACTAGGCACCTCACAGTCAGA
Forward-32	TCGTCGGCAGCGTCAGATGTGTATAAGAGACAG	ACATCTCATCCTGAACGCACA
Forward-33	TCGTCGGCAGCGTCAGATGTGTATAAGAGACAG	TGTAACGACGCTACTACCACG
Forward-34	TCGTCGGCAGCGTCAGATGTGTATAAGAGACAG	GAAGTCACAACACGCTGGAGT
Forward-35	TCGTCGGCAGCGTCAGATGTGTATAAGAGACAG	AGTGCGAAGGAAGCCAACTAG
Forward-36	TCGTCGGCAGCGTCAGATGTGTATAAGAGACAG	AGAGGAGACCACCAGCTCTTA
Forward-37	TCGTCGGCAGCGTCAGATGTGTATAAGAGACAG	ACTTGGCATGTCCTACATCGT
Forward-38	TCGTCGGCAGCGTCAGATGTGTATAAGAGACAG	GAGTTGCACTGCTCCGTCAAT
Forward-39	TCGTCGGCAGCGTCAGATGTGTATAAGAGACAG	ACCGTAGATCCTCGACAAGCT
Forward-Reference	TCGTCGGCAGCGTCAGATGTGTATAAGAGACAG	TCAACTGGTGATTCGTGCAAC
Reverse-0	GTCTCGTGGGCTCGGAGATGTGTATAAGAGACAG	TGCGGTATCGAACGTGTCTGT
Reverse-1	GTCTCGTGGGCTCGGAGATGTGTATAAGAGACAG	GTTGGAGTCCGAAGCTTGGTA
Reverse-2	GTCTCGTGGGCTCGGAGATGTGTATAAGAGACAG	ATGGAGAAGATGGCTCGTGGA
Reverse-3	GTCTCGTGGGCTCGGAGATGTGTATAAGAGACAG	TCTTCGCGTTGATCATCCTCG
Reverse-4	GTCTCGTGGGCTCGGAGATGTGTATAAGAGACAG	TGAGCCTTGAACAGAGTTGCG
Reverse-5	GTCTCGTGGGCTCGGAGATGTGTATAAGAGACAG	AGAAGACGTCCATCAGTCGCT
Reverse-6	GTCTCGTGGGCTCGGAGATGTGTATAAGAGACAG	TCAGGTGGCTTGATACGACCA
Reverse-7	GTCTCGTGGGCTCGGAGATGTGTATAAGAGACAG	GCACTTGAGCCAGAGTATTGC
Reverse-8	GTCTCGTGGGCTCGGAGATGTGTATAAGAGACAG	TCAACTGACGAATCACCACGA
Reverse-9	GTCTCGTGGGCTCGGAGATGTGTATAAGAGACAG	GCACTTATCCTTCGAGCTGCT
Reverse-10	GTCTCGTGGGCTCGGAGATGTGTATAAGAGACAG	CGCAACTCAGAACAGACAAGC
Reverse-11	GTCTCGTGGGCTCGGAGATGTGTATAAGAGACAG	GAATAGCGCATGGACTGAGGT
Reverse-12	GTCTCGTGGGCTCGGAGATGTGTATAAGAGACAG	ACCAGTGCTTGCCTATACGCT
Reverse-13	GTCTCGTGGGCTCGGAGATGTGTATAAGAGACAG	ATCGTTGCTGTCCTGCGTACT
Reverse-14	GTCTCGTGGGCTCGGAGATGTGTATAAGAGACAG	GAAGAGCTCTGCCATCCTCAT
Reverse-15	GTCTCGTGGGCTCGGAGATGTGTATAAGAGACAG	TGCGTGTGAAGTTCCTGGATA
Reverse-16	GTCTCGTGGGCTCGGAGATGTGTATAAGAGACAG	CGTTAACTGCCGTAATCACCG
Reverse-17	GTCTCGTGGGCTCGGAGATGTGTATAAGAGACAG	TCTCGGTGAAGACAGTCAACG
Reverse-18	GTCTCGTGGGCTCGGAGATGTGTATAAGAGACAG	GTTCCAGCGCCAATTATTCCG
Reverse-19	GTCTCGTGGGCTCGGAGATGTGTATAAGAGACAG	ATGGTGATGGTGCATGGAGTG
Reverse-20	GTCTCGTGGGCTCGGAGATGTGTATAAGAGACAG	CGGAATCCACACATGCTTCTG
Reverse-21	GTCTCGTGGGCTCGGAGATGTGTATAAGAGACAG	AGTGGATGCCTTGAAGTGCCA
Reverse-22	GTCTCGTGGGCTCGGAGATGTGTATAAGAGACAG	GCTTGGTGACGAATCAGTTGC
Reverse-23	GTCTCGTGGGCTCGGAGATGTGTATAAGAGACAG	CTGAACGTGGCATCTGGAGAT
Reverse-24	GTCTCGTGGGCTCGGAGATGTGTATAAGAGACAG	TGCTTGTTAGAGGCAGTCGAT
Reverse-25	GTCTCGTGGGCTCGGAGATGTGTATAAGAGACAG	GCCTTGTCTGTAACCGGAACT
Reverse-26	GTCTCGTGGGCTCGGAGATGTGTATAAGAGACAG	AGCACGTACAACACCAGGTAT
Reverse-27	GTCTCGTGGGCTCGGAGATGTGTATAAGAGACAG	GACCTTCATCGGCAACTAGGT
Reverse-28	GTCTCGTGGGCTCGGAGATGTGTATAAGAGACAG	AGAGTTGGAACACTGCAAGGT
Reverse-29	GTCTCGTGGGCTCGGAGATGTGTATAAGAGACAG	CTGGTGTGTCAGGTACGAACA
Reverse-30	GTCTCGTGGGCTCGGAGATGTGTATAAGAGACAG	TGCAATGTCACACTTCACGAC
Reverse-31	GTCTCGTGGGCTCGGAGATGTGTATAAGAGACAG	TCGGATGTCAATGCGCGAATC
Reverse-32	GTCTCGTGGGCTCGGAGATGTGTATAAGAGACAG	TCGAAGAATACCGCCTGACCA
Reverse-33	GTCTCGTGGGCTCGGAGATGTGTATAAGAGACAG	AGAAGAGTCCAACGTCGCAAG
Reverse-34	GTCTCGTGGGCTCGGAGATGTGTATAAGAGACAG	AGGTTGACATGTTGAGGCACA
Reverse-35	GTCTCGTGGGCTCGGAGATGTGTATAAGAGACAG	ACTGGAGAGAGCGTCTATTGC
Reverse-36	GTCTCGTGGGCTCGGAGATGTGTATAAGAGACAG	GTCCAGTGTGAACGTGAAGTG
Reverse-37	GTCTCGTGGGCTCGGAGATGTGTATAAGAGACAG	ACCAATCTGTCCACGTTCGAC
Reverse-38	GTCTCGTGGGCTCGGAGATGTGTATAAGAGACAG	CTGGTAGTCCGTCATGCTTCA
Reverse-39	GTCTCGTGGGCTCGGAGATGTGTATAAGAGACAG	TAGCACTACGAACGGCATCCT
Reverse-Reference	GTCTCGTGGGCTCGGAGATGTGTATAAGAGACAG	AGGCATACAGGAAGCTACCGT
