# Supplementary material for: CRISPR-powered quantitative keyword search engine in DNA data storage
Source: Nat Commun. 2024 Mar 15;15:2376. doi: 10.1038/s41467-024-46767-x (PMC10943086; doi:10.1038/s41467-024-46767-x)
Supplement: Supplementary file 8 — Supplementary Data 4 [file 41467_2024_46767_MOESM8_ESM.xlsx]

## Sheet: Sheet1
Pool name	Sequence (5'-3')
File A	ACAACACAACAACAGCACAACCAGACAACCTTACAACCGAACAACTCCACAACTGGACAACGATACAACGCAATTACCGA
File A	ACAACGTCACAATCGGACAATGCTACAAGACAACAAGAGCACAACGCAACAAGCAGACAAGCTTACAAGCGAACAAGTCCACAAGTGGACAAGGATACAAGGCAACAAGGTCACACAACG
File A	ACACAAGTACACACAAACACACTCACAACGATACAACGCAACACACGGACACATCTACAAGGCAACACATGAACACAGACACACAACGACACAGCGACACAGTTACACCACA
File A	ACAATCGGACAGTTGGACATGGACACACAACGACACTGCAACAGACGAACAGATGGACAGACAGACAGAGATACAGAAGCACCGTGAGACATAGCCACATACGAACAGACTT
File A	ACACTAGCACACTCAGACACTCTTACACTCGAACACAACGACACTTCCACACTTGGACACTGATACACTGCAACACTGTCACAATCGG
File A	ACACTGCAACCATGTCACTAGCTTACAAGAGCACCACACGACCTGGAAACATCTCTACATGGCGACTCACAAACCACGAGACACGGTTACACGATTACCTAGATACCAGTCAACAGACAG
File A	ACACAAGTACATCACGACATCAGTACATCCAAACAAGCAGACATCCTCACACTGATACATCCGGACATCTCTACAACGCAACAACGATACATCTGAACACTGCAACACTGTCC
File A	ACACCGAGACACTGCAACATCGACACATCGCGACACGACGACACAACGACATCGTTACATTCGAACATTGCCACATGACGACACTAGCACACTCTTACACATCTACATGAGTATTCACGA
File A	ACATGCAAACAAGACAACATCTCTACATACGAACATGCTCACATGCGGACAAGGATACAAGGCAACACGATTACATGTCTACATGTGAACATGGACACACATCTACAAGCGAACATGGCGACACAACGCG
File A	ACACTGCAACATCGACACACAAGTACATGGTTACAGAACAACAGAAGCATCGTGACATTCGGTAACACGATTACAAGCAGACAGAAGCCG
File A	ACAGACAGACAACGTCACACAGCGACAACGATACAGACTTACACGGTTACACTTCCACAAGGATACATAGCCACAGACGAACAGATCC
File A	ACACTGCAACAGACGAACAGATGGACAGACAGACAGAGATACAGAAGCACATGGTTACACCTGCACAGAGCAACACAACGACAGAGTCACAGCACGACATGGACACACAACGACATCGTT
File A	ACATGACGACAGTTCCACAGCACGACTCAGTTACCATCTTACAGCTCAACATGTCTACACCTGCACAAGGCAACATTGCCACTGGAGGACCTAAGCACTAGGCAACATGACGACACGCAC
File A	ACACTGCAACAGACGAACAGATGGACAGACAGACAGAGATACAGAAGCACATGCGGACACGCTGACAGTCGAACCACACGATTACCGAACCTGATCACCACACGACAGTCTTACATGACGACACGCAC
File A	ACTCGTATACCTAAGCACAGATCCACTAGCTTACAAGAGCACCTGGAAACAAGCAGACACTTGGACTTCTCTACAGACTTACAGTTGG
File A	ACACGCTGACAAGCTTACATGACGACAGAGATACTAGGCAACAAGCAGACAAGCTTACCGACACACAGGCTGACAGACTTACAGAAGCACAACGTCACACAGCGACCTAGAT
File A	ACACAAGTACACGCTGACCTATGGACAAGCAGACAGTTCCACAATCGGACACCTATACACCTCAACACCTGCACACCGAGACAACGATACAACGCA
File A	ACAGAGTCACACTTCCACAGTAGCATTCACGAACAGGATTACAGTCTTACAGAGATACATGGACATTCAGCCATGCTGAAACAGGAGAACACGATTACACATCTCGCG
File A	ACACTGCAACAGACGAACAGATGGACAGACAGACAGAGATACAGAAGCACATGGTTACACCTGCACAGAGCAACACAACGACAGCAGAACAACCGAACTGTACGACACTTGGACATCCAA
File A	ACATACGAACAGACTTACAGCTGCACACGACGACAACTCCACACATCTACAGAACAACAGGTCAACACGCACACAACGTCACACTGATACATGAGTACAACCTT
File A	ACAGGTGCACCAACAGACCAACTTACAGTTCCACATCGTTACACCTATACACCTCAACACCTGCACACCGAGACAACGATACAACGCAACAGAACAACAGATCCACCAACGAACACAAGT
File A	ACCACCACACATAGCCACAGGTGCACATGCGGACCAGCACACACGTCAACACGGTTACCTCAGAACCAGAGAACACTAGCACACTGCAATCAGTGAACTTGGTCATTACCGAACAATCGGACAGTTGG
File A	ACATGGACACACATCTACCAATCCACCTCAGAACAGGCTGACCGTGAGACATGGTTACAGCTGCACCACTCAACACCTGCACGAGTCGACACCTGCACACAAGTACATCCTCACAGAGATACAGAAGC
File A	ACAATCGGACAGTTGGACTACGCAACAGTGCAACACATCTACAGCTGCATCCTTCTACTGCTGTACATCGCGACAACGATACAACGCAACAGAACAACCTATCCACCAGTCAACTACCAGACAGATCC
File A	ACACGCTGACATGGTTACCGATGCACCTTGTTACCTTACAACTTCTCTACACGACGACACGCACACAGACGAACAGATCCACTACGCAACTAGTGGACTCGCACACCAGAGAACACTAGCACACAACG
File A	ACACTGCAACAGACGAACAGATGGACAGACAGACAGAGATACAGAAGCACACTTCCACACTTGGACACTGATACACTAGCATTCACGAACTGAGCGACACAAGTACACAGACACACAACG
File A	ACCTAAGCACCAGAGAACCTCTCAACAGAGTCACAAGCAGACAAGCGAACAGCACGACTACGCAACCAAGCAACACAACGACCAAGATACCAGTCAACAACTCCACACGGTTACATACGAACATAGCC
File A	ACAGCACGACAGAAGCACACAAGTACCAAGTCACCAGCACACCTGGAAACAAGCGAACAAGTCCACACAAGTACACTCTTACACCTGCACACAACG
File A	ACACTGCAACAGACGAACAGATGGACAGACAGACAGAGATACAGAAGCACCAGTCAACAATCGGACAAGGCAACACGATTACACCGTTACGAGACAACAGAAGC
File A	ACATACGAACAAGCTTACACGTCAACAGTTGGACAGAGTCACAGACGAACACAAGTATTCACGAACTCGGTTACAGCTGCACACGACGACAACTCCACACATCT
File A	ACACGCTGACACGTATACACTACAACAGTAGCACATGTCTACAGTCAGACATCCAAACACGGTTACCAATGGACACTAGCACCAAGTCACCACACGACTGGCTAACCTACAG
File A	ACTTGGCAACCTGATCACCGTCTGACATCGACACAGTTCCACATCGTTACAAGGCAACACTTCCACGAGTACACAGTCGAACACGGAGACAAGCGAACAAGTCCACAAGTGGACAAGGAT
File A	ACAATCGGACAGTTGGACCTAGCAACCAGTCAACAAGCAGACAGAAGCACATCCAAACAACGATACACCGAGACATCGACACAGTTGGACCTAGTCACAATCGGACCACCACACAGAAGC
File A	ACACTGCAACAGACGAACAGATGGACAGACAGACAGAGATACAGAAGCACATCGTTATTCCACGATGGCATAACCTCACGATTCCTCAATGGACTAATGGAGAAACCTCATTACAGCATTCG
File A	ACACTGCAACAAGTCCACAAGCAGATTCAGCCATGCTGAAACATCTCTACAACTCCACATCCGGACAAGCGAACTCGGAGACCAGTCAACATCCAAACACACGGACACATCT
File A	ACCAGTCAACAAGACAATTCAGCCATGCTGAAATTACCGAACACCAGGACATCACGACATGCGGACACAGTTACAGTTGGACATGACGACAAGCAGACAAGCTT
File A	ACACAAGTACACGCTGACTAGGCAACAACGTCACAACTGGACATCGACACAGTTGGACCAGTCAACACAACGACACCTGCACATTGCCACACTGCAACACTAGC
File A	ACCATCAGACACGTCAACAGTTCCACCTAGCAACCAGTCAATTCCTCAATGTTCGCATTCCTGCACACAGCGACCTCTGCACAAGTGGACCATCGAATTCACGA
File A	ACATGCAAACCTCGAGACACAAGTACAACGATACAGCACGACAACCTTACAATCGGACACTAGCACCTCGTTACAAGACAACACCTATACAAGCTTACCTTACAACAGACAGACATCCAACG
File A	ACCAGTCAACAGACAGACAGAACAACCGATATATTCAGCCATGCTGAAACAGGAGAACACGATTACACATCTACAAGCGAACAAGTCCACAAGTGGACAAGGATCG
File A	ACCAGAGAACAGGTATACCAAGATACATCTCTACCAACAGACCTTCAGACACCGTTACACAACGACCAGAGAACACTAGCACACATCTACATGTCTACACTTCC
File A	ACAGAGTCATAGCGAAACAAGCTTACATCTCTACCGATATACACAAGTACCAACTTACTTAGCCACCTGATCACCTTAGCACAACCTTCGCGC
File A	ACACTGCAACAGACGAACAGATGGACAGACAGACAGAGATACAGAAGCACACACAAACACACTCACCAAGATACAGTTCCACAATCGGACAGTTGGACATCGTTACTCAGCGACCGTAGA
File A	ACCAGATTACACAAGTACACTAGCACAAGACAACAACGATACCTGACAACATCGACACACTTGGACCACCACACCTGATCACCTGAGGACATGTCTACACCTGC
File A	ACTACGCAACTAGTGGACTCGCACACCAGAGAACACTAGCACATCCGGACAGCGTTACAACGCAATCAGTGAACATCGACACAGATGGACAAGCAGACAAGCTT
File A	ACACTGCAACCTGTACACCTGTCGACCTGTGTACCAACTTACCTGGAAACAAGCAGACCTGGTCACATCCAAACACCAGGACAGTTGGACAGTCGAACAACAGCACAACCAGACAACCTT
File A	ACACTTCCACACTTGGACACTGATACACTGCAACCGAACGATTCCGAGACAGAAGCACCGAATTACATCCTCATTACCGAACCTCTGCACCACTCAACATGCGGACATAGCC
File A	ACAACGTCACATGCGGACCGAAGAACACCTATACAGAAGCACATCGACACACTTGGACCACCACACCTGATCACAACAGCACAGCACGACAACCTT
File A	ACACTCGAACCATGATACACGACGACATCCAAACAAGCAGACACAAGTACAGTGTCACACATCTACAACTGGACACTGCAACACTGTCATCGTGACATTCGGTA
File A	ACCTCCACACCAACTTACAGGTATACAAGAGCACAGTTCCACACGCTGACATGGTTACAGTTCCACAGACAGACAAGCAGACCGACACACACAGCGACACAACGACCAGTCAACAGACAG
File A	ACTACTCCACCAACAGACCTTCAGACACTCTTACGCATGCACACAACGACCAACAGACAGATCCACCAGAGAACAGGTATACCAAGAT
File A	ACACGCTGACATGGTTACCGATGCACCTTGTTACAGGACGACAACGATACAGACTTACATGTCTACACCTGCACAAGCGAACCGAGAGACCGAGTTATTCCGCAACCGCATAACACTTCC
File A	ACACTTCCACACTTGGACACTGATACACTGCAACACTGTCACCTAGCAACCAGTCAACACTGCAACAAGCAGACATTCGAACAGGACGACACTCGAACCTAACA
File B	ACATGCAAACAGTAGCACACAACGACAAGACAACAAGCAGACAGCGTTACAACGCAACACTGTCACTGAGACACACGCACACAAGTCCACTTAGCCACCTCAGA
File B	ACAGAGTCACAGACGAACACAAGTACACGGTTACAGGTATACATCTCTACACCTGCACAACGCAACAAGGTCACATCAGTACATGGACACATTCGAACAAGACAACTAGCTTACACCAGG
File B	ATGTCGCGACGTAAGTATGACCTAATGTCACTATGCCGTTATGCCACAACGTAAGTATGCCGTAACCAACAGATCGTCTCACACAAGTACGCATGCACATCTCTACATGGCGACATCCAA
File B	ACTCGTATACCTAAGCACAGATCCACACGCTGACCAACTTACAGGCTGACCATGCAACGAAGTTATTGCGTAATGTGAGAATCGGCTAACACCTATACAGTTCC
File B	ACCTCTGCACCACTCAACATGCGGACTAGACAACACGCACACATGGACACACATCTACATGTCTACACCTGCACACGGTTACAGGTAT
File B	ACCTAAGCACATCGACACATCCTCACAGAGATACAGAAGCACATCGTTACAAGCGAACAGTCTTACAGTAGCACACAACGACACAGCGACACTACAACACAACG
File B	ACACAAGTACTAGTCCACATCAGTACAGACAGACACCTGCACACGCACACCTCCACACAAGCTTACAGGCTGACCAAGAT
File B	ACACGCTGACAGGCTGACATCGCGACAGTACAACCTCTATACAGTTCCATGCCTCAATGTCGAGATGCCGAGATGCTCAGATACCGAAATGAGGATATTACCGAACCAGTCAACACAACG
File B	ACAGCACGACATGGACACAGACAGACACTGATACACAACGACAGAGCAACATGCGGACATAGCCACATCGTTATTGCAGAATGACCTTATGACGCAATTCTGCG
File B	ACCGTGAGACATAGCCACATGACGACACCTATACAGTTCCACCACGAGACCGTTATACTAGGCAACACTGATACATCCGG
File B	ACAACGATACCAAGATACGAGTCGACAACGCAACTACTGGACTGCTGTACCACACGATTACCGAACAATCGGACAGTTGGACCACCACACATAGCCACACGATT
File B	ACACCAGGACTAGGCAACATGACGACACTGATACACAACGACACGATTACACCTATACATAGCCACTACTCCACCAACAGACCTTCAGACACCGTTACCTAACA
File B	ACAAGCTTACACTGCAACACTGTCACCAGATTACAAGTGGACTTGTGGACTGGTCGACAGCTGCACACGATTACGAACAAACAAGTCCACCACATTACACCAGGATTACCGA
File B	ACAATCGGACAGTTGGACACTTGGACTAGCTTACTATGCTACAGTCGAACAGAGCAACCACCACACATGGTTACCTTACAACACTCTTACCAGCTGACCAGTATACAGTTGGACAAGACA
File B	ACTACCTTACACAGTTACACCACAACACTTCCACACGCACACAAGTCCACAAGGCAACCAGTGCACTATGCTACACGCTGACCAACTTACAGGCTGACAACCTTACCAGTCAACACAACG
File B	ACCTCTGCACCACTCAACATGCGGACATAGCCACCAACAGATCGTCTCACACAAGTACGCATGCATTCACGAATCCGCTAACCATGTCACATCGTTACACACTCACCGTACGACCTTACA
File B	ACCTCCACACATGGTTACCGATCAACAGTTCCACAACCGAACAGTGATACCGTACGACACAACGACCAGATTACTCACAAACAGACAGACAGACGAACAGATGGACATGTCTACACCTGC
File B	ACACCGAGACTCGTCAACATTCGAACATGAGTACTGTCGGACCACGTTACAACGATACCTGACAACATCGACACATGGTTACTCGATT
File B	ACACTGCAACTTCCTCACTGTAGTACACTGCAACACTGTCATTGCGTAATGTGAGAATCGGCTAATTACCGAATTGCGTAATGGCGATATTGTCGCC
File B	ACTACCTTACATGGTTACACATCTATGTGAGAATCGGCTAATTACCGAACATCTGAACTTCCTCACTACCAGACCTGACAACACAGCGACCGTACG
File B	ACTTCGCGACTCACTCACCGTACGACACACGGACAGACAGACAGAGATACGAGAGGATGACTGGATGACACAATTACCGA
File B	ACGAATGAACGAAGACACACAAGTACCAGAGAACATGCGGACACAGTTACACGATTACACATCTATGAGACAACACCACAACTTGCGAACTCGATTCGC
File B	ACAGGCTGACATGCTCACACTGCAACACTGTCACCATCTTACCATTGGACACGTCAACAAGCAGACACGTATACCAAGTCACCATCAGACAGCACGACAACGATACAACGCAATTACCGA
File B	ACAGCAGAACAACCAGACCAAGATACCGTAGAATTACCGAACTGGTGTACACGTATACACGTCAACCGACACACACAAGTACTCAGTTACAAGTGGACAACGATACAACGCA
File B	ACTTGTCCACTCCTATACTGCTCGACACGTCAACTGGTACACAGATCCATGTCGAGATGCCTGGATGCTCGCACACCTGCACCAACAGACAGTTCC
File B	ACCAAGTCACACGCTGACAGAAGCACGTGGAGACCACCACACCTAGCAACACAAGTATTCGACTACACCTGCACATCCAAATACTGCAACAAGCGAACAGTCAGACCTTACAACCAGATT
File B	ACACTCAGACTAGCGAACAAGGATACAACCTTACACGCTGACAGACAGACACTGCAACGAGCATACAAGCTTACACTGCAACAGCGAGACAAGCAGACAAGCTT
File B	ATCGGCTAATTCGGCTATTCTCGCATTCACGAACATGCAAACCTTCTTACCGACACACAGGCTGACTGCTGTACACCAGGACATGTCTACACGATTACATCGACACGATGCG
File B	ACACTTGGACTAGCTTACCGTTATACGATGCGACAAGCAGACAAGCTTACAGCTGCACACGATTACGAACAAACAAGTCCACCACATTACACCAGG
File B	ACCAAGATACCAGTCAACAACTCCACAGTTCCACCTAGCAACCAGTCAACAAGGCAACATTGCCACAGGTATACAGATCC
File B	ACACCAGGACTAGGCAACATGACGACACTGATACATGACGACGCATCAACAAGCGAACCTCAGAACTGCTGTACCATGTCACATCGTTACACACTCACCGTACGACCTTACA
File B	ACCTAAGCACAGTACAACACAGTTACAGTTCCACATACGAACAGACTTACAAGCAGACAAGGCAACATTGCCACTATCGGACTCCTGCACATCGACACCAACTTACATGAGTACAACCTT
File B	ACAAGTCCACACCGTTACACAACGACAATCGGACAAGCAGACTCCTATACAGTAGCACATCGCGACAACGATACAGACTTACACTCTTACCAGCTGACCAGTATACAGTTGGACAGACGAACAGATCC
File B	ACCAGTCAACACAACGACCTAAGCACATCGACACATCCTCACAGAGATACAGAAGCACATCGTTACCTTCGAACATCAGTACACTAGCATGTGGTAATGCTGAAATTCACGAC
File B	ACATGCAAACATCCAAACACAACGACCTAAGCACAGTACAACACAGTTACAGTTCCACATACGAACAGACTTACCGACACACACAAGTACAGTACAACCAACAGACGACATCACACGCAC
File B	ACAGAGTCACATGCGGACACCATCACACCAGGACAGTTGGACAAGTCCACATTCGAACCAGCTGACAGGACGACATAGCCATGAGTCCATTCGGTAACAGTACAACCTCTATACACCAGGACAGTTCC
File B	ACTACTGGACACTTGGACAAGCAGACAGTTCCATTACCGAATCAGGACATTACCGAATGTCGACATTGGAGCATGAGCTTATTACCGA
File B	ACAATCGGACAGTTGGACCACCACACAGGCTGACAGTACAACCTCTATACTCGATTACACAGACACATGACGACTATCGGACACAGCGACACAGTTACCGTTCAACCAGCACACACGTCA
File B	ACACAAGTACTACTGGACTCCTATACTACCGAATTGAGCGACAGCCACACAGTTCCACTCAGTTACCGTTATACAGATCCACAACCGAACAGTGATACCGTACGACATCCAAACAAGCAGACAGAAGC
File B	ACAGTGATACAGTAGCACAGTACAACTCTGCAACAGAACAACCTATCCACTGCTGTACCATGTCACATCGTTACACACTCACCGTACGACCTTACA
File B	ACCTCCACACATGGTTACCGATCAACAGTTCCACACGATTACATTCGAACATGAGTACTGTCGGACCACGTTACAACGATACCTGACAACCAAGATACCAGTCAACAACTCCACAGTTCC
File B	ACAGACGAACAGATCCATGAGTCCATTCGGTAACAGTACAACCTCTATACACCAGGACAGTTCCACCTAGCAACCAGTCAACAAGCAGACATGTCTACATGTGAACATGGACACAGAACAACAGAAGC
File B	ATGACACAATGCCATCAGAACACTACGTATCTATGGCACTATTCACGAATGGTCAGATGGTCAGATGGTCAGATGGTCAGATGGTCAGATGGTCAG
