# Supplementary material for: CRISPR-powered quantitative keyword search engine in DNA data storage
Source: Nat Commun. 2024 Mar 15;15:2376. doi: 10.1038/s41467-024-46767-x (PMC10943086; doi:10.1038/s41467-024-46767-x)
Supplement: Supplementary file 9 — Supplementary Data 5 [file 41467_2024_46767_MOESM9_ESM.xlsx]

## Sheet: Sheet1
Reference #0
TCAACTGGTGATTCGTGCAACGTACGTACCGTACGTACGTACGTACGTACGTACGTACGTACGTACGTACGTACGTACGTACGTACGTACGTACGTACGTACGTACGTAGTCTGTGTCTGTACGGTAGCTTCCTGTATGCCT
TCAACTGGTGATTCGTGCAACGTACGTAGCGTACGTACGTACGTACGTACGTACGTACGTACGTACGTACGTACGTACGTACGTACGTACGTACGTACGTACGTACGTAGCTAGAGCTAGCACGGTAGCTTCCTGTATGCCT
TCAACTGGTGATTCGTGCAACGTACGTATCGTACGTACGTACGTACGTACGTACGTACGTACGTACGTACGTACGTACGTACGTACGTACGTACGTACGTACGTACGTAGATCATGATGTCACGGTAGCTTCCTGTATGCCT
TCAACTGGTGATTCGTGCAACGTACGTCGCGTACGTACGTACGTACGTACGTACGTACGTACGTACGTACGTACGTACGTACGTACGTACGTACGTACGTACGTACGTAGCGCTCGCTACAACGGTAGCTTCCTGTATGCCT
TCAACTGGTGATTCGTGCAACGTACGTCTCGTACGTACGTACGTACGTACGTACGTACGTACGTACGTACGTACGTACGTACGTACGTACGTACGTACGTACGTACGTAGCAGTAGCAGCGACGGTAGCTTCCTGTATGCCT
TCAACTGGTGATTCGTGCAACGTACGTCACGTACGTACGTACCGACGTACGTACGTACGTACGTACGTACGTACGTACGTACGTACGTACGTACGTACGTACGTACGTAGACATGGACTACACGGTAGCTTCCTGTATGCCT
TCAACTGGTGATTCGTGCAACGTACGTGTCGTACGTACGTACGTACGTACGTACGTACGTACGTACGTACGTACGTACGTACGTACGTACGTACGTACGTACGTACGTAGACATCGACTGTACGGTAGCTTCCTGTATGCCT
TCAACTGGTGATTCGTGCAACGTACGTGACGTACGTACGTACGTACGTACGTACGTACGTACGTACGTACGTACGTACGTACGTACGTACGTACGTACGTACGTACGTAGAGCTAGATACTACGGTAGCTTCCTGTATGCCT
TCAACTGGTGATTCGTGCAACGTACGTGCGTAAGTACGTACGTACGTACGTACGTACGTACGTACGTACGTACGTACCTACGTACGTACGTACGTACGTACGTACGACTGCTGTAGTCAGTACGGTAGCTTCCTGTATGCCT
Reference #1
TCAACTGGTGATTCGTGCAACGTAGGTACACGTACGTACGTACTTCCGTCCGTACGTAGGTACGTACGTACGTACGAACGTACGTAGGTAGGTACGTACGTACGTCCGTGCTCAGGCGCTGACGGTAGCTTCCTGTATGCCT
TCAACTGGTGATTCGTGCAACGTAGGTAGACGAACTTACGTACGTACGTACGTAGGTCCGTCCGAACGTACGTACGTCCTTACGTAGGTACGTACGAACGTACTTACGTGCGATGTACGTCACGGTAGCTTCCTGTATGCCT
TCAACTGGTGATTCGTGCAACGTAGGTATAGGTACGTACGTACGAACGTACTTACGTACGAACGTACGTACGTACGTACGTACGTACTTACGTACGTACGTAGTTACGTGCGCGCGCGATGACGGTAGCTTCCTGTATGCCT
TCAACTGGTGATTCGTGCAACGTAGGTCGACGTACGTACGTACGTAGTAACGTACGTACTTACGTACGAACTAACGTACGTCCGTACGTACGTACGTACGTACGTCCGTGACTGAGACGTCACGGTAGCTTCCTGTATGCCT
TCAACTGGTGATTCGTGCAACGTAGGTCTACGTACGTACGTACGACCGTAGGTACGAACGTCCGAACTTACGTACGTACGTACTTCCGTACGTACGAACGTACGTACGTGAGAGCGTAGCGACGGTAGCTTCCTGTATGCCT
TCAACTGGTGATTCGTGCAACGTAGGTCACGGTACGTACGTCCTAACGAAGTAACGTACGTACTTACGTACGTACGTAGGAAGGTAGGAACTTCGGTACGTAGGAACGTGCATGTGAGCATACGGTAGCTTCCTGTATGCCT
TCAACTGGTGATTCGTGCAACGTAGGTGTACGACGGTCGTTACGTACGTACGTACGTACGTACTTACGTAGGTAGGTACGTACGTAGTTACGTACGAACTTCGGTACGAGATCGAGCACTAACGGTAGCTTCCTGTATGCCT
TCAACTGGTGATTCGTGCAACGTAGGTGAACGTCGTAACGTACTTACGTACGTCGGACCTTACGTAGTTACGTAGGTACGTCGGAAGGTAGGTACTTCCGTACGAACGTGAGTACGTATACACGGTAGCTTCCTGTATGCCT
TCAACTGGTGATTCGTGCAACGTAGGTGCCGGTAGTACGTACGTACGTACGTACGTACGTAACTTACTACGTTCGGTGCGTCGTACGGTACTTCGTTCGGACGGACACTGATGATGAGCGTACGGTAGCTTCCTGTATGCCT
Reference #2
TCAACTGGTGATTCGTGCAACGTATGTACCCGTACGTACGTACGTACGTACGTACGTACGTACGTACGTACGTACGTACGTACGTACGTACGTACGTACGTACGTACGTGCTGATGATCACACGGTAGCTTCCTGTATGCCT
TCAACTGGTGATTCGTGCAACGTATGTAGCCGTACGTACGTACGTACGTACGTACGTACGAACGTACGTACGTACGTACGTACGTACGTACTTACGTAGGTACGTACGTGCACTCGCGTGCACGGTAGCTTCCTGTATGCCT
TCAACTGGTGATTCGTGCAACGTATGTATCCGTACGTACGTACGTACGTACGTACGTACGTACGTACGAACGTACGTACGTACGTACGTACGTACGTACGTACGTACGTGCGTGCGCAGCAACGGTAGCTTCCTGTATGCCT
TCAACTGGTGATTCGTGCAACGTATGTCGACGTACGAACGTACGTACGTACGTCCGTACGTACGAAGGTCCGTACGTACGTACGTACGTACGTACGTACTTACGTACGAGAGCACGCGCGCACGGTAGCTTCCTGTATGCCT
TCAACTGGTGATTCGTGCAACGTATGTCTACGTACGTACTTACGTACGTACGTACGTCCGTACGTACGTCCGTACGAACTTACGTAGGTCCTTACGTCGGTACTAAGGTGTATGCGTCACTACGGTAGCTTCCTGTATGCCT
TCAACTGGTGATTCGTGCAACGTATGTCAACGTACTTACGTACTTCGGTCCGTACGAAGGTCCGAACTTACGAAGGTCCGTACGTCCGTACGTACTAACGTACGTCCTTTACGACGCTATGACGGTAGCTTCCTGTATGCCT
TCAACTGGTGATTCGTGCAACGTATGTGTCCGTACGTACGTAGTTCCTACCGACGGACGGTAGGTACTACCGTACGTCGTAACGAACGACGTAACGTCCGAACTTCCTTGCTGCAGCACGTACGGTAGCTTCCTGTATGCCT
TCAACTGGTGATTCGTGCAACGTATGTGACGGTACGTCCGACGGTACTAAGGAACTTACGTCCGTCCGTAGTTACTTCCGAACGTCCTTCCTTACGTACGTACTTACTTGATACTGAGCTGACGGTAGCTTCCTGTATGCCT
TCAACTGGTGATTCGTGCAACGTATGTGCACTTCCGTACGTACGTACGTACGTACGTACGTCGGACGGTACGAACTAAGTAACGTACTACGGAACGAACTTACTTAACTGTCTGCGTGTCGACGGTAGCTTCCTGTATGCCT
Reference #3
TCAACTGGTGATTCGTGCAACGTCGGTACCGGAAGGTCCTTCCTACCGACGTTAGTACGTAAGGACCTACGGAAGGACGTACGTACGTTCGTAACTACGTAAGTACGTAGATCTAGCGTATACGGTAGCTTCCTGTATGCCT
TCAACTGGTGATTCGTGCAACGTCGGTAGAGTACCTACGTTAGGACGGACGTTCGGTCGTTCGTACGTAAGTACCTTCCTACCTACGTAAGTTCGTACCTTCGGACGGTGATGCTGATCGTACGGTAGCTTCCTGTATGCCT
TCAACTGGTGATTCGTGCAACGTCGGTATAGTTACTACGGTCGGACGGACGTACCTACGGAACTAACTACGGACGTTACTTCGTTAGTTCGTAACTACCTAAGTACCTTGATACTGATAGTACGGTAGCTTCCTGTATGCCT
TCAACTGGTGATTCGTGCAACGTCGGTCGAGTAAGTACGGAACGTCGTACGTTCCGAAGTACGTAAGTAAGGAAGGAACTACGTTAGGACGTACGGTCGTTACTACGTTGCACGTGCACTCACGGTAGCTTCCTGTATGCCT
TCAACTGGTGATTCGTGCAACGTCGGTCTCGGACGGAAGGACCTACGGACGGACCTTCCTTAGTAACTTCCTACGTAACGAAGTACGGTAGGTCCGAAGTACGGTCCTAGCGCTATACGACACGGTAGCTTCCTGTATGCCT
TCAACTGGTGATTCGTGCAACGTCGGTCAAGTTAGTTAGTTCGTTCCGAACGAACTACGTAAGTACGTAAGTAAGGAAGGAAGTACGGACCGTCGTAACTTCGGACGTTGTAGAGGAGAGTACGGTAGCTTCCTGTATGCCT
TCAACTGGTGATTCGTGCAACGTCGGTGTCGTTCGGTCGGACCGTCGGACCTACGTTCCGACCTACGGTCGGACCGTACTTAGTACGTTCGTACGGTCGTAACTTACGAGCGTAGGCGAGTACGGTAGCTTCCTGTATGCCT
TCAACTGGTGATTCGTGCAACGTCGGTGACGGTCCGTCCGACGGAAGTTACGACGTTCGTAACTACGTTAGTAACTTCGTAACTTAGTACGTTAGTTCCTTCCTAAGTTGTACTGGTGCTCACGGTAGCTTCCTGTATGCCT
TCAACTGGTGATTCGTGCAACGTCGGTGCGGATCGACGCGACGGCCTAAGTAAGTGTGGACCCTCCGTCCTATGGAAGGAAGCGTACGTGCGAACGTGTTTCTTATACTGAGACGGCTGCAACGGTAGCTTCCTGTATGCCT
Reference #4
TCAACTGGTGATTCGTGCAACGTCTGTACCGTTCCTAAGTAAGTTCGTACGTACCGAAGTACGTTCGTTAGTTCGTACGTTCGTTAGGACGTTCGGACGGTCCGTCCGTGTCGCGGACACTACGGTAGCTTCCTGTATGCCT
TCAACTGGTGATTCGTGCAACGTCTGTAGCCTAAGTTCGTACGTTCCGACCTAAGTACCTAAGGAAGGTCCTTAGTACGGTCCGACCTTCGGACCGACGGAACTTCGTAGTCAGAGTACAGACGGTAGCTTCCTGTATGCCT
TCAACTGGTGATTCGTGCAACGTCTGTATCGTAAGTACGGAACGACGTACGTACGTACGTACGTACCTTAGTAAGTACGTAACTACGTACCTACGTTCGGTCCGTCGGTGTACTAGAGTCTACGGTAGCTTCCTGTATGCCT
TCAACTGGTGATTCGTGCAACGTCTGTCGCCTACCTAACTACGTAACTTCCGAAGTACGTTACGACGGTCGTAACGACCTTAGGACCGACCGTACGACCGTCGTTCCTAGTGAGAGTCATGACGGTAGCTTCCTGTATGCCT
TCAACTGGTGATTCGTGCAACGTCTGTCTCGTTAGTTCCTTACTTACGTCCTAACTACGTACGTTCGTAAGGTCCGACGTACCGTACTACCTAAGTTCGTAACGTAGGAGCTCGTGAGCATACGGTAGCTTCCTGTATGCCT
TCAACTGGTGATTCGTGCAACGTCTGTCACCGAACTAAGGAAGTACGTTCGGACGTAAGTTCCGTACTAAGGACCTTCCGTCGTACCGTACTACCGTCGGTCGTTCGGAGCAGTAGATCGAACGGTAGCTTCCTGTATGCCT
TCAACTGGTGATTCGTGCAACGTCTGTGTCCTAACTTAGTACGTTCCTTACTACGGACGTTCGTTCGTACGTAACTTCGTACCGAACGAACTTCGTACCGTCGTACCTTGCACAGGCTGTCACGGTAGCTTCCTGTATGCCT
TCAACTGGTGATTCGTGCAACGTCTGTGAAGTACGTACGTTCGTTAGGACGGTACGTACGACGGTACGACCTAACTAACGTCGGTCCGACCTACCTTCGTACGTACGTAGTGCGTGTCATAACGGTAGCTTCCTGTATGCCT
TCAACTGGTGATTCGTGCAACGTCTGTGCGCACATTTGTTCGCTAGGACCGGTGCTCATTTAGATGCGCAGTAGCTTATATGTGAGGTCAGGTCTGCCTACAGATAACTGAGAGAGCGCTCACGGTAGCTTCCTGTATGCCT
Reference #5
TCAACTGGTGATTCGTGCAACGTCAGTACACGTCCGTACTACGTTCCTTCGGAACTTAGTACCGAAGTAAGGAAGTACGTAAGGTAGGAAGTAAGTTCCGTACGTCGTAGACTGAGACACGACGGTAGCTTCCTGTATGCCT
TCAACTGGTGATTCGTGCAACGTCAGTAGACGAAGTTCGTACGGAACTAACGTCGTACCGAAGGAAGGTACTTAGGTCGGTCGGTACGACCTACCGAACGTCCTACCTTGTCGAGGTCTGTACGGTAGCTTCCTGTATGCCT
TCAACTGGTGATTCGTGCAACGTCAGTATCGTTCGGACCTTCCTACCTACCTTACTTACGACGTTAGGTCCTTACGTCGGTCCGTCCTAAGGTAGTAAGGTACGAAGGAGCTGACGCGTCGACGGTAGCTTCCTGTATGCCT
TCAACTGGTGATTCGTGCAACGTCAGTCGACGACCGTAGGACCTAACGTACGACCTACCTTAGGTACTTCGGACCTTCGGTCCTTCCTACCTTCCTACGTAAGGTCGGAGCGCAGGCTCTAACGGTAGCTTCCTGTATGCCT
TCAACTGGTGATTCGTGCAACGTCAGTCTCGTTCCGTACTAAGGTACTAACGAAGTACGGTCCGACGTAAGTTACTACCTTAGTAACTAACTTAGGTACGTACGTAGTTGATCACGCGTCTACGGTAGCTTCCTGTATGCCT
TCAACTGGTGATTCGTGCAACGTCAGTCACGTACCTACCGACGGAAGGACGTACCTAACGACCGTCGGACGGTCGTTACTACGGAACTTCGTTCGTTCCTAAGTTCCGAGACGCGGTCGATACGGTAGCTTCCTGTATGCCT
TCAACTGGTGATTCGTGCAACGTCAGTGTCCGACGGACGGTCCTAAGGACGGACCGACCGACCTAAGGAAGTTAGTACCTTAGGTACGAAGGTAGTAACGAACTTCGTTGTACTGGTGTCGACGGTAGCTTCCTGTATGCCT
TCAACTGGTGATTCGTGCAACGTCAGTGAACTACGGTCGGTCGGTCCGAAGTTCCGAACGTCGGAACTTCCGACGGACGTTCGTACCGAACTTCCTAACGACGGTCCGTGACTATGACACTACGGTAGCTTCCTGTATGCCT
TCAACTGGTGATTCGTGCAACGTCAGTGCCCAAATTTCTGTGCTACGAAGCTCGTTTAGAAACATACAAAGATCCGTCCAACGTCCGTCGTTCGTTTCGGCGTATAACTGCAGATTACGTGACGGTAGCTTCCTGTATGCCT
Reference #6
TCAACTGGTGATTCGTGCAACGTGTGTACCCTACCTAAGTTCCTTCGGTCGTTAGTAAGTTAGTAACTAACTAAGGACGGAACTTCGGACGTTCGTAAGGACCGTCGTAGTCATGGTGCAGACGGTAGCTTCCTGTATGCCT
TCAACTGGTGATTCGTGCAACGTGTGTAGCGTAACTTCCGTCCTACCTTCGTACGGTCCTACGGAAGGTACTAACGACCTAAGTTCGGAAGTTAGTACCTACCGTAGGTGCATCAGCAGAGACGGTAGCTTCCTGTATGCCT
TCAACTGGTGATTCGTGCAACGTGTGTATAGGACCGTAGTACGTAACGAACTTCGGTAGGAACTACGTTCGGACGTTCGGTCCTAAGTTAGTAACGACGGTCGTACGGTGTCGACGACGAGACGGTAGCTTCCTGTATGCCT
TCAACTGGTGATTCGTGCAACGTGTGTCGCGTAACTTCGTTAGTTCGGAACTTCCGACCTAACGTCGTAAGTAACTACGGACCTACCTAAGGACGTTACTACGTACGGTGCTATATACTAGACGGTAGCTTCCTGTATGCCT
TCAACTGGTGATTCGTGCAACGTGTGTCTCCGACGTTCCGAAGGACCTAAGGAAGGAACGACCTAACTTACTTCCTTAGGACGTTCCGTACGAACGACGGAAGGTCCTAGCACTGGCTGACACGGTAGCTTCCTGTATGCCT
TCAACTGGTGATTCGTGCAACGTGTGTCAAGTTAGTTCGGACCTTCCGACGTAACTACCTAACTTCGTTACGACGGTCGTAAGTTAGTAAGGACGTTAGTAACTAACGTGATACAGCTATGACGGTAGCTTCCTGTATGCCT
TCAACTGGTGATTCGTGCAACGTGTGTGTAGTTCGGACGGACGTACGGACGGTAGTTACTTACTAACTTCCGACGGAAGGACGTTACTTCGGAAGGTCCGTAGGAAGGTGAGAGTGAGAGTACGGTAGCTTCCTGTATGCCT
TCAACTGGTGATTCGTGCAACGTGTGTGACCTACGTTCGTAACGTCGTACCTACCGTAGGTAGGTAGTAAGTTCCTAACGTCCTACGTTCGGTAGGAACTACCGTAGGAGTAGATGAGAGAACGGTAGCTTCCTGTATGCCT
TCAACTGGTGATTCGTGCAACGTGTGTGCGCATAGATCGGACTTCGTACCCAAGTAAAGAAATTCCTTCCGATCTAAGCAACCATGGGTCCAAGCGTGTTTCGGTCACTTACTCGGTGCGCACGGTAGCTTCCTGTATGCCT
Reference #7
TCAACTGGTGATTCGTGCAACGTGAGTACCCTACCGAAGGTACTACGTTCCGACGGTAGGTAGGTCGGTCGTACCGAACGTACGACGGAAGGTCCGTACTTCGTTCCGTGCTACGGCGCGTACGGTAGCTTCCTGTATGCCT
TCAACTGGTGATTCGTGCAACGTGAGTAGCGGAACTTAGGTCCTACGGTCGGTAGTACGGAACGACCGAAGGAACGTCGGAAGGAACTTCCTACCTAACGTACGTCGGTGCACGAGCTGTCACGGTAGCTTCCTGTATGCCT
TCAACTGGTGATTCGTGCAACGTGAGTATAGTAACTTACGTCGGACGTTACTAACGTCGTAACGTACGTACGTAGGTCGGACGTTAGTAACGTACTAAGTTCCGTAGTAGAGATGGAGACTACGGTAGCTTCCTGTATGCCT
TCAACTGGTGATTCGTGCAACGTGAGTCGCCTTCGTTCCTACCTTCCGTCCGAACTTCGTAAGTACGTTACTACGGTCGGACCTACGGTCCGAAGTAACGAAGTTCCTTGTCGAGGTCTAGACGGTAGCTTCCTGTATGCCT
TCAACTGGTGATTCGTGCAACGTGAGTCTAGTTCGTTACTAACGTAGGAACGTACTTACTTACGACCTTACTTCCGACCTTACTTACTAAGGAAGGTCCTTACTAACGAGCTGTCGCGAGAACGGTAGCTTCCTGTATGCCT
TCAACTGGTGATTCGTGCAACGTGAGTCAAGTACGGTACGACGGAACGACCGAACGTACTTCCGTCGGTCGTACGTTACGAAGGAACGTCGGACGGACGTTAGTTCCGTGTGCTAGTGTAGACGGTAGCTTCCTGTATGCCT
TCAACTGGTGATTCGTGCAACGTGAGTGTCGGACCGTCGGAAGGTAGTTAGGAAGTTACTTCCTTACTTAGGTACGTCGGACCTAACGACCGTACGTACTTCCGTACGAGTGAGCGTGACTACGGTAGCTTCCTGTATGCCT
TCAACTGGTGATTCGTGCAACGTGAGTGAACTACCGTAGGACCGACGGAACTTCGTAACGAACTTACGTACGAACGAAGGAAGTTACTACGGTCGTTACGAAGGTAGTTGCGTATGATCAGACGGTAGCTTCCTGTATGCCT
TCAACTGGTGATTCGTGCAACGTGAGTGCGTGAGGTACTTTGCTAGGTCCCATCGGACTTACTTTATGCAGACCCATCGGTCCGAACGCACGTCGTCCGGACGGTCACTGAGCTCGCGATCACGGTAGCTTCCTGTATGCCT
Reference #8
TCAACTGGTGATTCGTGCAACGTGCGTACCGTACGTACGTACGTACGTACGTACGTACGTACGTACGTACGTACGTACGTACGTACGTACGTACGTACGTACGTACGTAGCACTAGCTGAGACGGTAGCTTCCTGTATGCCT
TCAACTGGTGATTCGTGCAACGTGCGTAGCGTACGTACGTACGTACGTACGTACGTACGTACGTACGTACGTACGTACGTACGTACGTACGTACGTACGTACGTACGTAGTCAGTGTGTCAACGGTAGCTTCCTGTATGCCT
TCAACTGGTGATTCGTGCAACGTGCGTATCGTACGTACGTACGTACGTACGTACGTACGTACGTACGTACGTACGTACGTACGTACGTACGTACGTACGTACGTACGTAGACATAGACACGACGGTAGCTTCCTGTATGCCT
TCAACTGGTGATTCGTGCAACGTGCGTCGCGTACGTACGTACGTACGTACGTACGTACGTACGTACGTACGTACGTACGTACGTACGTACGTACGTACGTACGTACGTAGTGCGAGTGATCACGGTAGCTTCCTGTATGCCT
TCAACTGGTGATTCGTGCAACGTGCGTCTCGTACGTACGTACGTACGTACGTACGTACGTACGTACGTACGTACGTACGTACGTACGTACGTACGTACGTACGTACGTAGTAGCTGTCGACACGGTAGCTTCCTGTATGCCT
TCAACTGGTGATTCGTGCAACGTGCGTCACGTACGTACCTACCTACGTACGTACGTACGTACGTACGTACGTACGTACGTACGTACGTACGTACGTACGTACGTACGTAGCACGTGCTGCGACGGTAGCTTCCTGTATGCCT
TCAACTGGTGATTCGTGCAACGTGCGTGTCGTACGTACGTACGTACGTACGTACGTACGTACGTACGTACGTACGTACGTACGTACGTACGTACGTACGTACGTACGTAGATGTGGATGTAACGGTAGCTTCCTGTATGCCT
TCAACTGGTGATTCGTGCAACGTGCGTGACGTACGTACGTACGTACGTACGTACGTACGTACGTACGTACGTACGTACGTACGTACGTACGTACGTACGTACGTACGTAGAGTCTGAGTCAACGGTAGCTTCCTGTATGCCT
TCAACTGGTGATTCGTGCAACGTGCGTGCGTACGTACGTACGTACGTACGTACGTACGTACGTACGTACGTACGTACGTACGTACGTACGTACGTACGTACGTACGACTGAGTGCGTGAGTACGGTAGCTTCCTGTATGCCT
Reference #9
TCAACTGGTGATTCGTGCAACGACGGTACACGAACGTACGTACGTACGTACTTACGTACGTAGGTACGTCCTTACGTACGTCCGTACGTACGAACGTAGGTACGTACGTGCATCGGCACGCACGGTAGCTTCCTGTATGCCT
TCAACTGGTGATTCGTGCAACGACGGTAGACGTACGTACGAACGAACTTACGTACGTACGTACGTACGTACGTCCTTACGTACGAACGTAGGTACGTACGTACTTAGGTGACAGCGTCGTAACGGTAGCTTCCTGTATGCCT
TCAACTGGTGATTCGTGCAACGACGGTATACGTACGTACGTACGTACGACCGTACGAACGTACGTACTTACTTACGTACGTAGGTCCGTACGTCCGAAGGTACGTACGTGAGATAGTAGAGACGGTAGCTTCCTGTATGCCT
TCAACTGGTGATTCGTGCAACGACGGTCGACGTAGGTAGGTCCGTACGTCCGTACGAACGTACGTCCGTACTTACTTACGTACGAACGTACGAACTTACGAACGAACGTGCGCGCGCTAGAACGGTAGCTTCCTGTATGCCT
TCAACTGGTGATTCGTGCAACGACGGTCTACGAACGTACGTAGGTACGTACGAAGGAAGGTCCGTAGGTACGTCCGTACGTACGTACTTAGGAACTTCCGTAGTAACGAGACTGTGTATCGACGGTAGCTTCCTGTATGCCT
TCAACTGGTGATTCGTGCAACGACGGTCACCGAAGGAACTTAGGTCCGTAGTTACTTAGGTACTTACGTACGTACGTACGTCCGTACGTACGTACGTCCGTACGTACGTGACACGGACGTAACGGTAGCTTCCTGTATGCCT
TCAACTGGTGATTCGTGCAACGACGGTGTACTAAGGTAGTTCCGTAGGAACGTAGGAACGTCCGACGGTACTACGGTCCGTACTTACGAACTAACTTACGACGGTAGGTGACTCGGACTGTACGGTAGCTTCCTGTATGCCT
TCAACTGGTGATTCGTGCAACGACGGTGAACTTCGTAACGTAGTTACGTAGGTACGAACGAAGGAACTACCGACGGTACTACGGAACGTCGGAACGTCCTAAGGTCGGTGATACAGCTCGAACGGTAGCTTCCTGTATGCCT
TCAACTGGTGATTCGTGCAACGACGGTGCCGTAAGTACCTAAGTAACGTAGGAAGTAACGTAGGAACTTCGTACGTTACTTAGTACGGAACTTCGTTACGACGGACACTGAGACAGACGACACGGTAGCTTCCTGTATGCCT
Reference #10
TCAACTGGTGATTCGTGCAACGACTGTACACGTACGTACGTACGTACGTACGTACGTACGTACGTACGTACGTACGTACGTACGTACGTACGTACGTACGTACGTACGTGCATGAGCTCGAACGGTAGCTTCCTGTATGCCT
TCAACTGGTGATTCGTGCAACGACTGTAGACGTACGTACGTACGTACGTACGTACGTACGTACGTACGTACGTACGTACGTACGTACGTACGTACGTACGTACGTACGTGTATGCGTCACAACGGTAGCTTCCTGTATGCCT
TCAACTGGTGATTCGTGCAACGACTGTATACGTACGTACGTACGTACGTACGTACGTACGTACGTACGTACGTACGTACGTACGTACGTACGTACGTACGTACGTACGTGTGAGAGAGACAACGGTAGCTTCCTGTATGCCT
TCAACTGGTGATTCGTGCAACGACTGTCGACGTACGTACGTACGTACTTAGGTACGTACGTACGTACGTACGTACGTACGTACGTACGTACGTACGTACGTACGTACGAGTACTAGTACTGACGGTAGCTTCCTGTATGCCT
TCAACTGGTGATTCGTGCAACGACTGTCTACGTACGTACGTACGTCCGTACGTACGTACGTACGTCCTTACGTACGTACGTACGTACGTACGTCCGTACGTACGTCCGTGTGTATGTAGACACGGTAGCTTCCTGTATGCCT
TCAACTGGTGATTCGTGCAACGACTGTCAACGTACGTACGTCGGTAGGACCGAACGTACGTCGGAACGTACGTACGTACGAACGTACGTACGTCGTTACGTACGTACGTGCGCGTGAGCTGACGGTAGCTTCCTGTATGCCT
TCAACTGGTGATTCGTGCAACGACTGTGTACGTACGTACGTACGTACGTACGTCCGTACGTACGTACGTACGTACTTAGTAAGGTAGGTACGTCCGAAGGTACGTACGTGAGATCGTGACTACGGTAGCTTCCTGTATGCCT
TCAACTGGTGATTCGTGCAACGACTGTGAACGAACGTACGTACGTACGTACGTACGTACGTACTTCGGTAGGTACGAACGTACGTCCGTACGTACGTACGTACGTACGTGTGCGAGAGTGTACGGTAGCTTCCTGTATGCCT
TCAACTGGTGATTCGTGCAACGACTGTGCACGTCCGTAGGTCCGTCGTACCTTCCGTCGTACCTTCGGAACGTACGACGGACCGTACTTCGGAACGACGTTACTTAACTGCTGCAGCTAGCACGGTAGCTTCCTGTATGCCT
Reference #11
TCAACTGGTGATTCGTGCAACGACAGTACCGTAAGTACCTAAGTAAGTACCTACCGAACTAAGGACGGACCTACGTACCTTCCTAAGTAACGACCGTAGGACGTACGGATACGACTACGAGACGGTAGCTTCCTGTATGCCT
TCAACTGGTGATTCGTGCAACGACAGTAGCGTACCTTCGTACGGACCTACGGACCTACGGTCCTACGGTCGTACGTTCCTACGTACGTACGTACGTACGGTCCGAAGTAGTAGTCGAGCGAACGGTAGCTTCCTGTATGCCT
TCAACTGGTGATTCGTGCAACGACAGTATCCTTCGTTAGGTCGTACGGACCTTAGTACCTTAGTACGTTCCTACCTACCTACGGACGGTAGGTCCTAAGTTCGGACGTAGATCAGGCTGAGACGGTAGCTTCCTGTATGCCT
TCAACTGGTGATTCGTGCAACGACAGTCGAGTACGTACGGACGGTCGTACCTTCGTAACGTCGGACGGAAGGACGTACGTTACGACCTTCCTACCTTCCGACGGAAGGTGCTAGTGAGCTAACGGTAGCTTCCTGTATGCCT
TCAACTGGTGATTCGTGCAACGACAGTCTACGAAGGACCTACGTACCTACCGAAGGTCCTAACTAAGGACGTACGGTCGTTCCTAACTACGGAACTACCGACGGTCCGAGCTAGAGAGCTCACGGTAGCTTCCTGTATGCCT
TCAACTGGTGATTCGTGCAACGACAGTCAAGTACGTAAGTACGGACCTAACTACCGTAGGTACGTCCTTACGAAGTTCCTAACTTCCGACCTAACTACCGTCGGACGGTGATCGTGCAGACACGGTAGCTTCCTGTATGCCT
TCAACTGGTGATTCGTGCAACGACAGTGTCGGTCGTAACGTCCGAAGTACGTACGTACGTTCGGACGGACGTACGTTCGGTCGTTCGTACGTACGGACGTAAGGTACTAGCGTCGGCGTGAACGGTAGCTTCCTGTATGCCT
TCAACTGGTGATTCGTGCAACGACAGTGACGTAAGGACGGACGGAAGTACGTACGTACCGACGTACCGAAGTAAGTACGTACCGTCCTTCCTAAGGACGGAAGGTCGGAGAGATAGAGTGCACGGTAGCTTCCTGTATGCCT
TCAACTGGTGATTCGTGCAACGACAGTGCGGACCCGTACTCGCTAGCGTGTACGCACGTACGGAAATACGCGAACTTCGTTCTGTAGGCAGACGGTACCTTACTCCACTGACGCGGCGCTCACGGTAGCTTCCTGTATGCCT
Reference #12
TCAACTGGTGATTCGTGCAACGAGTGTACACTACGTTAGGTCCTACCTAAGTAAGGACGTACGTTACTTCGTACCGTCGGACGTAAGGTAGTAAGTACCTACGTACGTAGATGATGATGCTACGGTAGCTTCCTGTATGCCT
TCAACTGGTGATTCGTGCAACGAGTGTAGACGACGGACGTACCGTCGTTACTTCGGAAGTACGTAACTACCTACGGAAGTAAGGAAGTACCTTAGGACGTAAGGTACGTGCATGATACTACACGGTAGCTTCCTGTATGCCT
TCAACTGGTGATTCGTGCAACGAGTGTATACGAAGGAACTACGGACGTACCGACGTTCGTAACGACGGACGGTAGGTCGTTACTAAGTACGTACGTAAGTAACTTACGAGAGATAGAGTGCACGGTAGCTTCCTGTATGCCT
TCAACTGGTGATTCGTGCAACGAGTGTCGCGGAACTTCGTTACTACCTTAGGTACGTCGTACGGTACTACCTTCCGAACGACGGTAGTTAGTTAGTAAGTTCCTACGGAGTAGATGTACGTACGGTAGCTTCCTGTATGCCT
TCAACTGGTGATTCGTGCAACGAGTGTCTCGTTCGTTCGTTCCGACCGTAGTTCCTACGGTCGTACCTAACTAACGACCTAAGTTCGGAACTTCGGTAGTTACTAACTTGCATCTGCTGTGACGGTAGCTTCCTGTATGCCT
TCAACTGGTGATTCGTGCAACGAGTGTCACCGTACGTCGGACGTAAGTTCCGACGTACCTACGTAAGGAAGTACCGTAGGAACTACGGTAGTACGGAAGTAAGGACGTAGTGTCGGTGATAACGGTAGCTTCCTGTATGCCT
TCAACTGGTGATTCGTGCAACGAGTGTGTACGACCGACCTTACTAACGTCGTAACGTACTTACGTACTTCGTTACTAAGTACGGAAGTTCGGTACGACGGTCCGTCCGAGACTACGTCGTGACGGTAGCTTCCTGTATGCCT
TCAACTGGTGATTCGTGCAACGAGTGTGACGGAAGTTAGTTACTTCCGTCCTTCGTTCGTTCCTTCGGTAGTAAGTTAGGTAGTAAGGAAGGTCCTACCGTAGTAACTTGATGTCGCACTGACGGTAGCTTCCTGTATGCCT
TCAACTGGTGATTCGTGCAACGAGTGTGCCTACGGACCCAAATGTGTTAATAACCGACCGCACATCCGACCTTATGAACGAATTCCCTTCGATACATAGTAGTGTTACTGATACATACGCAACGGTAGCTTCCTGTATGCCT
Reference #13
TCAACTGGTGATTCGTGCAACGAGAGTACCGTACCTAAGGTCGTTCCTTCCTTACTTACTTCGTTACGTCCTAACGTAGTTCGTTCGGTCCTACCTAACGAAGTTACGAGCAGCGGATGAGACGGTAGCTTCCTGTATGCCT
TCAACTGGTGATTCGTGCAACGAGAGTAGCCGTCCGAACTACGTTAGTTCCGTAGGTCCTACGTTACGTACTTCGGAAGTACGTACCGAACGAACTAACTTACTACCTAGTGAGAGTGCGCACGGTAGCTTCCTGTATGCCT
TCAACTGGTGATTCGTGCAACGAGAGTATCGTAACTTCCTAACGTCCTACGGACCTTCGTACGTACCGAAGTTACTAACTAACTTAGTTCCGTCCTACGGAAGGTACTAGTACGCGAGAGAACGGTAGCTTCCTGTATGCCT
TCAACTGGTGATTCGTGCAACGAGAGTCGAGGTACGTAGGTACTAACGTACGAACTTCCGACCTAACTTAGGAACGTCGGTCGTTACGACCGTCCTTAGGTCGGAAGTTGACAGCGTAGCAACGGTAGCTTCCTGTATGCCT
TCAACTGGTGATTCGTGCAACGAGAGTCTAGGTACGTAGTTACGACGGACGTTACTACGGTACGACCTAACGTAGTTAGGTAGTTCGGACCTTCGGTACGAACGTAGGTGACGCAGTAGCAACGGTAGCTTCCTGTATGCCT
TCAACTGGTGATTCGTGCAACGAGAGTCAACGTCCGTCGGTAGGAAGTAAGTTACTACCGACCTTACGACGTTACGAACTACGTTCCTAAGTAAGGAAGTTACTTACGTGCGTCGGCATCGACGGTAGCTTCCTGTATGCCT
TCAACTGGTGATTCGTGCAACGAGAGTGTAGTAACGACCGAAGGACCTAACGAACGTACTAAGTTACTAAGTAACGAACGAAGGTCGGTCCGTAGTTCGGTACTAAGGAGCGAGCGCATGTACGGTAGCTTCCTGTATGCCT
TCAACTGGTGATTCGTGCAACGAGAGTGACCGTCCTTCCGACGTAACTTAGTTACGTAGGTACTTACTTCCTACGGTAGGTACTTCCGTAGTTACTTACGTCCTAAGTAGACGACGACGCGACGGTAGCTTCCTGTATGCCT
TCAACTGGTGATTCGTGCAACGAGAGTGCCTTCGCGCCCAAGCGCGCTTAGGACGGCCTGTACGTCCGAGCATCGTAATTTAGTACGTACGACACTAAGATCGTTGACTGAGTACGATGCTACGGTAGCTTCCTGTATGCCT
Reference #14
TCAACTGGTGATTCGTGCAACGAGCGTACCGTAAGGAACGAAGTAACTACCTAAGGAACGAAGGTAGTTCGTACGGACCTTCCTTCCTACGGACGGTCGTACGGTCCTAGCATACGCTGCTACGGTAGCTTCCTGTATGCCT
TCAACTGGTGATTCGTGCAACGAGCGTAGCGGTAGGTAGTACGTACCTTCCGTCGGACCGTAGTACGTACCGACCTAACGAAGTACGGTAGTACGTTCGTACGTACGGAGCTAGATACTAGACGGTAGCTTCCTGTATGCCT
TCAACTGGTGATTCGTGCAACGAGCGTATCGTTAGTACCGTCGGTCGGACGTTCGGTCCTTCGGTAGGACGTAAGTACGTAAGGTAGTAACTACGGACGTTCGTACCTAGTACGAGTGTATACGGTAGCTTCCTGTATGCCT
TCAACTGGTGATTCGTGCAACGAGCGTCGCCGTACTTAGTTAGTAAGTTCGTAACGAAGGTAGTACCGACGTTCCTTCGTAACTTCCTAAGTAACTTCCTACGGACCTAGATGTAGATGCAACGGTAGCTTCCTGTATGCCT
TCAACTGGTGATTCGTGCAACGAGCGTCTCCTACCGACGTTACGAACTACCGAAGGTCGTTCGGTAGGAAGGACGTAAGTTCGTTACTTCGTAAGTACCTTAGTTCGTTGTGATAGTAGCGACGGTAGCTTCCTGTATGCCT
TCAACTGGTGATTCGTGCAACGAGCGTCACCTACCGACCTTCGGACCTAAGTAAGTTAGGAACGTCGGTCGTACCTAAGTTCCGACCGTAGTTCCGAAGTAAGTTCCTTGTCGCTGTCGTCACGGTAGCTTCCTGTATGCCT
TCAACTGGTGATTCGTGCAACGAGCGTGTCCGTACGTAGTAAGTTCCTAAGGAAGGAACGACGTTCGGACCGAAGTTCGTTACTAACGTCCGTCCGAACGACCTACCGTGTGCAGGAGCGTACGGTAGCTTCCTGTATGCCT
TCAACTGGTGATTCGTGCAACGAGCGTGACGTTCGTACGGACGTTCGTTAGGTCCTTAGGTCGGAAGGTAGGAAGGAAGGACCGAACGTAGTAAGTTAGGACCGTAGGTGCTGTCGCGTCTACGGTAGCTTCCTGTATGCCT
TCAACTGGTGATTCGTGCAACGAGCGTGCCGAAGCTTCCTAGGTAGCTCATACATGAGTATGCGAACATGGGACTAAGTTTGTTCATAAGTTCAGACAGGTACAACACTTACGCAGACTGCACGGTAGCTTCCTGTATGCCT
Reference #15
TCAACTGGTGATTCGTGCAACGATAGTACACGACGGTCGTTACGAACGTCGTTACTAACGTAGGAACTTCCTTAGGTCGTACGGTACGACGGACCTTCGGTACGACCTTGATCAGGATGTCACGGTAGCTTCCTGTATGCCT
TCAACTGGTGATTCGTGCAACGATAGTAGCGTAAGGAACGAACGTACTTACTAAGGAAGTACGGTCCGAACTTCCGACGGTACGAACTTACGTCCGAACTACGGTACGTGACGCTGTAGCAACGGTAGCTTCCTGTATGCCT
TCAACTGGTGATTCGTGCAACGATAGTATCGGTCCGTACGAAGGTACGACCTAACGAACGAAGGTCCTACGGAACTAAGGTACTTCCGTAGTTCCGAAGGTCCTTACGTGAGCAGGATACAACGGTAGCTTCCTGTATGCCT
TCAACTGGTGATTCGTGCAACGATAGTCGCGGACGTTAGGTCGTACGTTAGGTCCGAACTTCCGTCCTACCGTAGTTACTAAGGAAGTTCCGAAGTACCTAAGGAAGGAGTGCGTGAGTCAACGGTAGCTTCCTGTATGCCT
TCAACTGGTGATTCGTGCAACGATAGTCTAGTAACGACGGAAGTTAGGTCCGTCCGTACTTACTTCGGTCGTTCCTTCCGTAGGACGTTCGTTCGGTAGTTACGTCCGAGCGTCAGCATAGACGGTAGCTTCCTGTATGCCT
TCAACTGGTGATTCGTGCAACGATAGTCAACGTAGTTCGGAAGTTAGGACCGTCGGTACTTAGTACGTTAGTTACTACCGTAGTAAGTTAGGTACTTAGTAACGAACGTGCATGTGATATGACGGTAGCTTCCTGTATGCCT
TCAACTGGTGATTCGTGCAACGATAGTGTCCGTCGTTCCGTCCGACGGTCCTTACTTACTTACGACGTTCCTTCGTAACTACGGTACGTACGTAGTAACGTAGGAAGGTGCATGAGCTAGCACGGTAGCTTCCTGTATGCCT
TCAACTGGTGATTCGTGCAACGATAGTGAACGTACTAAGTTACTTCGGTCCGTACGTACTTAGTAACGTACTAAGTAACTTCCGAACGACCTAACTTAGGACCTTACTTGAGATCGTGTATACGGTAGCTTCCTGTATGCCT
TCAACTGGTGATTCGTGCAACGATAGTGCGTACACGAATTCACGAACAAAGACCCTAATGTATGCCCTTCGTTGCGCCCGACGTCCCATGCTTCTATCCGAACGAGACTGAGCACGCGCGCACGGTAGCTTCCTGTATGCCT
