# Supplementary material for: CRISPR-powered quantitative keyword search engine in DNA data storage
Source: Nat Commun. 2024 Mar 15;15:2376. doi: 10.1038/s41467-024-46767-x (PMC10943086; doi:10.1038/s41467-024-46767-x)
Supplement: Supplementary file 10 — Supplementary Data 6 [file 41467_2024_46767_MOESM10_ESM.xlsx]

## Sheet: Sheet1
File #0
ACTCCTCGAATGCTAGCGTTGGTACGTACGTAGTACGACGTACGCGGTACTATGTACTCAGTACTGCGTACACGGTACAGTGTACATAATGAGCAAGCACTAAGCACTAGCTCTGGTCATAACAGACACGTTCGATACCGCA
ACTCCTCGAATGCTAGCGTTGGTAGGTAGTACGTAGTCGGTAGTGTGTAGACAGTAGAGCGTACATAGTAGATGGTAGCGTGTAGCTAGTAGCACGTATACGGTATAGTGTATATAGTATCGCGTATCTGGCTAGAGTGCTCACAGACACGTTCGATACCGCA
ACTCCTCGAATGCTAGCGTTGGTATGTATCATGTATGTAGTATGACGTACAGTGTACATAGTATGCGGTCGTATGTATATAGTCGTCAGTCGTGCGTATCTGGTCGACGGTCGAGTGTCGATAAGCACTAGTCGTGGCGAGCACAGACACGTTCGATACCGCA
ACTCCTCGAATGCTAGCGTTGGTCGGTAGTCGGTCGCGCGTCGCTGGTATCTGGTCGCATGTCTACAGTCTAGCGTCTATGGTCTCGTGTCTCTAGTCTCACGTCTGTGGTCTGATGTCTGCAAGCACTAGCGTCTGTGAGCACAGACACGTTCGATACCGCA
ACTCCTCGAATGCTAGCGTTGGTCTGTCACGCGTCACTGGTCACATGTCAGTAGTATCTGGTCAGACGTCAGCGGTCATATGTCGCATGTCATCAGTAGTCGAGCACTAGTATGTGTGAGAACAGACACGTTCGATACCGCA
ACTCCTCGAATGCTAGCGTTGGTCAGTCGCATGTCATGCGTGTACGGTAGAGCGTGTAGTGTGTATAGTGTCGCGTGTCTGGTGTCATGTGTGTAGTGTGACGTGTGCGGTGACGTGTGACTAGTCTATGAGCACTAGCGATAGCTACGACAGACACGTTCGATACCGCA
ACTCCTCGAATGCTAGCGTTGGTGTGTATCATGTGACACGTGAGTGGTGAGATGTAGATGGTGAGCAGTCATATGTGATACGTGTCGCGTACATAGTACAGTGTGATCGGTCGCATGTCATCAGCTAGTGCTGCAACAGACACGTTCGATACCGCA
ACTCCTCGAATGCTAGCGTTGGTGAGTGATGTGTCGCATGTGCGTAGTGCGACGTGCGCGGTATCTGGTGCTATGTGCTCAGTGCTGCGTGCACGGTCACGCGTCACATGTCGTATGTGCAGTAGCACACGATACTGTACTGACAGACACGTTCGATACCGCA
ACTCCTCGAATGCTAGCGTTGGTGCGTGCATAGTAGACAGTGTCGCGTCTGATGACGTACGACGTCGGTATAGTGTATATAGTGTGCGGACGTGTGACGACAGTCGCTGGTCGTATGTAGCTAGTGTCTGGTATCTGGACGACGAGCTAACAGACACGTTCGATACCGCA
ACTCCTCGAATGCTAGCGTTGGACGGTCGCATGTGCGTAGTATCATGACGAGCGACGATGGTCTCTAAGCACTCAGCAGTGGTGTGCGGTAGATGGTCTCTAAGCACTAGAGCACGTCGCAACAGACACGTTCGATACCGCA
ACTCCTCGAATGCTAGCGTTGGACTGTCTATGGTAGTACGTCGACGGTACAGTGTCTGCAGTGTGACGTCAGACGTATAGTGTCTGTGGTCTACAAGCAGATAGCACTAGTCATAGATGAGACAGACACGTTCGATACCGCA
ACTCCTCGAATGCTAGCGTTGGACAGTCGCATGTCTACAGTCTAGCGTCTATGGTCTCGTGTCTCTAGACGAGCGACGCGTGACGCTAGTATCTGGACGCACGACTACGGTCGCTGGTATCTGGTGCTATAGCACTATACGCAGTCACGACAGACACGTTCGATACCGCA
ACTCCTCGAATGCTAGCGTTGGAGTGTGCACGGACTAGTGACTACGGACTATAGACTCGCGACTCTGGACGTGTGACGCGTGTATATAGTGCTGCGACTCATGACTGTAGACTGACGTGCACGGACTGCGGATGCAGTACATACAGACACGTTCGATACCGCA
ACTCCTCGAATGCTAGCGTTGGAGAGTCGCATGTCTACAGTCTAGCGTCTATGGTCTCGTGTCTCTAGACGTCGGACACGTGACACTAGTGTAGTATGAGCAGACACACGTGTAGTGACAGTGGTGCACGGACTGCGGACATGGTATCAACAGACACGTTCGATACCGCA
ACTCCTCGAATGCTAGCGTTGGAGCGACAGATGACTGTAAGCAGATGTGTACGGTAGAGCGTGTATAGTAGATGGTCAGCGGACAGCAGTCTGCAGTCGCGCAGCACTAGTACGCGCGATGACAGACACGTTCGATACCGCA
ACTCCTCGAATGCTAGCGTTGGATAGACACGTGTAGCGTGTGCACGGTCTCGTGACTGACGTAGATGGTAGCGTGACATACGACATCGGTCTGCAGTCTCTAGTAGTACGTCGACGGTGACGTGCATCAGATAGTACAGACACGTTCGATACCGCA
ACTCCTCGAATGCTAGCGTTGGATCGTATCATGACACGTGACATGTGTAGATGGACTAGTGTAGTCGGAGTACAGAGTAGCGACGCGTGTGATGTGTACAGTGTACATAAGCACTAGAGTAGGTATATACAGACACGTTCGATACCGCA
ACTCCTCGAATGCTAGCGTTGGATGGACGCACGTCAGACGAGTATGAGCACACGAGTCGTGACAGTGGTCTCGTGTCGCTGAGCAGTTAGCAGCAGAGTCTAGTGTGCGGTCGTATAGCACTAGTCTATGATGACACAGACACGTTCGATACCGCA
ACTCCTCGAATGCTAGCGTTGGCGTGTCGCATGTCTACAGTCTAGCGTCTATGGTCTCGTGTCTCTAGACGAGCGACGCGTGACGCTAGTATCTGGAGTCACGTACTCAGAGTGTGGTCAGCGGTGAGATAGCACTATACGATGATGTGACAGACACGTTCGATACCGCA
ACTCCTCGAATGCTAGCGTTGGCGAGTCTGATGTCTGCAGAGTGATGTGCGCGGTACTGCGTCGTATGACGATGGAGTGCAGACTGCGGTAGTACGTCATATGTGCAGTGTACTATGCTCTCGTATGAACAGACACGTTCGATACCGCA
ACTCCTCGAATGCTAGCGTTGGCGCGAGACGCGAGACTGGAGACATGACTAGTGTGCTATGAGTACAGAGTAGCGACGCGTGTGATGTGTACAGTGTACATAGACGATGAGCAGATGAGAGTAGTATCATAGCACTAGCAGTGGAGTCGACAGACACGTTCGATACCGCA
ACTCCTCGAATGCTAGCGTTGGCTAGAGAGACGTCTGTGGAGACGCGACGTCGGAGAGCGGAGATATGTGTGACGAGATCAGAGATGCGTCACGCGTCGCATGAGCGTGGAGCGATATGAGCAGTAGTCGGTCGCGCGACGCGGTCTGTACAGACACGTTCGATACCGCA
ACTCCTCGAATGCTAGCGTTGGCTCGTCGCTGGTCGTATGAGCGCAGAGATCAGACATCGGTCTCACGACGAGCGAGTGATGAGCTACGACGCGTGAGCTCGGACGCGTGTATCATGTGAGCAGTCTCGTGTCTCTAGTCGCAGATCTGACAGACACGTTCGATACCGCA
ACTCCTCGAATGCTAGCGTTGGCTGGTAGTCGGTCGCGCGAGCTGTGAGCACAGTCGTATGAGTGATGAGCAGCGAGCATGGTGCGACGTACAGTGTACATAGACGATGGATACGTGTGACTAGATACTAAGCAGATGTAGTGGTGCATACAGACACGTTCGATACCGCA
ACTCCTCGAATGCTAGCGTTGGCACGACACGTGACGAGCGATACACGATAGTGGATAGATGACAGCAGTGCGCGGACTGCGGTCTACAAGCAGATGAGCTGTGATAGCAGATATACGAGATGCGTCACGCGTATCTGGCATCAGCGTGCACAGACACGTTCGATACCGCA
ACTCCTCGAATGCTAGCGTTGGCAGGTCGCATGTCTACAGTCTAGCGTCTATGGTCTCGTGTCTCTAGTCAGACGTCAGCGGTCATATGTCACGCAGCACACGATATCGGTATCATGTCGTGCGTATCTGGTCAGTGTATGTACAGACACGTTCGATACCGCA
ACTCCTCGAATGCTAGCGTTGGCATGACTGTAGAGATGCGATATGTGACGCACGTAGATGGTAGCTAGACTACGGAGCTGTGATCGTAGTATCTGGATCGACGTGACTAGTACTGCGTGTGACGTCTGATGTCTGTGGACATAGCACGCACAGACACGTTCGATACCGCA
ACTCCTCGAATGCTAGCGTTGTACGGACTACGGTCTCTAGTATCATGATCGCGGAGAGCGGTGTATAGTAGCTAGTAGCACGTATCATGTCACATGACGCGTGTATCTGTACTAGGTACGAACAGACACGTTCGATACCGCA
ACTCCTCGAATGCTAGCGTTGTACTGTCGCATGTCTACAGTCTAGCGTCTATGGTCTCGTGTCTCTAGTGACTAGTAGTCGGTATATAGTGTGCGGATCTATGATCTCAGTCTCTAGAGATGGTGTGCACAGACACGTTCGATACCGCA
ACTCCTCGAATGCTAGCGTTGTACAGTCTGATGTAGCGTGAGATATGTCGCGCGACGCACGTCTACAGTATCATAGCACACGATCTGCGAGTGATGTGCGCGGTACTGCGTCGTATAGCACTAGTGATCGTGTGTACAGACACGTTCGATACCGCA
ACTCCTCGAATGCTAGCGTTGTAGTGACACGTGATCACGGATCAGTGAGTATGGACGTGTGATCATAGTGAGATGTGTGACGATGTACGTCACGCGATCGCGGTGTAGTAGCATACGATGTCGAGCACTAGCATAGGACATCACAGACACGTTCGATACCGCA
ACTCCTCGAATGCTAGCGTTGTAGAGATGTGTGACACACGATGACAGTGCGTAGACTAGTGTGCTATGTATATAGTCAGACGATGAGCGACACTAGATGATGGTAGCTAGTAGCACGTATACGGTATAGTAGCACTAGAGTAGGTGACAACAGACACGTTCGATACCGCA
ACTCCTCGAATGCTAGCGTTGTAGCGTAGTCGGTCGCGCGATGCGTGTGACTAGTAGATGGTCTCTAGTGAGATGTACAGTGTGATGTGTGCGTAGTCGCGCGATGCTAGTAGTCGGAGAGACGTCTCTAGCTAGAGCGACAACAGACACGTTCGATACCGCA
ACTCCTCGAATGCTAGCGTTGTATAGTCGCATGTCTACAGTCTAGCGTCTATGGTCTCGTGTCTCTAGTGCTATAGCATCGAGCATGTGATGCACATACGTAATACGACATACGCGGCGTACGGCGTAGTAGCACTAGCTAGCGTCTCGACAGACACGTTCGATACCGCA
ACTCCTCGAATGCTAGCGTTGTATCGTCGCATGTAGCACGTAGATGAGCAGTTAGCAGCAGTGTCGCGTACTGCGTGATACGTAGCTAGCGTATAGTGACTAGTGAGATGTATGCGGTCGTATAGCACTAGATGTGGATGTCACAGACACGTTCGATACCGCA
ACTCCTCGAATGCTAGCGTTGTATGGTGACTAGTAGACAAGCAGTTAGCAGCAATGAGCAGCGTCGCGTGACACGACGTCGGTCGAGTGTCGCGCGTGCACGGTAGATGGTAGCGTAGCACTATACGCTGAGTATACAGACACGTTCGATACCGCA
ACTCCTCGAATGCTAGCGTTGTCGTGTATCATGACACGTGACTGACGTAGTACGTACACGGTGCGTAGTCGCGCGTGACTAGTATCTGGACGCGTGTGCTGCGTCGCATGTCACGCAGCACTAGTGATCGTGATCACAGACACGTTCGATACCGCA
ACTCCTCGAATGCTAGCGTTGTCGAGCGTCTGGAGATATGACTAGTGATGCGTGTGACTAATACGTAAGCAGCCATACTATGTCGACGGCGTCATGTATACGGCGTGTAAGCACACGTATAGGCGCTGACAGACACGTTCGATACCGCA
ACTCCTCGAATGCTAGCGTTGTCGCGTGCATAGCGTGACGTATCATGTACAGTGACTACGGTACTATGTAGTCGGTCACGCGCGTGCGGTAGACAGAGTACAGTAGCGTGATAGATGTCTATGGTGAGATAGCACTAGAGATAGTACTGACAGACACGTTCGATACCGCA
ACTCCTCGAATGCTAGCGTTGTCTAGTGACTAGTCTATGGACGATGGCGACGTAGCAGTTAGCAGCAGAGTCTAGTGTGCGGTCGTATGTAGCTAGTAGCACGTATACGGTATAGTAGCACTAGCACGTGCTGACACAGACACGTTCGATACCGCA
ACTCCTCGAATGCTAGCGTTGTCTCGAGATGCGCGACTAGATCGACGTGTCGCGAGACTGGCGACACGATCTATGTATCTGGAGATGCGTCACGCGTCGTATGACGTGTGTCAGACAGCACTAGATGAGGAGCGTACAGACACGTTCGATACCGCA
ACTCCTCGAATGCTAGCGTTGTCTGGACGCACGCGAGTGGTAGCGTGTGTCGCGCGACGTGTATCATGAGACATGCGAGATGACACACGCGAGCAGTACTATAGCACTAGATCGTGATCTCACAGACACGTTCGATACCGCA
ACTCCTCGAATGCTAGCGTTGTCACGTCGCATGTCTACAGTCTAGCGTCTATGGTCTCGTGTCTCTAGTATGTAGTATGACGATCGACGACTAGTGTAGTCGGTCGCGCGTGCTATGCGATACGCGATCGAGCACTAGACTCTGCTAGCACAGACACGTTCGATACCGCA
ACTCCTCGAATGCTAGCGTTGTCAGGCGATGTGTATCATGTCACGCGTAGACAGTACAGTGCGCGTAGTGCGTAGTCAGCGGAGAGACGACACACGCGCGACGACGTGTGACGCGTAGCACTAGTACACGCGCTCACAGACACGTTCGATACCGCA
ACTCCTCGAATGCTAGCGTTGTCATGAGCTGTGATAGCAGATATACGAGATGCGTCACGCGTGATACGCGCGCGGTACATAGAGCGTGGTGCGTAGTCTAGCGTAGATGGTAGCGTAGCACTAGACTAGGACGTAACAGACACGTTCGATACCGCA
ACTCCTCGAATGCTAGCGTTGTGTAGTCGCATGCGCTATGCGCTCAGCGCTGCGAGACATGTGTATAGTAGATGGCGCACGGTGAGATGCGTCGCGTCGCGCGACACTAGTACGACGTACGCGGTACTATGTCGTCGCGTACACAGACACGTTCGATACCGCA
ACTCCTCGAATGCTAGCGTTGTGTCGTCAGACGTCAGCGGTCATATGTCGCATGCGCAGTATACTCAGTCTCTAGCGCATAGTGAGCAATGAGCAGCGTCATGAGCTACGACGTCGGTCTGTGGCTCGCGCTCGCACAGACACGTTCGATACCGCA
ACTCCTCGAATGCTAGCGTTGTGTGGTAGTACGACGTCGGCTACGCGAGTACAGTCTCTAGTGCGTAGTCAGCGGAGAGACGACACACGTACGACGACTACGGTACTATGAGAGTGTCTACACAGACACGTTCGATACCGCA
ACTCCTCGAATGCTAGCGTTGTGACGTCAGTAGCTACTGGTGCGCGGTGAGATGTAGATGGTATCATGCTACATGTCGTATGTACACGGTCGCATGTCATCAAGCACTCAGCAGTGGTGCAGGAGCGAACAGACACGTTCGATACCGCA
ACTCCTCGAATGCTAGCGTTGTGAGGCTAGTAGAGACATGCGACTAGTAGAGCGACTAGTGACACGTGACGAGCGACTAGTGTCTATGGTAGATGGACATACGTCGACGGTATCTGGTGACTAGTCTATGAGCACTAGCGCGAGCGCAGACAGACACGTTCGATACCGCA
ACTCCTCGAATGCTAGCGTTGTGATGCTAGACGAGACTGGCGACACGTCACATGCTAGCGGTATCTGGAGACTGAGCAGATGAGATGCGCGACTAGATCGACAGCACTAGATCGAGCATGTACAGACACGTTCGATACCGCA
ACTCCTCGAATGCTAGCGTTGTGCGGACACGTGACGAGCGATACACGATAGTGGCTATATGTACAGTGTCTGCAGACGTGTGACGCGTGTAGCTAGCTATCAATACTGCATACACGGCTATGCGTCAGACAGCACTAGACTGCGTCATCACAGACACGTTCGATACCGCA
ACTCCTCGAATGCTAGCGTTGTGCTGTCAGACGTCAGCGGTCATATGTCGCATGTCATCAGATGCGTGTGACTAGTCGCATGTAGATGGTGCTCAGCTATATGTCAGTAGCTCGTGGACGTCGTAGAGACAGACACGTTCGATACCGCA
File #1
ACATCGCCATTCCAAGAGCATGTACGCTCGATGTCTCGTGCTCGCAGCTACATGCTATATGCTCTACGTAGCACGCGATCGATACAGTATACACTGCTCTCGAGCACTAGTGTACGTAGATTACCAAGCTTCGGACTCCAAC
ACATCGCCATTCCAAGAGCATGTAGGTACTCAGCTATATGTAGACAGCTCTGTGACTGCGGCTCACAGCTCAGCGAGCTGTGTGCGTAGATCTATGCTCATGGTATCGCGTCTCGTAGCAGATGTCTGTGAGATGTACCAAGCTTCGGACTCCAAC
ACATCGCCATTCCAAGAGCATGTATGCTGTATGACGTCGGTAGATGGTGAGCAGTCATATGTCTATGGTCGTATGATCTATGACTGCGGTGCGACGTACAGTGTCTGCAAGCACTAGCGCACGCGTCGTACCAAGCTTCGGACTCCAAC
ACATCGCCATTCCAAGAGCATGTCGGCTGTCAGCTGTGCGCTCGCAGTATCTGGATCGCGGCTGACGGTAGCGTGACTAGTGTCTCACGTCTGTGGACACTAGACGAGCGACGCGTGTCTGTGGTGTCTGCTGCATACCAAGCTTCGGACTCCAAC
ACATCGCCATTCCAAGAGCATGTCTGACGCACGTCTGATGCTGAGTGACGCGTGACTAGTGTAGCACGACATACGACATCGGCTCAGCGTCGAGTGACATACGTCTATGGCTGATAGACACACGCGCGACAGCACTAGACGATGCTCGCTACCAAGCTTCGGACTCCAAC
ACATCGCCATTCCAAGAGCATGTCAGCTGTATGACGTCGGTAGATGGTGAGCAGTCATATGTCTATGGTCGTATGATCTATGACTGCGGAGAGACGCTGCGCGCTGTCAGCTGTGCGCTCGCAGTATCTGGCAGATGTCTCTTACCAAGCTTCGGACTCCAAC
ACATCGCCATTCCAAGAGCATGTGTGCTGCTGGCTGCATGCACGTAATACATAGACGTGTGACAGATGCACGACGATCGACGAGACATGTCACGCGCACGCGGCGCTGCGACGAGCGTCTCGTGTCTCTAGTCACTGTCGCATACCAAGCTTCGGACTCCAAC
ACATCGCCATTCCAAGAGCATGTGAGTAGACAGTATATAGTCGTCAGTGCTCAGCACTATGCACTCAGTGCTCAGCACTGCGCGATACAGCAGATGCGCTATGTGTCTGAGCACTATACGACGACGCGTACCAAGCTTCGGACTCCAAC
ACATCGCCATTCCAAGAGCATGTGCGCTGTCAGCTGTGCGCTCGCAGTGAGATGAGTACAGTCTCTAGTGACTAGATACTAAGCAGATGTCGACGGTACAGTGTACATAGACTAGTGTACATAAGCACTAGCTGACGACATATACCAAGCTTCGGACTCCAAC
ACATCGCCATTCCAAGAGCATGACGGTACGCGGATAGCAGCACACGGAGCGCAGCACAGTGACATCGGACTGACAGCACACGATATCGGTATCATATGAGCAGAGAGTAGTAGCTAGCTGATAGCACATAGATGTGGCTCACTACCAAGCTTCGGACTCCAAC
ACATCGCCATTCCAAGAGCATGACTGTGACTAGTCTATGGTGCTCAGCACTATGCACTCAGTGCTCAGCACTGCGCGATACAGCAGATGTCGCATGTGTGACGCGACTAAGCACTAGACAGCGTGCTCTACCAAGCTTCGGACTCCAAC
ACATCGCCATTCCAAGAGCATGACAGCAGTACGCAGTCGGCTCTGTGTATGACGAGCTGTAGCAGATGACACACGACTACGGTACAGTGTACATAGTAGATGGTCTGTGGCTGTATGATAGATGCAGTGTGCGATAGTGCGCTACCAAGCTTCGGACTCCAAC
ACATCGCCATTCCAAGAGCATGAGTGTGACTAGCAGACAGTAGATGGTGAGCAGTCATATGTCTATGGTATCTGATACACTGCACGTAATAGTACGTATCTGGACTGTAGTCTGCAGACACACGCAGAGCGCGATGTGCTCGAGCGCTGTACCAAGCTTCGGACTCCAAC
ACATCGCCATTCCAAGAGCATGAGAGTATAGTGCAGATGGTACAGTGACTACGGACGTACGACTGCGGACGTCGGACACGTGACTGTAGTCGCGCGCGTACGGCAGCGTGACGTCGGTCACTGAGCAGATGACTGCGATCTGTACCAAGCTTCGGACTCCAAC
ACATCGCCATTCCAAGAGCATGAGCGTGACTAGTCTATGGTGCTCAGTGAGTGGCTATATGCAGCTAGACTGCGGACTGTAGTGCGTAGTGAGCAGACTAGTAGCACTAGAGTGTGATCTATACCAAGCTTCGGACTCCAAC
ACATCGCCATTCCAAGAGCATGATAGATCGCGGCTGACGGTAGCGTGCAGCACGTAGCGTGTACACGGTCGTATGTAGATGGTGAGCAGTCATATGTCTATGGTCTCGTGTCTCTAGTGCTATAGCACTAGTGCATGTCGCGTACCAAGCTTCGGACTCCAAC
ACATCGCCATTCCAAGAGCATGATCATACACTGACTAGTGTAGTCGGTCGCGCGACAGATGACACGTGTCTGCAAGCAGATGCGATGTGTATCATGTCACGCGCATACGGCATAGTGTATCTGGTGATGTGCAGAGCGTACTGGATGCGTACCAAGCTTCGGACTCCAAC
ACATCGCCATTCCAAGAGCATGATGGTGCTATGTGTGACGCGACTAGTAGCTAGACTATAGTACAGTGATGTACGCATATAGCATCGCGTATACGGTACTATAGCACTAGACGCGGTAGCGTACCAAGCTTCGGACTCCAAC
ACATCGCCATTCCAAGAGCATGCGTGACGCGTGCTGACGGCATCTGGCATCATGTACAGTGTACATAGACGATGGATACGTATACACTGTAGATGGTGAGCAGTCATATGTCTATGGTCTCGTGTCTCTAGCGCAGGACTCATACCAAGCTTCGGACTCCAAC
ACATCGCCATTCCAAGAGCATGCGAGTCGCATGCGCGCGGTCATATGTCGCATGTCATCAGCAGATGGCGACGTGTACATAGCACGTAATAGTCGGCTCTACGTACAGTGACTGTAAGCACTATACGCGGCTGTATACCAAGCTTCGGACTCCAAC
ACATCGCCATTCCAAGAGCATGCGCGACGCTAGTACATAGTAGACAGCGTAGTGACATACGACATCGGCTCAGCGTCGAGTGTAGATGAGCACTAAGCACTAAGCACTAGTGCTGGACGCGTACCAAGCTTCGGACTCCAAC
ACATCGCCATTCCAAGAGCATGCTAGTCAGCGGTCAGACGTCGACGGTGCGTAGATATGTGACGAGCGATAGATGTAGATGGTGAGCAGTCATATGTCTATGGTCTCGTGTCTCTAGACTGAGCTCAGTACCAAGCTTCGGACTCCAAC
ACATCGCCATTCCAAGAGCATGCTCGACTATAGCATGTAGAGTATGGTCTCTAGTCGCATGTGCACGGTGCAGTGTGCGTAGTCGCGCGTCGCATGTGTGACGCGACTAGACATACGAGCTGTGTAGTGTGCGATGTGACGAGGTCGACTACCAAGCTTCGGACTCCAAC
ACATCGCCATTCCAAGAGCATGCTGGATCGACGCATGACGTATACGGCAGATGGTAGATGGTAGCGTGACATACGACATCGGACTATAGCTGACGGTACAGTGTGTAGTGTGTGACGAGATCAGATATAGTATGATACCAAGCTTCGGACTCCAAC
ACATCGCCATTCCAAGAGCATGCACGACGTCGGCATGCGGTCACTGGATCGACGACTAGTTACGTATGTGCGTAAGCAGATGTATCATGTCGAGTGCTGTGCGACGCGTAGCACTAGTCGCTGAGCGCTACCAAGCTTCGGACTCCAAC
ACATCGCCATTCCAAGAGCATGCAGGTCGCATGTGCGTATACGTCAGTCACGCGTATGCGGTCTATGGTCTCGTTACGTGCAGCAGTTGCACTATGCACTCAGACATACGACATCGGCTCAGCGTCGAGTAGCACTAGAGCTGGATCAGTACCAAGCTTCGGACTCCAAC
ACATCGCCATTCCAAGAGCATGCATGCGATGTGACACTAGATAGTGGAGTATGGACGTCGGTCTGTGGTCGACGGTACAGTGCTACTGGTACAGTGTACATAGACATACGTCTATGGTGCGTATACGTCAAGCACTAGTAGCGGAGCAGTACCAAGCTTCGGACTCCAAC
ACATCGCCATTCCAAGAGCATTACGGATGACAGTAGATGTACGACGGTGCACGGTCTCGTGTGCGACGACGTACGACTGCGGCTGCTGGTCATATGTCGCATGTCATCAATACACTAGCACTAGATATAGCACATTACCAAGCTTCGGACTCCAAC
ACATCGCCATTCCAAGAGCATTACTGTCGACGGTACAGTGCTACTGGTACAGTGTACATAGAGTACAGTCTCTAGTGACTAGTATCTGGTCACTGGTGATGTGTACAGTGCGCGTATACGAGTTACGATATACGCGCGTGTCTTACGCGTACCAAGCTTCGGACTCCAAC
ACATCGCCATTCCAAGAGCATTACAGAGTCACGACTATAGTATACGTACGCTGGACTAGTGTAGTCGGTCGCGCTACGAGTTACGATATACGCGCGCTCTGTGCATATAGACGTCGGCGTAGTAGCACTAGTCTAGGTGCAGTACCAAGCTTCGGACTCCAAC
ACATCGCCATTCCAAGAGCATTAGTGTGTGTAGTGCGTAGTAGCGTGTCGCATGTCATCAGTGACTAGACATCGGCTGCATGCTGATAGATCAGTGTGTGACGCGACTAAGCACTAGAGCACGCTATCTACCAAGCTTCGGACTCCAAC
ACATCGCCATTCCAAGAGCATTAGAGACTGTAGTAGCGTGATATGTGTACAGTGCGCGTAGTCAGACTACGCATTACTACAATAGTGTGCGACTAGCGTCGCGCTACATGTGAGATTACTAGCGCGTAGTAGCACTAGAGCTGGTGTAGTACCAAGCTTCGGACTCCAAC
ACATCGCCATTCCAAGAGCATTAGCGTGAGATGTACGCGGATCGTAGTAGACAGCAGTGTGTAGTCGGTAGATGTACTATGGACATCGGTCGACGGCAGTGTGTAGCACGACATACGACATCGGACGCACAGCACTAGCTACTGACACTTACCAAGCTTCGGACTCCAAC
ACATCGCCATTCCAAGAGCATTATAGTGACTAGTATCTGGTCGAGTGACGTACTACTAGCGTCAGACGATCTATGTGTGCGGTAGACAGACGATGGATACGTAGCACTAGCTCGAGCTCTATACCAAGCTTCGGACTCCAAC
ACATCGCCATTCCAAGAGCATTATCGCAGATGGCGACGTGTGTCTGGTACTGCTACTAGCGTCTATGGTCTCGTGTCTCTAGTAGTCGGTCGCGCGTATCATGTCTGCAGTCACGCGTGTGACGTCTGATGTCTGTGGTCGTCGCTGTGTACCAAGCTTCGGACTCCAAC
ACATCGCCATTCCAAGAGCATTATGGCTGCTGGCTGCATGACTAGTGACACTAGACGAGCGACGCGTGTCTGTGGTGACTAGTATCTGAGCACTAAGCACTAAGCACTAGCTGCGGACTGTTACCAAGCTTCGGACTCCAAC
ACATCGCCATTCCAAGAGCATTCGTTACTCGTGTCTATGGTCTCGTGTGCGTAGATCACGGACGCGTGTCACGCGCGCGCGGTAGTCGGCTACGCGACTACGGCTGTCAGACGATGGATACGTGAGTGTGCATATTACCAAGCTTCGGACTCCAAC
ACATCGCCATTCCAAGAGCATTCGAGCAGATGGCGACGTGTACATAGTCACGCATAGACAATACTCCGTCGACGGTACAGTGCTACTGGTACAGTGTACATAAGCACACGAGTGAGCTCGCTACCAAGCTTCGGACTCCAAC
File #2
AGATTGCACGTGTGTCTGCCTGTACAGCACTCAGCAGTGGACGAGCGACGCGTGACGCTAGTATCTGGTGCTATGCGATACGCGATCGGTAGCTAGCTATCAGACGAGCGTAGTCGGTACAGTGTCACGCAGCACTAGTGTGTGTACGTTCCACGAGCCATCTTCTCCAT
AGATTGCACGTGTGTCTGCCTGTAGGTCGCATGTCTACAGTCTAGCGTCTATGGTCTCGTGTCTCTAGACTGTAGACTGACGTGCACGGACTGCGGTAGTCGGTCGCGCGCATCTGTCAGCTCCACGAGCCATCTTCTCCAT
AGATTGCACGTGTGTCTGCCTGTATGTGTGTAGTCGAGTGCTGTGCGTCTCGTGTGCGACGTACTATGTCTGATTACTCTATACTCACGCACTGCGCTCGTGATAGTACGTATCTGGCATGCGACGTCTCCACGAGCCATCTTCTCCAT
AGATTGCACGTGTGTCTGCCTGTCGGACTGTAGCTGAGTGCGTCGCGTCGCGCGCGATGTTACTGTGAGCAGCATACTGATTACTGCAGTGACTAGTCGCATGCACTCAATAGAGCATAGATGTACACGCATAGCGTGCATAGGCTATCTCCACGAGCCATCTTCTCCAT
AGATTGCACGTGTGTCTGCCTGTCTGACGAGCGACGCGTGACGCTAGTATCTGGTCAGACGTCAGCGGTGCACGGCTATATTACGCTGGTATCATGTGTGACGAGATCAGTACTCAGTACTGCGTACACGGTATCTGGATGTAGCTATGTCCACGAGCCATCTTCTCCAT
AGATTGCACGTGTGTCTGCCTGTCAGTGATGTGTGCGTAGATATGTGTCACGCGACTAGTGATGCGTGTGACTAGAGTACATACACTGGATCAGTGAGAGCGGAGATATAGCACTAGTACTCGACTAGTCCACGAGCCATCTTCTCCAT
AGATTGCACGTGTGTCTGCCTGTGTGATCGACGCTCACATACACATAGCACACTACAGTAGTAGATGAGCAGTTTACACGCGACGTGTGTATACGGATCGACTACAGACTACAGCGATGAGCAAGCACTCAGCAGTGGAGTGCGCTGCTTCCACGAGCCATCTTCTCCAT
AGATTGCACGTGTGTCTGCCTGTGAGCTCACAGAGATATGCGTCATGAGATATGACTAGTGTATCATGACACGTGACATGTGTGTGACGCGACTAGTGCTCAGTCTATGTACATATGTAGATGGTAGCGTAGCACTAGAGCGCGATATATCCACGAGCCATCTTCTCCAT
AGATTGCACGTGTGTCTGCCTGTGCGTGACTAGTGAGATGTATCTGGCTCACAGAGATATGCGTCATGAGATATGACTAGTGTCAGACGTATCTGGTGACTAGACGTCGAGCACTAGTCTCGGACTGATCCACGAGCCATCTTCTCCAT
AGATTGCACGTGTGTCTGCCTGACGGACGTCGGACTACGTACATCATACTAGCGTCTATGGTCGTATGAGTACAGTCTCTAGTGCGACGAGAGACGATCGACGTGCGTAAGCAGATGCGATCGTCAGTTCCACGAGCCATCTTCTCCAT
AGATTGCACGTGTGTCTGCCTGACTGTAGAGCGATCGCGGACTACGGATCTATGTGTACGGCTACGCATGAGCAGCTGTATGATAGATGCAGTGTGTCAGACGTATCTGTACATGCGCGTCGCGTCGCGCGTGATAGCGCGCTCCACGAGCCATCTTCTCCAT
AGATTGCACGTGTGTCTGCCTGACAGTCGCATGTAGCACTAGTACGGTCAGACGTCTCGTGTCGCTGGTCACATGTCTATGGAGTATGGTGCAGTTAGTAGTGTGTGACGTCTGATGTCTGTGGTCAGACGTATCTGGTATCAGTCACATCCACGAGCCATCTTCTCCAT
AGATTGCACGTGTGTCTGCCTGAGTGTCGCTGGTCGTATGTGTGACGAGATCAGTACTCAGTCGCATGTCTGTGGACGCGTGTGTCGCGTGTGCGGTCTGTGTAGTATATAGTCGCGTGAGCAGACTAGTGAGCGCGAGCTGTCCACGAGCCATCTTCTCCAT
AGATTGCACGTGTGTCTGCCTGAGAGTCGCATGTAGATGTAGTCTGGTAGCTAGTCTGATGCTGTCAAGCACACTAGTCATGCGATCGTAGTGTAGTCGTGCGTATCTGGAGTCACGTGTCATGACAGCAGTCGCGCGTCTGAGAGTACTCCACGAGCCATCTTCTCCAT
AGATTGCACGTGTGTCTGCCTGAGCTAGTGACATACATCGTAGCACGTGTGACTAGTGCGGATCTCATAGACGTGCATAGTGACGTCGGTAGAGCGTACATAGTCACGCGTGTATAAGCACTAGAGTATGTGTAGTCCACGAGCCATCTTCTCCAT
AGATTGCACGTGTGTCTGCCTGATAGTACTCAGTCGCATGTCTGTGGCGATGTTAGACTAGTAGTCGGTCTACAGACATGTATAGCTAGACAGATTAGTCTGATAGCACATAGCGTGTGACTAGTCTATGAGCACTAGCGCTAGTACACTCCACGAGCCATCTTCTCCAT
AGATTGCACGTGTGTCTGCCTGATCGACACGTGAGACATTAGACACGCAGATGGTCGCGCGCGATGTTAGAGTGTAGAGATATACGAGGACACTAGTACGACGTACGCGGTACTATAGCACTCAGCAGTGGTCAGCGCTCGTTCCACGAGCCATCTTCTCCAT
AGATTGCACGTGTGTCTGCCTGATGGATCGTAGCGCTGCGTACTCAGTCGCATGTCTGTGGTCTACAAGCAGATGTGCACGGACTAGTGCTAGTAGAGACATGCGACTAGTAGAGCGCACGTAATAGTACGTATCTGGATGCAGAGACATCCACGAGCCATCTTCTCCAT
AGATTGCACGTGTGTCTGCCTGCGTGCTAGTAGAGACATGCGACTAGTAGAGCTAGAGCAGTCGCGCGCGTCTGGTCTGCAGCGAGATGACGTCGGAGTATGGTCTATGGTCTCGTGACTGACGACGATGGATACGTGTACTAGCGATGTCCACGAGCCATCTTCTCCAT
AGATTGCACGTGTGTCTGCCTGCGAGTGACTAGTATCTGGTCTCACTAGATACTAGATCGGAGTGATGTCGACGGCAGTGTGCGCTATGTGTCTGGTGTGACGCGACTAGTCACATGCATATAGACGCGTGACTGCGGCTATAGATATGTCCACGAGCCATCTTCTCCAT
AGATTGCACGTGTGTCTGCCTGCGCGTGCTATGTGTGACGCGACTAGACATACGTATCATGCTGAGTGAGACTGGACTAGTGTATAGTGCAGATGGTATACGGTACAGTGTACATAAGCACTAGACGATGCATCATCCACGAGCCATCTTCTCCAT
AGATTGCACGTGTGTCTGCCTGCTAGATGCGTGTGACTAGAGACTGGTCTGTGGTCAGTAGACACTAGTACAGTGTACATAGTCACGCAGCAGTTAGCAGCAAGCACTAGTACGAGTAGATTCCACGAGCCATCTTCTCCAT
AGATTGCACGTGTGTCTGCCTGCTCGCTAGTAGAGACATGCGACTAGTAGAGCGACTAGTGACGCGTGTGCTCATAGATGTGTATACGGCACGACGTACAGTGTACATAGACGATGGATACGTGTATGTGCAGTGTCCACGAGCCATCTTCTCCAT
AGATTGCACGTGTGTCTGCCTGCTGGTCGCATGTCTACAGTCTAGCGTCTATGGTCTCGTTACGTGCATAGTGTGAGATCAGTGCGTAGACGAGCGTGTGACGCGACTAAGCACTAGCAGCAGACTGTTCCACGAGCCATCTTCTCCAT
AGATTGCACGTGTGTCTGCCTGCACGAGATGCGTCACGCGAGAGCGGATCATAGTGCACGGACTGCGGTGCTATAGCAGTTTACACGCATGAGCAGAGAGTAGTAGCTAGTAGCACGTATCATGTCGCGCGCGATGTGCGTGCGTCTCGTCCACGAGCCATCTTCTCCAT
AGATTGCACGTGTGTCTGCCTGCAGATATACGATATAGTAGCATCTTAGTACGGCTCGCAGCGTGACGAGTACAGTCTCTAAGCACTCAGCAGTGGTCGCATAGCACTAGTAGTCGCGTGCTCCACGAGCCATCTTCTCCAT
AGATTGCACGTGTGTCTGCCTGCATGTGTCATGTGTGTAGTGCTGCGAGCTGTGTCGATAGTAGCTAGCTGTCAGTGAGCAGTCGACGGAGATATGCGCGCGGACGTCGGCGTCGCGACTAGTGTAGTCGGTCGCGCGACAGAGTGCGCTCCACGAGCCATCTTCTCCAT
AGATTGCACGTGTGTCTGCCTTACGGTATCATGTAGTACGACAGCAGTCTGCAGTCGCGCGTGCACGGATCTATGACTGCGGTGTGTAGACTCGCGTAGAGCGTGTAGTGTAGATGGTGTGACGTCGCATGACTGCGGTACTAGCATACTCCACGAGCCATCTTCTCCAT
AGATTGCACGTGTGTCTGCCTTACTTAGCGTAGCTATATGTATCTGGTGCTATGTGTGACGCGACTAGACATACGAGATATTAGCGACTAGCGCGGTGTGCGGACTAGTGTAGTCGGTCGCGCGACGACTACGCATCCACGAGCCATCTTCTCCAT
AGATTGCACGTGTGTCTGCCTTACAGCGTCGCGTGACACGACGTCGGACTCGCGTGTAGTGTGTGACGCGACTAGAGTGATGCATGACGTCGTATGACTGTAGTCGCGCAGCACTCATAGTCTAGCACTAGTCAGTGAGTACTCCACGAGCCATCTTCTCCAT
AGATTGCACGTGTGTCTGCCTTAGTTAGTGACATACATCGACACGTTACTAGCGTCGCGCGACGCACGTAGATGTACTATGGATCGCGGTCGTATGTGTGACGAGATCAGACGAGCGACGCGTGTATCTGGACGCTGTGTGCTCCACGAGCCATCTTCTCCAT
AGATTGCACGTGTGTCTGCCTTAGAGCTCTGTGCTATATGTAGTACGTACATAGATAGATGTATATAGTGTACGTAGCTATGCAGTGTGTATCATGACACGTGACATGTGACTAGTGTCGCATAGCACTAGACGACGACAGCTCCACGAGCCATCTTCTCCAT
AGATTGCACGTGTGTCTGCCTTAGCGATCGACGACACTAGACTACGGTACTATGCATAGTGTGTCATGTAGTCGGCGTAGTATGAGCAGTAGCACGTATATAGCTCGCAGTATCTGGCACGACGTACGCGAGCACTAGAGATGGTGCTCTCCACGAGCCATCTTCTCCAT
AGATTGCACGTGTGTCTGCCTTATAGTCGCATGAGTGATGTCTGCATACACATGCACGACGACTGCGTAGTATATAGTCGCGTGAGCAGACTAGTAGCACTAAGCACTAGTGTATGAGAGATCCACGAGCCATCTTCTCCAT
AGATTGCACGTGTGTCTGCCTTATCTAGCTCAGTGCGTAGCTGACGGAGAGACTAGCTGCGAGTCACTAGCACGATAGCGTGTAGTCGGTCGCGCGTAGCACAGCACTATACTACGCACTCTCCACGAGCCATCTTCTCCAT
AGATTGCACGTGTGTCTGCCTTATGGTGATGTGTGATCGGCGCATAGTGAGCAGCGACGTGTATCTGTAGTATATAGTCGCGTGAGCAGACTAGTGACACGTGAGACATTAGACACGCATCTGGTGTAGTAGCACTATACTATGCAGCGTCCACGAGCCATCTTCTCCAT
AGATTGCACGTGTGTCTGCCTTCGTGTGACTAGATACTAAGCAGATGTCGTCAGTCTCTAGATCGTAGCGCTGCGTACTCAGTCGCATTAGCAGTATACTCAGTCTGTGGTGATGTGACTGCGGCTCGCGCGCGTTCCACGAGCCATCTTCTCCAT
AGATTGCACGTGTGTCTGCCTTCGAGTCACGCGTCACTGGACGTGTGTCGACGGATCATAGTGCACGGTCTATGGTATCTGGTGACTAGTATCTGGACTGTAGTCTGCAGACACACTAGCATAGACGTCGGTCTGTGGTAGACGTCTGCTCCACGAGCCATCTTCTCCAT
AGATTGCACGTGTGTCTGCCTTCGCGTGCTATGTAGCTAGCTCTGTTACTGCAGTATCATGTGTCATGATAGATGTCTATGGTCGCATGTCATCAGTGATGTGTCAGCGGTCGCATGTGAGATATATATAAGCACTAGCGTCTGTATCGTCCACGAGCCATCTTCTCCAT
AGATTGCACGTGTGTCTGCCTTCTAAGCACTCATAGCTCGCGAGCAGCGTCGCGTCGCGCGATCGACGTGACTAGTACTGCGACGTGTGACGCGTGAGTGATGCATGACGTCGTATGACACTAGTGTAGTAGCACTAGACTAGTACTCGTCCACGAGCCATCTTCTCCAT
AGATTGCACGTGTGTCTGCCTTCTCGCACGACGTACGCGGAGTACAGTCTCTAGTGATGTGTGCGTAGATATGTGTCACGCGACTAGTGACGTCGGAGAGCGGAGATATGACTAGTGTGACTAGTATCTGGCGACATACGAGTCCACGAGCCATCTTCTCCAT
AGATTGCACGTGTGTCTGCCTTCTGGACACGTTATACGCGAGTATGGTAGAGCGTACATAGACGATGGATACGTGACAGTGGAGTATGTATACTGTATACATGACGATGTATAGTAGCTATATGCGTAGTAGCACTATACGATGACGAGTCCACGAGCCATCTTCTCCAT
AGATTGCACGTGTGTCTGCCTTCACGTCGCATGTAGCACGTGCTCAGTCTATGGCGATGTGACGAGCGACGCGTGACGCTAGTATCTGGACTGTAGCTGAGTGTCGAGTGCACGTAGAGTCGGACAGCTCCACGAGCCATCTTCTCCAT
File #3
GTGGAACGCTTGACCAACTTGGTACGTGCATAGTATCTGTATAGACTAGCTATGTAGACATAGCGTATATAGCGGTGTGACGCATATAGCATCGCGTAGTACGTACATAATACAGTATACAGAATAGTGAAGCACTAGATCGAGCGCGCCGAGGATGATCAACGCGAAGA
GTGGAACGCTTGACCAACTTGGTAGGTAGACAGTAGATGGACATACGTCGTCAGAGTATGTACATGCTATATATGTAGCTAGTCGCATTAGCGCGGTATCTGTACTCGTTATATCAGTCGCATGTCATCAGTATAGGCGCTACGAGGATGATCAACGCGAAGA
GTGGAACGCTTGACCAACTTGGTATGCAGATGGCGACGTGTACATAGTCACATGTACTGCGCTCTGTGTGTGACGTCTGATGTCTGTGGACTACGGTCTCTAGTCACTGTATATGCGTATCTGGAGTCTGCTACACGAGGATGATCAACGCGAAGA
GTGGAACGCTTGACCAACTTGGTCGGACACGTGATCACGGAGATATTATCGTGGCAGTACGCTGTCATATCGATGTAGACAGTCGTATAGCACTAAGCACTAAGCACTAGAGAGCGACGACCGAGGATGATCAACGCGAAGA
GTGGAACGCTTGACCAACTTGGTCTTATCGCAGTGTGCGGTAGAGCGCGTCTGGACTACGGTACAGTGTACATAGTGTGACGTGTGCGTATCTACAGCACACTATCTCGGAGTACAGACTAGTGTCACGGTGACTCGAGGATGATCAACGCGAAGA
GTGGAACGCTTGACCAACTTGGTCAGTCACGCGTCACTGGAGTACAGAGACATGAGTATGGTGCGACGACGTACGACTGCGGACACGTGATCACGGAGATATTATCTGTAGCACTAGACAGAGTAGATCGAGGATGATCAACGCGAAGA
GTGGAACGCTTGACCAACTTGGTGTGACACGTGATCACGGATCAGTGTCTATGGTCTCGTGTGCGACGACGTACGACTGCGGTGTGTAGCTGTCAGACTGACGTCATATGTATCTGGTAGCACAGCACTAGTAGACGTACATCGAGGATGATCAACGCGAAGA
GTGGAACGCTTGACCAACTTGGTGAGACAGTGGTCACGCTATCACAGTGCGTAATGAGCAGTAGTCGGTCGCGCGACAGATGCAGTACGTGCACGGAGAGCGGAGATATGACGTGTGACGCGTAGCACTAGATCGCGAGATCCGAGGATGATCAACGCGAAGA
GTGGAACGCTTGACCAACTTGGTGCGCAGATGGCGACGTGTGTCTGGACGCGTTATCAGCGATAGATGTATATAGTCAGACTATCATGGTCAGACGCTCGTGATATCGCGAGTATGGTATCTGGAGAGTAAGCACTAGCAGACGCTGTCCGAGGATGATCAACGCGAAGA
GTGGAACGCTTGACCAACTTGGACGTAGACACTATGTATGTAGCACTATGTCAGTAGCGTGAGTATGGACGAGCGTAGTCGGTCGCGCGCTGTATGCACACGGCGACTAAGCAGATGTGCACGGAGTACAGACTAGTGATGTAGTACAGCGAGGATGATCAACGCGAAGA
GTGGAACGCTTGACCAACTTGGACTGCATCGCGTCGATATATGTGCGAGATATGTGTGACGAGATCAGTAGAGCGATCACGGATCGCGTATGACGGTGTGACGCGACTAATATCTGTATGAGTAGCACTAGTGTGAGTCTCACGAGGATGATCAACGCGAAGA
GTGGAACGCTTGACCAACTTGGACAGCTCACAGACTGTAGTACTATGCTGTATGATCATAGTATCTGGTATCATGTACGCGGTCGCATGTCGCATGTCATCAGTGCACGGACTAGTGAGTGTGCGAGACGAGGATGATCAACGCGAAGA
GTGGAACGCTTGACCAACTTGGAGTGAGAGCGGATCATAGTGCACGGACTGCGGTAGCACGCGCGCGGTGTACGTACGTCAGTAGATGGTAGCGTGACATACGACATCGGTCGAGTGTCGATAAGCACTAGAGTGAGCGACGCGAGGATGATCAACGCGAAGA
GTGGAACGCTTGACCAACTTGGAGAGTCGCATGTCTACAGTCTAGCGTCTATGGTCTCGTTACGTGCATAGTGTGAGATCAGTGACTAGTAGACAGAGTGATGTAGCGTATGAGCAGAGAGTAAGCACTAGCGTCGGACACACGAGGATGATCAACGCGAAGA
GTGGAACGCTTGACCAACTTGGAGCGTCGCATGTAGTACGTACTGCGTACACGGTATCTGGCGATGTGCGCATAGAGCATGGTGTATAGACGATGGATACGTAGCACTAGACTGAGCTACGCGAGGATGATCAACGCGAAGA
GTGGAACGCTTGACCAACTTGGATAGTATAGTGCAGATGGTATACGGATCGCGTAGAGCAGTCGCGCGCAGATGGCGACGTGTACATAGTCACATGTACTGCGCTCTGTGACTAGTGCAGTAGCTCGACGAGGATGATCAACGCGAAGA
GTGGAACGCTTGACCAACTTGGATCATATCATATATGTAGCTCTCGGTGTGACGTCTGATGTCTGTGGTCAGACGTATCTGGCGATGTTACTCGTGCTATATGTGCAGTGTACTATGACTACGGCGTCGCAGCACTAGAGAGTGCATCGCGAGGATGATCAACGCGAAGA
GTGGAACGCTTGACCAACTTGGATGGTGCTATGTGTGACGCGACTAGTAGCTATAGCGTATATAGCGGCTACATGTGAGATGCATCGCGACTGACGTATCTGGCTCACAGACTGTAGTACTATGTAGTCGGTCGCGCGTGTCAGACTCTCGAGGATGATCAACGCGAAGA
GTGGAACGCTTGACCAACTTGGCGTTATAGACGTCAGCGGTAGCTAGCATAGTGTGTCATGAGTATGGTAGATGGTAGCGTGTGTCGCGCGACTAGAGTCACGAGTATGGTGTGACGAGATCAGCTAGTGAGATGCGAGGATGATCAACGCGAAGA
GTGGAACGCTTGACCAACTTGGCGAGTAGAGCTATAGACGAGCTGTGTGCGTAGTGTGACGTCTGATGTCTCTAGTGACTAGTATCTGATACAGAATATGACATAGTACGTATCTGGCGTCTGGTAGCGTAGCACTAGTGTGTGTCTACCGAGGATGATCAACGCGAAGA
GTGGAACGCTTGACCAACTTGGCGCGTGACTAGTCTATGGACGATGGTCTGCAAGCAGATGCGATGTGATGCGTGACTGTAGCTACATGTAGTCGGTATAGTGACGATGGATACGTGTGCTAGAGCGTCGAGGATGATCAACGCGAAGA
GTGGAACGCTTGACCAACTTGGCTAGACTATAGTATACGGATCGACGTGCGTAGCGATCGATGAGCAGTGACTAGTATCTGATACGTCATAGTAGGACTACGGTCTCTAGAGATATGTCAGACGTCTCTAGACTATGCGTAGCGAGGATGATCAACGCGAAGA
GTGGAACGCTTGACCAACTTGGCTCGTCTATGGCGCGCGGTGTACGGACGAGCGTAGATGGACTAGTGAGAGTAGACGTACGTAGATGGACTAGTGTGACTAGTATCTGATACAGAATACATCGTGTACGTGCGTCGAGGATGATCAACGCGAAGA
GTGGAACGCTTGACCAACTTGGCTGGCATGCGGTGAGATAGCACACGATCTGCGAGTACAGACTGTAGAGACATGCACTGCGACTGCGGTGACTAGTATCTGGTGCGTAGATCACGGACGCGTGTCACGCAGCACTAGACTCGGTACTGCGAGGATGATCAACGCGAAGA
GTGGAACGCTTGACCAACTTGGCACTATGATAGTAGCACGACACGTGAGCTACGCTCTGTGTCTATGGTCTCGTGTCTCTAGTGCTATGTGTGACGCGACTAGTCACATGCATATATATGCGCGTAGTCGGTATCTGTACGTAGCACACCGAGGATGATCAACGCGAAGA
GTGGAACGCTTGACCAACTTGGCAGGCATCGCGTGCGTAGAGACATGTGCAGTGTACTATGTGTGCGGTGTGACGCGACTAGTCACATGCAGCGTGTCTGTGGCATAGTGCATCGCTATGCTGGTAGTCGGTCTGTGGATACGGCGTACCGAGGATGATCAACGCGAAGA
GTGGAACGCTTGACCAACTTGGCATGTCGCATTAGCTGCGTCGTATGACAGCAGAGACATGACGATGGATACGTGTGACTAGTATCTGATACGTCATAGTAGGTGACTAGTCTATGAGCACTAGTGACTGATGCGCGAGGATGATCAACGCGAAGA
GTGGAACGCTTGACCAACTTGTACGGACGTCGGAGAGCGGAGATATGACTAGTGTGCACGGTGTGACGAGATCATATCGCAGTGTGCGGTAGAGCTATGACGGTCACATTACTAGCGTACAGTGTGTCATGTATCTGGCTCACGCATAGCGAGGATGATCAACGCGAAGA
GTGGAACGCTTGACCAACTTGTACTTACTCGTGTCTATGGTCTCGTGTGCGTAGATCACGGACGCGTGTCACGCGACATACGTCTATGGTGCGTATACGTCAGCACGTAATAGTACGTATCTGGACGATGTACACCGAGGATGATCAACGCGAAGA
GTGGAACGCTTGACCAACTTGTACAGTCACGCGTCACTGGAGTACAGAGACATGAGTATGGTACTCAGCACACGGTGTGACGCGACTAATATGCGATATGTAGTAGATGGACTAGTGCGATGTGCATGCGAGCAGCGAGGATGATCAACGCGAAGA
GTGGAACGCTTGACCAACTTGTAGTGTCAGCGGCATATAGATAGATGTCACGCGTAGCTAGCGTGCGGTGCGTATATGCATGTGTGACTCGTACAGACTAGTAGCACTAGATGCTGAGACTCGAGGATGATCAACGCGAAGA
GTGGAACGCTTGACCAACTTGTAGAGACACGTGTGCGCGGCTCTACTACGCTGGTCACGCGTGTATAGATCTATGATATGTTCGTAGCGTCGCATGTCATCAAGCACTAGATATGGTCTCGCGAGGATGATCAACGCGAAGA
GTGGAACGCTTGACCAACTTGTAGCGACACGTGATCACGGATCAGTGTCTATGGTCTCGTGTCTCTAGATGACAGAGCGCAGCACAGTGTATACGGTACTATGCAGATGTCGTATGGACGCGTTATCTACAGCACTAGTACTGGATCGCCGAGGATGATCAACGCGAAGA
GTGGAACGCTTGACCAACTTGTATAGATGCGTGTGACTAGTCACATTCGTCGTGCTATATTACTAGCGTCAGACGAGTACAGAGTAGCGACGCGTGTGATGTGTACAGTGTACATAAGCACTAGTCGAGTACGTGCGAGGATGATCAACGCGAAGA
GTGGAACGCTTGACCAACTTGTATCGTACTCAGACGACAGTGAGATGTAGAGCGTGTAGTAGCACACGATCTGCGTGTCGCGTACATATATCGCATCGTCTAGTATCTGGTGACTAGTATCTGGCACGTGCTACTCGAGGATGATCAACGCGAAGA
GTGGAACGCTTGACCAACTTGTATGGAGATATGCATGTAGAGTATGGATCTATGACTGCGGTACTCATCGTCACGCAGCGTGTCGCATGTCATCAGTCACGCGTGCGTATACGTCAGTCTATGGTCATATGTATCTGGTGCAGGACACACGAGGATGATCAACGCGAAGA
GTGGAACGCTTGACCAACTTGTCGTGTAGTACTAGACACGCATCTGGTGTAGTGTAGATGTACTATGGACATCGGTCGACGGCGACTAGACTAGTGTCTACAAGCAGATGTGACTAGTATCTGGCGCATGTCTGTCGAGGATGATCAACGCGAAGA
GTGGAACGCTTGACCAACTTGTCGAATACGTCATCGTATGAGTACAGTGCGCGGTATGACGACACTAGTGTAGTGAGTGATGAGCTACGACGCGTGTGTGACGTATACGGTCGAGTAGCACTAGCTGCTGACAGTCGAGGATGATCAACGCGAAGA
GTGGAACGCTTGACCAACTTGTCGCGAGATATGTCAGACGCATCTGGTGTAGTGTAGATGGTAGCGTGAGTGATGAGCTACGACGCGTAGCACTAAGCACTAAGCACTAGTACGAGAGTGACGAGGATGATCAACGCGAAGA
GTGGAACGCTTGACCAACTTGTCTAGCGAGCAGAGCACAGTACTCATCGTCACGACGCTAGTCTATGGTCTCGTTACGTGCAGCACTAAGCACTAAGCACTAAGCACTAGTCATAGTACGACGAGGATGATCAACGCGAAGA
File #4
AGATGGCATGGACACGGAGATGTACTCGTGTGTAGCGTAGTCGCGCGACTGTAGTGCGTAGTGAGCAGTCTCGTGTCTCTAGTGCTATGAGCGCAGTACACGGAGATATGATAGATAGCACTAGAGAGAGCACACCGCAACTCTGTTCAAGGCTCA
AGATGGCATGGACACGGAGATGTAGGTCGACGGCTCGCAGACTAGTGTAGACAGAGTACAGAGACATTAGATGTGTATACGGTACTATGTAGCACAGCACTAAGCACTAGCATCGGCGAGACGCAACTCTGTTCAAGGCTCA
AGATGGCATGGACACGGAGATGTATGAGTCACGTGTCATGATAGATGTCTATGGTCTCGTGACTGACGAGTACAGTCTCTATATCGCAGTCGCATGATAGATGTCACGCAGCACTAGACTATTACTCGCGCAACTCTGTTCAAGGCTCA
AGATGGCATGGACACGGAGATGTCGGACACTAGACGCTAGAGAGACGACGAGCGATAGATGACTAGTGTAGTCGGTCGCGCGCGTACGGATGTACGCTATATTCGTGATTCGTCGTTCGTGCATCGACGCAGCACTAGATATAGACTATCGCAACTCTGTTCAAGGCTCA
AGATGGCATGGACACGGAGATGTCTGATCTGCGTATATAGTATCGCGTATCTGGTATCATGTCGAGTGAGACATGTGTATAGAGTGATGACGAGCGAGAGCGGATCGCGGCTAGACGTCGTATGTAGATGAGCACTAGCTGTGGCGTCGCGCAACTCTGTTCAAGGCTCA
AGATGGCATGGACACGGAGATGTCAATGAGCCATACGCTAGCACAGGAGTCTAGTGTGCGGTCGTATGTGCTCAGTGCAGTTCGACTGGCAGCGTGTACAGTGCGCGTAGCAGATGATAGACGCAACTCTGTTCAAGGCTCA
AGATGGCATGGACACGGAGATGTGTGTGTCATGTCTATGGTCTACAGTCTAGCGTGTGACGTCTGATGTCTGTGGACACGTGCATGACGTCGCATGTGAGATGAGCGCAGTACACGGAGATATGATAGATAGCACTAGCTCGCGCGTCGCGCAACTCTGTTCAAGGCTCA
AGATGGCATGGACACGGAGATGTGAGTCGACGGCTCGCAGACATACGTATCATTCGACATGATCACGGATCGCGGCGTCTGGACTACGGTACAGTGTACATAGTCGTGCGTGCACGGCAGTGTGACGTAGTAGACCGCAACTCTGTTCAAGGCTCA
AGATGGCATGGACACGGAGATGTGCATGAGCCATACGCTAGCACAGTCGAGTAGTGTGCGGAGTGATTCGAGACTCGAGCGTCGTCGTTCGTGCAGACTGCGGTCTACAAGCAGATGCATACGAGCTCCGCAACTCTGTTCAAGGCTCA
AGATGGCATGGACACGGAGATGACGTACTCGTGCTATATGCACTGCGATAGATGCTACATGCTATATTCGTGCAGCATCTGGTACAGTGTACATAGACGATGGATACGTGACTGTAGTAGAGCGTATCATGTCGCGCGCTGCAGTCAGTCGCAACTCTGTTCAAGGCTCA
AGATGGCATGGACACGGAGATGACTAGCACTCAGCAGTGGACGCGTATCGTAAAGCAGCAGTAGCTAGCGCTCAGCGCTGCGTGCGCGGTGAGATAGCACACGTGCATAGTAGACAAGCACTAGCATAGTACGTGCGCAACTCTGTTCAAGGCTCA
AGATGGCATGGACACGGAGATGACAGTGTCATGTCTATGGTCTACAGTCTAGCATGAGCAGTGCGTAGTCTAGCGTCGTATGTAGCTAGCTGTCAGACTCGCGCGTCTGGCGCGTAGTAGTCGTCACTCGCAACTCTGTTCAAGGCTCA
AGATGGCATGGACACGGAGATGAGTTCGATATTCGATCATCGATGCGACGTCGGTAGAGCGTACAGTGCTGAGTGACTCTGGAGTGATTCGAGACTCGAGCGGTCTATGGATAGATAGCACTAGTATCAGACAGTCGCAACTCTGTTCAAGGCTCA
AGATGGCATGGACACGGAGATGAGAGTATCATGCATCGCTATGCTGGAGTATGTATGTCAGAGTGCAGACGACAGATGTGTGTGTAGTATACAGTAGCATAGATCGTCAATCGTGCATATAGAATCGACGAGCACTAGAGCAGGCTCTCCGCAACTCTGTTCAAGGCTCA
AGATGGCATGGACACGGAGATGAGCGTCACGCGACACACTCGCGTGGTCACATTACTAGCGTACAGTGTGTCATGTGTGTAGTCGTATATGAGCAGCATCGCTATGCTGGAGAGCGGAGATATATGAGCAGCGACAGTGACACGCAACTCTGTTCAAGGCTCA
AGATGGCATGGACACGGAGATGATAGTAGTCGGTCGCGCTACTAGCGTAGTACTCGCGATGCGTCGCGACTGACGTGCACGGTCATATGTATCTGGACTGTAGTGCGTAGTGAGCAGTCTCGTGTCTCTAGTCTACGTCATCCGCAACTCTGTTCAAGGCTCA
AGATGGCATGGACACGGAGATGATCGTGCTATATCGTAAAGCAGCAGACGATGAGCAGATAGCACTCAGCAGTGGCGCTATGTGTCTGGTGTCGCGATCGCGGCATCTGGACTACGGACGTACGACTGCGGTCAGCGTCTCGCGCAACTCTGTTCAAGGCTCA
AGATGGCATGGACACGGAGATGATGGTATCATGAGATATGCTACTGGAGACATGTAGCTAGAGACGCGTGTCATGTGAGATAGCACACGATATCGGTATCATATGAGCAGAGAGTAAGCACTAGACACGGATCTCCGCAACTCTGTTCAAGGCTCA
AGATGGCATGGACACGGAGATGCGTGTACTCATCGCGCAGCTCGCAGTATCTGGACGAGCGCTCTACGAGTCTATCGCTACGACGAGCGCTCTACAGCACTAAGCACTAGTCGACGATATCCGCAACTCTGTTCAAGGCTCA
AGATGGCATGGACACGGAGATGCGAGTCGCATGACGAGCGCACTATGTGAGCAGTCTCGTGACTGACGACGTGTGACGCGTGTAGCTAGCACACGGTACAGTGTGTAGTTATGTCAGCAGAGCGAGCGCGAGCACCGCAACTCTGTTCAAGGCTCA
AGATGGCATGGACACGGAGATGCGCAGCATAGATCGTCAATCGTGCATATAGAGTAGATGGTCGATATATACATGACTAGTGATGCGTGTGACTAAGCACTAAGCACTATACTATGCGTAGCGCAACTCTGTTCAAGGCTCA
AGATGGCATGGACACGGAGATGCTAGTATCATGACACGTGCATGACGTCGCATGTGTGCGGATATACGATCGACGACACTAGTCTATGGTCGTATGACATACTCGTCGTTCGAGCGGAGTATGGTGTGCGGTATCTGGCATGCGTATGTCGCAACTCTGTTCAAGGCTCA
AGATGGCATGGACACGGAGATGCTCGTACTCAGATATACGAGACGCGTGTCATGCACTGCGATAGATGTCTATGGTCTCGTGTCTCTAGTGCTATAGCAGTTAGCAGCAGACGATGAGCAGATATACTAAAGCAGTGGAGCTAGCAGCACGCAACTCTGTTCAAGGCTCA
AGATGGCATGGACACGGAGATGCTGGTAGTCGGTCGCGCGCAGTACTCGCTCGGCGCTCAGCGCTGCGAGACATATCGAGTGTGTGCGTCGCTGTATCGATAGACGCGTAGCACTAGCTGAGGCAGAGCGCAACTCTGTTCAAGGCTCA
AGATGGCATGGACACGGAGATGCACTCGCACATCGCAGCATCGTCCGATCGACGACACTAGTCTATGGTCGTATGTGCTCAGCACACGGCTATATGTACAGTGTACATATAGTACGGTGCAGTAGCACTAGCTGCGGTCTCGCGCAACTCTGTTCAAGGCTCA
AGATGGCATGGACACGGAGATGCAGTCGCATGTCTACGTGTATCATGAGATGCGACGTCGGTCGAGTGTAGATGGTAGCGTGTGTCGCTCGTCGTGACGCGTGCATAGTGCACACGGATATGTGCGCGTAGCTACGGAGCGCCGCAACTCTGTTCAAGGCTCA
AGATGGCATGGACACGGAGATGCATGTATCATGTCAGTAGAGACTGGCGTAGTGTGTGACGTCTGATGTCTGTGGTACTCATCGCGCAGCTCGCAGTATCTGGTATCATGCAGTACTAGCTATGACTAGTGTGCGTGATACGCGCAACTCTGTTCAAGGCTCA
AGATGGCATGGACACGGAGATTACGGTCGCATATCGCGCATATGTCGCAGTGTGATGCGTGTGACTAGTAGATGGTAGCTAGCACACGGAGCGATGTGTGACGCATAGTGTATCTGGTGCTATAGCACTAGACTGCGAGTGTCGCAACTCTGTTCAAGGCTCA
AGATGGCATGGACACGGAGATTACTGAGATATGTCGATAGTGTGACGTCTGATGTCTCTATCTACTAGTCACATGTCGCATAGCACACGATCTGCGTAGATGTAGTAGTGAGATCATACGACGCGTACCGCAACTCTGTTCAAGGCTCA
AGATGGCATGGACACGGAGATTACAGTCGCATTATCGCATCGTCTAGTATCTGTCTACACGCTCGCAGCTCTGTGTCGCATGTGAGATGACGTGTGACGCGTAGCACTAGTATACGCATATCGCAACTCTGTTCAAGGCTCA
AGATGGCATGGACACGGAGATTAGTGACTGTAGTAGAGCTCGACTGGTCGCATGTCATCATCTAGTGGCGTCTGGACTCGCGACGTCGGTCTGTGATGAGCCATACGCTAGCACAGATCGTAAAGCAGCAAGCACTAGAGACGGAGTATCGCAACTCTGTTCAAGGCTCA
AGATGGCATGGACACGGAGATTAGATCTAGATTCTAGCAAGCAGCAATAGCGTGTAGTCGGTCGCGCGTAGACAGATGTACGCGACTAGTCTAGCGTCACGCAGCACTAGTGATAGCTGCTCGCAACTCTGTTCAAGGCTCA
AGATGGCATGGACACGGAGATTAGCGAGACGCGTGTCATGCACTGCGATAGATGTCTATGGTCTCGTGTCTCTAGTACTCAGCATAGTGAGTATGTCTATACGTAGATGGACTAGTGAGAGTAGACGTACAGCACTAGCGCTCTACGAGCGCAACTCTGTTCAAGGCTCA
AGATGGCATGGACACGGAGATTATAGTGTGCGGTGCTCAGTAGACAGCGTCATGTCGATAGAGTACAGATCACGGACGCGTGTACGCGGAGACATAGCACTAAGCACTAGTCTAGGACGCTCGCAACTCTGTTCAAGGCTCA
AGATGGCATGGACACGGAGATTATCGACACGTGACTGACGCTCGCAGAGTATGGTCTATGGTCTCGTGACTGACGACGTGTGACGCGTGTCACATTACTAGCGTACAGTGTGTCATGTGTGTAAGCACTAGAGACGGTATCTCGCAACTCTGTTCAAGGCTCA
AGATGGCATGGACACGGAGATTATGGTAGTCGGTCGCGCGTGACACGTAGTCGGTACAGTGTACGCGGTACAGTGTCTGCATCTATCGATAGAGGATAGCGAATCGCGGATAGACCGTCTCAGCATGCCGCAACTCTGTTCAAGGCTCA
AGATGGCATGGACACGGAGATTCGTGACTGTAGTGCGTAGTGAGCAGTCTCGTGTCTCTAGTGTGCGTCTATGTGCGTGCGAGCACACAGCACTAAGCACTAAGCACTAGAGCATGAGTGTCGCAACTCTGTTCAAGGCTCA
File #5
GACGAACACTGTTCACACCTGGTACTCTCGTAGTATCTGGTGCTATGTGTGACGCGACTAGACATACGACATCGGATCGTAGCATATAGACTAGTGTGACTAGTCTATGGTATATAGTGTGCGAGCACTAGTAGCTGTGACGAGCGACTGATGGACGTCTTCT
GACGAACACTGTTCACACCTGGTAGTCTCGACGTCGTCAGTCGTATGTGTGACGCGACTAGTGCTCAGACAGTGGCTCTGTTCGTCACGATCGACGAGACATGTAGATGGTAGCGTAGCACTAGTCGACGTGCGTAGCGACTGATGGACGTCTTCT
GACGAACACTGTTCACACCTGGTATGAGTCACGTACTCATCGCGCAGTCACGCGACGATGGATACGTGCAGATGGCACATAGTAGTCGGTACAGTGACTACGGTGCGCGGAGTATGAGCACTAGTGCTAGTCATCAGCGACTGATGGACGTCTTCT
GACGAACACTGTTCACACCTGGTCGGTGACTAGAGTATGGAGTCACGACAGCAGACTAGTGTAGACAGTGTGACGCGACTAGCGCGCGGTCGACGGTGACGTGTGCTATAGCACTAGTCGCAGCGAGCAGCGACTGATGGACGTCTTCT
GACGAACACTGTTCACACCTGGTCTGTACTCAGCTATATGATCGCGGCATCTGGACTACGGTACTATGCTCACAGACTGTATAGTAGTGTGTGACGTCTGATGTCTGTGGACTACGGTCTCTAGACGCACAGCACTAGATCATGATCATAGCGACTGATGGACGTCTTCT
GACGAACACTGTTCACACCTGGTCAGTCGCTGGTCGTATGTGTGACGAGATCAGCTCGCAGACGTCGGTACAGTTATGACGTAGAGATGCAGACAGTCACATTCGTCGTGCTATATTACTAGCGTCAGACATGAGCAGTACTCGCACGCAGCGACTGATGGACGTCTTCT
GACGAACACTGTTCACACCTGGTGTGTCGAGTGACGTACTACTAGCGTCAGACGTAGATGGTAGCGTGATCTATGTCTCGTTATCAGCGCGTGCGGATAGATGTCACGCAGCACTAGCACACGCTCACAGCGACTGATGGACGTCTTCT
GACGAACACTGTTCACACCTGGTGAGCGATACGTCTATGGCGACGTGTGAGATGACGATGGATACGTTCGTACAGTGATGTGTCTCTAGACTACGGTGCGCGGAGTATGAGCACTAGCGCTAGTGACTAGCGACTGATGGACGTCTTCT
GACGAACACTGTTCACACCTGGTGCGTACTCATCGTGCAGTATCATGTCGATAGTCTCGTTACGTGCATAGTGTTCGATATGACTAGTGTAGACAGATCTATGCTATATTATGATAGCGTCGCAGCACTATACGTAGACACTAGCGACTGATGGACGTCTTCT
GACGAACACTGTTCACACCTGGACGGCTCACAGACGAGCGAGTACAGTCTCTAGCTGAGTGTAGTACGAGATCAGACTACGGTGCGCGGAGTATGGTCACATGTACTGCGCTCTGTGACTAGTGCTGCTGCTCGTAGCGACTGATGGACGTCTTCT
GACGAACACTGTTCACACCTGGACTGCGCATAGATCATAGTGTGACGAGATCAGCGCATAGTGCACGTCTCGCGTACTAGCGTGTATAGCTACATGCTATATGAGTCACGTGCACGTACTAGCGTCTATGGTATCTGGTGACTGCACGCAGCGACTGATGGACGTCTTCT
GACGAACACTGTTCACACCTGGACAGTGACTAGTATCTGGACACACGACTACGGTACTATGTACAGTGTCGATAGCGCTGCGTAGATGGTAGCGTGACGATGGATAGCAGTAGTCGAGCACTAGCGTGAGCGTAGAGCGACTGATGGACGTCTTCT
GACGAACACTGTTCACACCTGGAGTGAGCATGGTCATGCTCTCTATTATACGCGTGAGTGGTACATAGATCGACGAGACATGAGTACAGTCTCTAGCTGTATGATAGATGCAGTGTGCGACTGTGACAAGCGACTGATGGACGTCTTCT
GACGAACACTGTTCACACCTGGAGATACGCTGGCTCACAGCGACGTGACTAGTGTCTACAGTCTAGCATGAGCAGCTGTATGATAGATGCAGTGTAGCACTAAGCACTAGCACGCGATATCAGCGACTGATGGACGTCTTCT
GACGAACACTGTTCACACCTGGAGCGCAGTACTCGCTCGGTACGCGGAGACATGTGCAGTGACGTACGACTGCGGACACGTGAGACATGATATGTGTCTCACGTGCGTAGACTAGTGTAGCACAGCACTATACGTAGCGCGAAGCGACTGATGGACGTCTTCT
GACGAACACTGTTCACACCTGGATAGTGACTAGTATCTGGACACGTGATCACGGAGATATTATCGTGGACTATAGTGACTATCGTCACTAGCACGGTAGAGCTCGTCGTTCGTGCAGACTGCGGTGCTATAGCACTAGACTAGTACTCGAGCGACTGATGGACGTCTTCT
GACGAACACTGTTCACACCTGGATCGTGACTAGTATCTGGACACTAGCGTCGCGTGTGCGGCTCGTGATATCTGGACGCGTGTATCTGGACACGTGATCACGGAGATATTATCGTGGTCGCATAGCACTAGCTATGGCTCAGAGCGACTGATGGACGTCTTCT
GACGAACACTGTTCACACCTGGATGGCTGAGTGTAGTACGAGATCAGACTACGGTGCGCGGAGTATGGTCACATGTACTGCGCTCTGTGACTAGTGTCTGATGTCTGCAGATCTATGATCTCAGTCTCTAGTCGAGGCGATCAGCGACTGATGGACGTCTTCT
GACGAACACTGTTCACACCTGGCGTGACTGTAGTCTGCAGACACACGCTGTCATCTCTCAGAGTACAGTGCGCGGTATGACGACACTAGTGTAGTGTGTGACGTATACGGACTGACGAGAGTAGACGTACAGCACTAGTCTCGGAGAGCAGCGACTGATGGACGTCTTCT
GACGAACACTGTTCACACCTGGCGAGTCGAGTGACGTACGTGTCGCTACTAGCTACGCTGGTATCATTCTATACGTAGCTATATCAGCGAGTATGTCTCTGCGCTACGCGTAGATGGTAGCGTAGCACTATACGTGGATACAAGCGACTGATGGACGTCTTCT
GACGAACACTGTTCACACCTGGCGCGACGCGTGCTGACGGAGAGACGCTCGCAGACTAGTTAGCTGCGTCGTCAGTCTCTAGATGCGTGTGACTAGTCGCATGACGTGTGAGATATTAGCGACGATCGTAGTATCTGGTGACTGCTGCAAGCGACTGATGGACGTCTTCT
GACGAACACTGTTCACACCTGGCTAGTGTGTAGTAGTACGTCGACGGCTCTGTGTATGACGAGCTGTAGCAGATGTGATGTGTAGTACTCTCACGGCGAGATGCTCTGTTCTATACAGCACTAGTATACGTATGTAGCGACTGATGGACGTCTTCT
GACGAACACTGTTCACACCTGGCTCGCTGTATGATAGATGCAGTGTGACGCACGCATGTAGAGTATGGTCACATGCATAGTGATAGATGAGCGCAGACGCGTGTGATGTGTACTATGTAGTCGGTCGCGCGACATCGCGAGAAGCGACTGATGGACGTCTTCT
GACGAACACTGTTCACACCTGGCTGGACTACGGTGCGCGGAGTATGGAGACTGGACTAGTGTACAGTGTCGATAGCGCTGCGTGCTCAGACAGTGGCTCTGTTCGTCACGATCGACGAGACATAGCACTAGATGATGTAGCAAGCGACTGATGGACGTCTTCT
GACGAACACTGTTCACACCTGGCACGTGACTAGTAGTCGGTGTCGCGCTCTGTTAGTAGTGTCACATTAGACACGAGACATTAGACACGCAGATGGTCGCGCGTACATAAGCACTAGAGTCGGAGCACAGCGACTGATGGACGTCTTCT
GACGAACACTGTTCACACCTGGCAGGACACGTTATACGCGACGTCGGTACAGTGTACATAGTCACGCATCGCTGATAGATTGCAGTACTCGCTCGGTAGTACGTCTATGGTGAGATAGCACACTCTCAGTGTCTGTGGAGTATGACATCAGCGACTGATGGACGTCTTCT
GACGAACACTGTTCACACCTGGCATGTGACTAGTGAGATGTATCTGGCTCACAGACTGTATAGTAGTGTAGCTAGTACAGTGACGTACGCGCGCGGTCGACGGTGACGTGTGACTAGTATCTGGCTATGGACGCTAGCGACTGATGGACGTCTTCT
GACGAACACTGTTCACACCTGTACGGTACAGTGTCGATAGCGCTGCGCATACGGTAGACAGCAGTACGTATCTGGTCGCATGTGCGTATCTCATAGTCGACGGTGAGATATGAGCAGTCATAGTAGTCAGCGACTGATGGACGTCTTCT
GACGAACACTGTTCACACCTGTACTGACGCGTGCTGACGGCTGCGCGAGATATGTCTGCAGTACTATGACGAGCGCACTATGTGAGCAGCGACGTGTGAGATATGAGCATCGCATGTCTGTACGTCGCGCTACGAGGTCACTAGCGACTGATGGACGTCTTCT
GACGAACACTGTTCACACCTGTACATCGCATGGTCGTCAGACTAGTGTAGTCGGTCGCGCGATCGACGTCAGCGGTAGTCGGATAGATGTCACGCGTGTCGCGCGCTGCGACTAGTGTGACTAGTCTATGAGCACTAGAGTCAGCGTATAGCGACTGATGGACGTCTTCT
GACGAACACTGTTCACACCTGTAGTGTCGAGTGACGTACGACTAGTGTGTGTAGCTGTCAGATATGTGACGTCGGTCGAGTGTCGTGCGTGCACGTCGATATGTCTCTAGATCGCGGCTGAGTGTGTAGTAGCACTAGTCAGCGTCACTAGCGACTGATGGACGTCTTCT
GACGAACACTGTTCACACCTGTAGAGACGCGTGCTGACGGACTGACATGAGCAGTAGTCGGTCGCGCTACATGCTATGCTGGCGACTAGTCTAGCGACGCGTGTGATACGAGTACAGTCTGTGGTAGACAAGCACTAGTAGCGGATGCTAGCGACTGATGGACGTCTTCT
GACGAACACTGTTCACACCTGTAGCGACACTAGATAGTGGATAGATTACTAGCGTCTGTGGTAGCACGTGTCGCTCGTCGTGAGATATGTGAGCAGTAGCTAGAGACGCGTGTCATGTGAGATAGCACTAGCTCAGGACTGTAGCGACTGATGGACGTCTTCT
GACGAACACTGTTCACACCTGTATAGCGCTATGTGTCTGGTGTGACGCGACTAGTGCTCAGCACTGCGCGATACGTATCATGAGACATGTGTGACGTAGACAGCAGTACGTATCTGGATAGTGAGCGTAGCGACTGATGGACGTCTTCT
GACGAACACTGTTCACACCTGTATCGAGCATGGTCATGCGACGACAGTGTCTGGACTATATATGCTGGATCGACGAGACATGCACGTAATACTCAGTCTCTAGTGACTAGTAGACAAGCACTAGTACATGAGCAGAGCGACTGATGGACGTCTTCT
GACGAACACTGTTCACACCTGTATGTCTGTCGGCTGAGTTCTGTGTATGAGCAGAGAGTAGACGATGGATCAGTGATCGCGGCAGATGGTATATAGTCGTCAGCTACATGCTATATGACGTCGGTCTGTGGATGTGGCTGATAGCGACTGATGGACGTCTTCT
GACGAACACTGTTCACACCTGTCGTGACTGTAGTCTGCAGACACACTAGCATAGACGTCGGCGTAGTGAGTACAGTCTCTAGAGCATGGTCATGCGTGCTATGTATGACGCTCGCAGATAGATAGCACTAGTGAGCTACGCAAGCGACTGATGGACGTCTTCT
GACGAACACTGTTCACACCTGTCGAGTCGAGTGACGTACGTGTCGCTACTAGCTACGCTGGTATCATGTGTGACGCTATATTCGTGATTCGTCGTTCGTGCAGACTGCGGTCTGATGTCTGCAAGCACTAGTCGAGGCATGAAGCGACTGATGGACGTCTTCT
GACGAACACTGTTCACACCTGTCGCGAGATATGTCGCGCGTAGCACGTGTGACGCGACTAGCGAGATGACGTCGGAGTATGGTCTATGGTCTCGTGTCTCTAGTGCTATGTATATATCTGACAGTAGTCGAGCACTAGCTGTAGCTCACAGCGACTGATGGACGTCTTCT
GACGAACACTGTTCACACCTGTCTAGACGCGTGCTGACGGACTGACTACTGATGCTGCGCGTCAGCGTCTGAGCGACTAGTTCTGATGTAGTAGTGAGATCATCTGCGTGTCGTCAGTCTCTAGTGTGCGAGCACTAGATGCGGCACAGAGCGACTGATGGACGTCTTCT
GACGAACACTGTTCACACCTGTCTCGACGCGTGCTGACGGTCTCTAGTCAGCGTCTGAGCGCTCTCGGTGTGACGTCTGATGTCTGTGGTCAGACGTATCTGGAGAGACGCACATAGACGCACGTCGCATGTCATCAGTCAGTGCTGATAGCGACTGATGGACGTCTTCT
GACGAACACTGTTCACACCTGTCTGGTCGCTGGTCGTATGTGTGACGAGATCAGCTCACAGACTGTAGTACTATGACTACGGTGCGCGGAGTATGGTGTCGCGCTCTGTGTACTATGCTGTAGCACTAAGCGACTGATGGACGTCTTCT
GACGAACACTGTTCACACCTGTCACGACGCACGTCTGATGCTGAGTGAGACTGAGCAGATGATGCGTGTGACTAGTCGCATGTATATATCTGACAGTAGTCGTCTGCTAGCTCTGTGACAGTGGTAGTCGGTCTGTGGAGTATGCACACAGCGACTGATGGACGTCTTCT
GACGAACACTGTTCACACCTGTCAGGTACAGTGTCGATAGCGCTGCGTAGATGGTAGCGTGACGATGGATAGCAGTAGTCGAGCACTAAGCACTAAGCACTAAGCACTAGTCGCTGTAGTAAGCGACTGATGGACGTCTTCT
GACGAACACTGTTCACACCTGTCATGAGCATGGTCATGCTCTCTATTATACGCGTGAGTGGTACATAGATCGACGAGACATGACTAGTGTCGCATTAGTACGGTGCACGGACATCGAGCACACGCAGCAGTCATAAGCGACTGATGGACGTCTTCT
GACGAACACTGTTCACACCTGTGTATCTGCACGCTGACGGTCTCTAGTCAGCGTCTGAGCGACTAGTGACGTCGGAGAGCGGAGATATAGCACTAAGCACTAAGCACTAGACTGTGAGTGCAGCGACTGATGGACGTCTTCT
GACGAACACTGTTCACACCTGTGTCGTGTGTAGCTGTCAGATATGTGATCGACGAGACATGTCACGCGTAGACAGCGTAGTGTGTGACGAGATCAGCTACTGTACACATGCGCGCGGACGACAGTCACGCAGCACTATACGCGGTCGCGAGCGACTGATGGACGTCTTCT
GACGAACACTGTTCACACCTGTGTGGTCGAGTGACGTACTACTAGCGTCAGACATGAGCAGCTCACAGAGATATGCGTCATGAGCTGTTCACGTGGTGTCGCGCGACTAGAGCATGGACTACGGTACTATGACGTGGACATAAGCGACTGATGGACGTCTTCT
GACGAACACTGTTCACACCTGTGACGTAGTCGGTCGCGCGCGTACGTCGTCACTAGCACGGTAGAGCGACTACGGTACTATGACTATAGTATACGGATCGACGTGCGTAGCGATCGGAGTACAGTCTCTAGCGATGTTACGTAGACAGAAGCGACTGATGGACGTCTTCT
GACGAACACTGTTCACACCTGTGAGGACACGTGAGACATGACATCGGACGTACGTCGTATGTCACATGTAGTCGGCAGATGTCACGTGGATCTATGATGTACGCAGTGTGTGCTCGCTAGCAGCGACTGATGGACGTCTTCT
GACGAACACTGTTCACACCTGTGATGTCGCATGACACTAGCTGAGTGCTCAGCGTCACGCGTGTATAGTAGATGGTAGCGTGAGTACAGTCTCTAGTACTCAGCTATATGTAGACAGTATCTGGACTCTGCGATGAGCGACTGATGGACGTCTTCT
GACGAACACTGTTCACACCTGTGCGGACACGTGCATGACGTCGCATGTCTATGGTCTCGTGACTGACATGAGCAGCTGTATGATCATAGTATCTGGTAGTCGGTCACGCGCGTGCGGTCGCATGTCATCAGCATCGGCATGTAGCGACTGATGGACGTCTTCT
GACGAACACTGTTCACACCTGTGCTGCTGATAGCACATAGTGACTAGCAGACAGTGTCGCGTACATAGTAGTACTATGTGCGATCAGTGTATCTGGTAGCACGTATATATCTGACAGTAGTCGAGCACTAGTACTGGTGCGAAGCGACTGATGGACGTCTTCT
GACGAACACTGTTCACACCTGTGCAGACTACGGTGCGCGGAGTATGGACGTGTGACGCGTGTGATGTGTACAGTGTACATAGTAGATGGTAGCGTAGCACTAAGCACTAGCATCGGATGTGAGCGACTGATGGACGTCTTCT
GACGAACACTGTTCACACCTGACGTGTACTCATCGTGCAGTATCATGTCGATAGTCTCGTGTCTCTAGTAGTCGGTCGCGCGTATCATTACTCGTGTACATAGCGTCGCGACTAGTGTAGCACAGCACTAGCTCGAGTACATAGCGACTGATGGACGTCTTCT
GACGAACACTGTTCACACCTGACGAGTGACTAGAGTATGGAGTCACTCGACGCATAGTACGTATCTGGTCACGCGTCACTGGTGCTCAGTAGACAGCGTCATGTCGATAGTGTGACGCGACTAAGCACTAGTGCAGGACAGAAGCGACTGATGGACGTCTTCT
GACGAACACTGTTCACACCTGACGCGTCAGCGGTCACGCGAGATATGTGTAGTGTGAGATGTGTGACGTCTGATGTCTGTGTATAGACGACGAGCGATCTATGTATCTGGCGTGTGCTAGTAGCGACTGATGGACGTCTTCT
GACGAACACTGTTCACACCTGACTATCGCGCAGAGTATGGACACGTGATCGACGTGTGACGAGATCAGACGTCGGCAGTACGTATCATGTGTGACGTCTGATGTCTGTGGACGCGTGCTGACGGTCTCTAGTCGATGTATCAAGCGACTGATGGACGTCTTCT
GACGAACACTGTTCACACCTGACTCGTCAGCGTCTGAGCGTCACATGTACTGCGCTCTGTGACTAGTGATCGACGCACACGGTGTGACGCGACTAGAGCGCAGATCTCAGCTACGCGACGATGGATACGTGTACGAGTAGTGAGCGACTGATGGACGTCTTCT
GACGAACACTGTTCACACCTGACTGGACTACGGTGCGCGGAGTATGGCTACATGTGAGATGTGTACGTCACGATGCGACTAGCGATCGATGAGCAGCTGCTGGCTGCATAGCACTAGAGTCAGTATGTAGCGACTGATGGACGTCTTCT
GACGAACACTGTTCACACCTGACACGACTGTAGTCTGCAGACACACGCTGTCAGCGATCGGTAGATGGTAGCGTGTGTCGCGATCGCGGCATCTGGACTCGCGTAGTCGGACTAGTTACGTCGAGTCGAGCGACTGATGGACGTCTTCT
GACGAACACTGTTCACACCTGACAGGTCGCATGTGCGTAGTATCATGACGAGCGTCGTATGAGTACAGTCTCTAGCTGTCAGCGATCGGTACATAGTCACGCGTATGCGGTCGTATAGCACTAGCGTAGGACACGAGCGACTGATGGACGTCTTCT
GACGAACACTGTTCACACCTGACATGATCGACGACACTAGACTCGCGCAGATGAGCACACAGCACTAAGCACTAAGCACTAAGCACTAAGCACTAAGCACTAAGCACTAGATGCTGTCAGTAGCGACTGATGGACGTCTTCT
File #6
CACGAAGCAAGCTATGACCACGTACTCACGCAGATCATAGTATCTGGCTCGCAGACGTCGGTACAGTTATGACGGTCGCATGTCATCAGTCGACGGATCAGTGTATCTGATCGCTTATATCGGGCTGCTGTACTATGGTCGTATCAAGCCACCTGA
CACGAAGCAAGCTATGACCACGTAGGTCGCATGCGATACGTGAGCAGTCTCGTGTCTCTAGTAGACAGTGTCGCGATATGTGTACAGTGACTACGGTACTATGTAGCACAGCACTAGCGTCGGTGATATGGTCGTATCAAGCCACCTGA
CACGAAGCAAGCTATGACCACGTATGTACTCATCGCGCAGCTCGCAGTCGCATGTCATCAGTACTCAGTGTCTGGCTGTGCGTGTGACGTATCATGTCTATGGATCGACGAGACATGTGTGACGAGATCAGAGTACGACTACTGGTCGTATCAAGCCACCTGA
CACGAAGCAAGCTATGACCACGTCGATCGCTTATCGCATGCATCGCGTAGAGCGTACAGTGTCTGCAGAGTACAGTAGCGTGTCATATGCTCGCATATCACATAGTAGTGTAGATGGTAGCGTAGCACTAGACTATGTAGTCTGGTCGTATCAAGCCACCTGA
CACGAAGCAAGCTATGACCACGTCTGTACTCAGACAGTGGACGTCGGTACAGTGTGTAGTGTGTGACGTATACGGACTGACGAGCATGGTCGATAGTCTCGTTCACTACAGCACTAGCGTGTGTCACTTGGTCGTATCAAGCCACCTGA
CACGAAGCAAGCTATGACCACGTCAGTGTGTAGTAGACAGTACAGTGTGTAGTGCGCGCGGAGAGCGGACGCGTGTCTATGGACGCGTTCGCTACGCGAGCAGCGTCGCGTCGCGCGCTACGGTAGCGTGGTCGTATCAAGCCACCTGA
CACGAAGCAAGCTATGACCACGTGTGTGCGTAGACGAGCGTCGCATGTCATCAGATCGACGTGACTAGTACTGCGACTAGTGTCAGACGTATCTGGTAGCACGAGATCAGACACGTGATCACGGAGATATTATCGTGGTCACAGAGCACTGGTCGTATCAAGCCACCTGA
CACGAAGCAAGCTATGACCACGTGAGTAGCACGACATACGAGTATGGTCTACAGTCTAGCGTAGATGGTCTGTGGTGACTAGTATCTGGCATCGCGTCGCATGTCTGTGGTGCTATAGCACTAGTATGCGTCATCTGGTCGTATCAAGCCACCTGA
CACGAAGCAAGCTATGACCACGTGCGACTACGGTATCATAGCACACTCACTCGGCTATATGCACTGCGATAGATGTCACGCGTGTATAATGAGCAGCTCACAGAGATATGCGTCATGAGCTGTAGCAGATGCTACAGTACATTGGTCGTATCAAGCCACCTGA
CACGAAGCAAGCTATGACCACGACGGTGCGTAGTCAGCGGCATCTGGTGACACGTGAGATGTGTCGCGTAGTCGGTGCTCAGCACACGGCTATATGTCTGTGATCGCTTATATCGGATACTAAAGCAGTGGCTAGCGTCATGTGGTCGTATCAAGCCACCTGA
CACGAAGCAAGCTATGACCACGACTGATGCGTGTGACTAGTCGCATATCTACAATCTAGCATCGTGGGCACGACGCGTGCGGACGATGGATACGTAGCACTAAGCACTATACGTAGTACAGTGGTCGTATCAAGCCACCTGA
CACGAAGCAAGCTATGACCACGACAGTAGTACGTAGTCGGTAGTGTGTAGACAGTAGAGCGTACATAGATCTATGATCAGTGCTACATGCGCTCATCTGTACGTATCATAGCACTAGACGCTGCAGTGTGGTCGTATCAAGCCACCTGA
CACGAAGCAAGCTATGACCACGAGTGAGCTGTTACGCATGTATACGGTAGCACTACACATGAGTACAGAGTAGCGTATACGGACGAGCGCACTATGTGAGCAGCGACGTGTATCTGGTCTACAAGCAGATGTACTAGCTCTATGGTCGTATCAAGCCACCTGA
CACGAAGCAAGCTATGACCACGAGAGACACGTGCGACACGAGCTCGGTCTGATGTCGCATGCTACATGTGTACGGTATAGTGAGACATGTAGCTAGTAGCACGTATACGGTATAGTGTAGATGGTAGCGTAGCACTAGCTGTCGCTGATTGGTCGTATCAAGCCACCTGA
CACGAAGCAAGCTATGACCACGAGCGTGTGTAGTGCGTAGACTGACGTCATATGTATCTGTCTATGTGATCACGGAGATATGACATACGTATCATGACTATAGTATACGGTACAGTGTACATAAGCACTAGACGCGGACAGATGGTCGTATCAAGCCACCTGA
CACGAAGCAAGCTATGACCACGATAGCTGTCATCTCATAGACGCGTGATCGACGTCGCGCGATGACAGTGTGACGTATACGGTCGCATGTCGTATGACATACGAGTATGGTCACTGTAGATACGCTCTGTAGCACACGCATCAGACTAGTGGTCGTATCAAGCCACCTGA
CACGAAGCAAGCTATGACCACGATCGATATCGGTATCATATGAGCAGAGAGTAGTGCTCAGCATATAGTACATAGACGAGCGTATACGGTGCGTAGACGATGGCGACGTAGCACTAGTCAGTGCTGTCTGGTCGTATCAAGCCACCTGA
CACGAAGCAAGCTATGACCACGATGGCATCGCGTCGCATTCACTGTGTGCTATGAGCTCGGTCAGACGTATCTGGAGCATGGTCATGCGTGCTATGTATGACGCTCGCAGATAGATAGCACTAGCAGCAGAGTGATGGTCGTATCAAGCCACCTGA
CACGAAGCAAGCTATGACCACGCGTGTATACGTAGCGTAGTCGCGCGTAGTCGGTCGCGCTATGATAGTAGCACGAGAGACGCTCACAGTCGCTGGTAGATGGTGCGACGTGTATAGTAGAGCGACTAGTGACATAGTAGCGTGGTCGTATCAAGCCACCTGA
CACGAAGCAAGCTATGACCACGCGAGACTGTAGCTGAGTGTCGAGTATACAGTGAGCATGGTCATGCTCACACAAGCATGAATCTATGGTGTGACGTCTGATGTCTGTGGTCGAGGACAGATGGTCGTATCAAGCCACCTGA
CACGAAGCAAGCTATGACCACGCGCTATGATAGTAGCACGTGATGTGTACAGTGACTACGGACGTACGACTGCGGACTGTAGTGCGTAGTGAGCAGACTAGTATCGCTTATATCGGATACTAAAGCAGTGGAGTAGGTGTACTGGTCGTATCAAGCCACCTGA
CACGAAGCAAGCTATGACCACGCTAGCGCTATGTGTCTGGTCGTGCGCTGATAGAGATATGATCTATGACACACGTACTGCAGCACACTACAGTAGTAGAGCGACTGTAAGCACTAGAGATCTACGCATGGTCGTATCAAGCCACCTGA
CACGAAGCAAGCTATGACCACGCTCGAGCATGGTCATGCTCACACAAGCATGAATCGAGAGTCGTGCGTATCTGGTCGCATGACACGTTCACAGCGACGCGTGTCTATGGTATCTGGTCGCAGATGATTGGTCGTATCAAGCCACCTGA
CACGAAGCAAGCTATGACCACGCTGGCTGAGTGTAGTACGCACTGCGACAGCAGTCGCGCGAGACGCGTGTCATGCACTGCGATAGATGTCTATGGTCTCGTGTCTCTAGTATACGTACTGTGGTCGTATCAAGCCACCTGA
CACGAAGCAAGCTATGACCACGCACGTATCATGACGCTAGACGTCGGCGTAGTATGAGCAGTGACTAGAGTATGGTGATGTGACGTACTCGCTACGTCGACGTACGCTGGTCTATGGTCGTATAGCACTAGATATGGATCTGTGGTCGTATCAAGCCACCTGA
CACGAAGCAAGCTATGACCACGCAGGCTACTGTATATGCGTGAGATGACGTGTGACGCGTGACGTGTGTATGACGCTCGCAGATAGATGTGTCGCGTACATAGTAGTACTCGTCGTATGAGCAGTAGTCGGTCGCGCGTCTCAGTCGTGTGGTCGTATCAAGCCACCTGA
CACGAAGCAAGCTATGACCACGCATGCGATGTGTGCGTAGATCACGGAGTATGGTCTATGGCGACGTGTATCTGGACACGTGAGACATGACATCGGTACTATGACTCGCTCACGATTCTGTACGTCTGTGTACGTGGTCTGATGGTCGTATCAAGCCACCTGA
CACGAAGCAAGCTATGACCACTACGGTCTACAAGCAGATGACACACTCACATGGCATCGCGAGAGTAAGCAGATGCGACTAGTCTATGGTCGCATGCGCAGTATCGTAAGACAGTGGAGTATGGCGTCGCAGCACTAGTAGTGGAGACATGGTCGTATCAAGCCACCTGA
CACGAAGCAAGCTATGACCACTACTGTAGTACGTAGTCGGAGATGCGATATGTGCTGTGCGTCTCGTGTCTCTAGACACACTCGTCACTCAGTATGTCGTATGTGCAGTGTGCGTAGTCGCGCGCATCTGTCTGATGGTCGTATCAAGCCACCTGA
CACGAAGCAAGCTATGACCACTACAGTAGACAGATGTACGCGACTAGTCTAGCGTCACGCGTAGATGGATCACGGATCGCGGCGTCTGGACTACGGTACAGTGTACATAAGCACTAGTCTCAGATCGTTGGTCGTATCAAGCCACCTGA
CACGAAGCAAGCTATGACCACTAGTATCGCAATCAGTCAATATACTATCTCGTATAGCGTGTACTCAGTACTGCGTACACGGCGTAGTGTAGATGGTATCATAGCACTAGTGCGAGCTGCGTGGTCGTATCAAGCCACCTGA
CACGAAGCAAGCTATGACCACTAGAGCTGAGTGCAGTACGTCACGCGTATGCGGTCGTATTATGTCAGTAGAGCGTGTAGTGTAGATGGCGCGCGGTCTATGGAGTATGGTCACGCGACGTGTGACACACGCACATAGATGTCGTGATGTGGTCGTATCAAGCCACCTGA
CACGAAGCAAGCTATGACCACTAGCGCATAGTTATAGACGAGAGACGTGTGCGTCTATGTGACTGCGATCTCTAATCTCACATCTGTGATGAGCAGTATCATGCAGTACTAGCTATGTCGCATGTCATCAGATCAGGATACATGGTCGTATCAAGCCACCTGA
CACGAAGCAAGCTATGACCACTATAGTCGCATGTAGATGGTCTCTAGTGTGCGTCTATGTGACTGCGGATCGCGGAGCATGGTCTGTGGTGCTATGTGCTCAGCACACGGCTATATGTACAGTGTACATAAGCACTAGTCTCAGAGAGATGGTCGTATCAAGCCACCTGA
CACGAAGCAAGCTATGACCACTATCGTGCTATATACGTAAGCAGCCATATCGCATCTGATATCTAGCATCGTAAAGCAGCAGTGTCGCTCGTCACGACAGCAGACTAGTGCTGTATGACGTCGAGCACTAGCAGTGGAGTGATGGTCGTATCAAGCCACCTGA
CACGAAGCAAGCTATGACCACTATGGCTGTCATCTCATAGACGCGTGATCGACGTCGCGCGTGTGCGGTAGATGGTAGCTAGTACGCGGTAGCGTGTCAGACGTCGCGCTACGCTGGACGCACAGCACTAGAGCACGATATGTGGTCGTATCAAGCCACCTGA
CACGAAGCAAGCTATGACCACTCGTGTATCATGTCGACGGTACAGTGTACATAAGCACACTCAGTGCGACGTCGGTAGATGTCAGACGGAGTATGGTGTGACTAGTGCGGATCTCAAGCACTAGTATCTGTCGAGTGGTCGTATCAAGCCACCTGA
CACGAAGCAAGCTATGACCACTCGAGAGAGTATCAGAGTGACTAGTGTGCTATGCTACATTCAGATATCAGCGCGTGCGTAGATCACGGAGTATGGTCTATGGCGACGTGTATCTGGACGACGATATATGGTCGTATCAAGCCACCTGA
CACGAAGCAAGCTATGACCACTCGCGTATCATGACGCTAGACGTCGGTCTGTGGACGAGCGACGCGTGACGCTAGTGATACGTCACATGATAGATGACATCGATCGACTATAGCAGAGCACTAGTCTGCGCTCACTGGTCGTATCAAGCCACCTGA
CACGAAGCAAGCTATGACCACTCTATATGATAGTAGCACGTGATGTGTACAGTGACTACGGACGTACGACTGCGGTAGACATCGTCGTGTCTATGGTGAGATGTGTGACGCGACTAAGCACTAGTAGTATACGATTGGTCGTATCAAGCCACCTGA
CACGAAGCAAGCTATGACCACTCTCGCTGAGTGCACTATGACTAGTGCGCTATGTGTCTGGTCGTGCGCTGATAGAGATATGATCTATGACACACGTACTGCATGAGCAGTATCTGCACACTGGTCGTATCAAGCCACCTGA
CACGAAGCAAGCTATGACCACTCTGGAGACGCGTGTCATGCACTGCGACAGCAGACTAGTATCGCTTATCGCATATATGTCATACTAAATATATCGTAGATGGTAGCGTAGCACTAGTGCGCGTACTGTGGTCGTATCAAGCCACCTGA
CACGAAGCAAGCTATGACCACTCACGTAGTACGTAGTCGTACTCGTGACGCGTGCGTAGTGTAGATGGATCACGGATCGCGGCGTCTGGACTACGGTACAGTGTACATAAGCACTAGCACACGCACGCTGGTCGTATCAAGCCACCTGA
CACGAAGCAAGCTATGACCACTCAGGTACTCAGTACTGCGTACACGGCGTAGTGTGTGACGAGATCAGTGACTAGTATCTGGTCGCATGTGCGTATACGTCAGTCACGCATCTGCAATCTCACATATATCAGCACTAGTCGACGTCAGATGGTCGTATCAAGCCACCTGA
CACGAAGCAAGCTATGACCACTCATGACTGTAGTGCGTAGTGAGCAGTCGCATGTCATCAGTGTGCGGACGTGTTCTGTGTGTAGATGGACTAGTATCACGCTATCGTGATCTCAGTCAGCTGAGCACTAGCTCAGGACATGTGGTCGTATCAAGCCACCTGA
CACGAAGCAAGCTATGACCACTGTAATCGCTTATCGCATATATGTCGCTGAGTGTATACGGTACTATGACTATATATGCTGGATAGATGAGATATTCTATACGACGATGAGCAGATATCTCGAATCACGCTATCGTGGCATGCTACGACTGGTCGTATCAAGCCACCTGA
CACGAAGCAAGCTATGACCACTGTCATCTCAGTCAGCATTAGTACGGTGAGTGGTCGCTGGTGTCGCTCGTCACGACAGCAGACTAGTGCTGTCAAGCAGATTCATACAGACGATGGATACGTGAGACTGCAGTATGGTCGTATCAAGCCACCTGA
CACGAAGCAAGCTATGACCACTGTGGCTGTATTCGTCGTGTATCTGGATCGTATCAGATATCTCTCAGTCGTGCGTGCACGTCGATATGTCTCTAATCACTGGTCACATGTCGCATGATCAGTGTGAGATAGCACACTACTATGAGACTTGGTCGTATCAAGCCACCTGA
CACGAAGCAAGCTATGACCACTGACGTGCATAGTAGACAGAGTACAGAGACATTAGATGTGTATACGGTGCGTAGTCGCGCGAGCATGGTCATGCTCACACAAGCATGAATAGATTGTAGACAGTAGATGAGCACTAGCTATGGATCTATGGTCGTATCAAGCCACCTGA
CACGAAGCAAGCTATGACCACTGAGGACACACTCACATGGACACGTGACGAGCGTAGATGGTAGCGTGACATACGACGCGTGTACGCGGATCGTAGTATCTGGTGTCATGTCTATGGTCTACAGTCTAGCAGCACTAGATAGCGTGTACTGGTCGTATCAAGCCACCTGA
CACGAAGCAAGCTATGACCACTGATGTAGCACGAGTGATGTGCGACGATCGTAGTATCTGTATGATAGTAGCACGTGATGTGTGCGTAGTCGCGCGACTGTAGTGCGTAGTGAGCAGTCTCGTGTCTCTAGATATAGCACGTTGGTCGTATCAAGCCACCTGA
CACGAAGCAAGCTATGACCACTGCGGTGCTATATATCGCATCTGATGTAGATGGTAGCGTGACGATGGTGACTAGAGTATGGACATACGTCTATGGCTGATAGTATAGTGACTGACGTAGATGGTCTGTGGCACGTGTGCAGTGGTCGTATCAAGCCACCTGA
CACGAAGCAAGCTATGACCACTGCTGTGACTAGTATCTGGCATCGCGTCGCATGTCTGTGGTGCTATGTGTCGCGTCAGACGCTCGTGAGCACTAAGCACTAAGCACTAGAGTACGACTGCTGGTCGTATCAAGCCACCTGA
File #7
TCAGTTCTCCGTACATGGCTGGTACTCATAGCGAGACATGCGACTAGTACAGTGCGCGTAAGCACTCAGCAGTGGTAGACAGTGCTCAGCGACGTGAGAGCGGAGATATGTAGATGGTAGCGTAGCACTAGCGTGAGCTGTGGCAATACTCTGGCTCAAGTGC
TCAGTTCTCCGTACATGGCTGGTAGGACTACGGTCTCTAGACGTCGGACACGTGACTGTAGTGCTCAGTGCTGCGTGCACGGTCACGCGTGCTCAGTCTATGGCGATGTGATGCGTGTGACTAAGCACTAGTGAGCGAGCAGGCAATACTCTGGCTCAAGTGC
TCAGTTCTCCGTACATGGCTGGTATTCGATATTCGATCAGTGCTCAGACGTCGGTAGAGCGACTCTGATGAGCAGTGATGTGATGTGTGTGTAGTGAGTACAGTCTGTGGTAGTCGAGCACTATACTAGGCGAGTGCAATACTCTGGCTCAAGTGC
TCAGTTCTCCGTACATGGCTGGTCGGTCTATGGTAGTACGTCGACGGTACAGTGTCTGCAGTCACATGTCGTATTCATATGTATGTATGTCTACAAGCAGATGCACGACGTACGCGAGCACTAGAGCTCGCTGCTGCAATACTCTGGCTCAAGTGC
TCAGTTCTCCGTACATGGCTGGTCTGACGAGCGACGCGTGACGCTAGCTCGTGATATCGCGTCGTCAGACAGTGGAGTATGATGAGCAGTATCATGACACGTGTCTGCAGATATGTGTGTAGTAGCACTAGCTATCGAGTACGCAATACTCTGGCTCAAGTGC
TCAGTTCTCCGTACATGGCTGGTCAGACGAGCGACGCGTGTCGTATGTGCTCAGTCTATGGCGATGTGTACATAGTAGATGGCGCGCGGTCAGACGTATAGTTCGATGCGACTACGGAGATATAGCACTAGTGATCGTGATCGCAATACTCTGGCTCAAGTGC
TCAGTTCTCCGTACATGGCTGGTGTGCGTCATGAGCTACGACGTCGGCAGCTAGACTGCGGTATCATGTGACACGTGAGTGGTGAGATGTAGATGGACGTACGTGTGACGCGACTAAGCAGTTAGCAGCAAGCACTAGAGCGCGACGTCGCAATACTCTGGCTCAAGTGC
TCAGTTCTCCGTACATGGCTGGTGAGTCGCATGTAGATGGACATACTCAGATAGTACTATGTAGCACGATCTATGTATCTGGCGTCGCGTGACACGACGTCGGTCGAGTTCTCTCAGAGTGATGTCTGCAGTCTCTAGAGCAGGCTAGCGCAATACTCTGGCTCAAGTGC
TCAGTTCTCCGTACATGGCTGGTGCGCACTGCGACGATGGAGTGCAGACTGCGGCGATGTGCAGTACTCGCTCGGCACACGGACGATGGATACGTGTGACTAGTATCTGTACGAGGAGACTGCAATACTCTGGCTCAAGTGC
TCAGTTCTCCGTACATGGCTGGACGGTCGCATGTCTACAGTCTAGCGTCTATGGTCTCGTGTCTCTAGCAGATGGTCGTATGACTAGTGTAGCACGATCTATGTATCTGGACGAGGATACTGCAATACTCTGGCTCAAGTGC
TCAGTTCTCCGTACATGGCTGGACTGTGTGTAGTAGTACGTCGACGGTGCGTATCATCGTATATCGCGAGTATGGTGATACGTCGTGCGTATCTGGACGTCGGACACGTGACTGTAGTAGATGGTAGCGTAGCACTAGCGTACGCTAGAGCAATACTCTGGCTCAAGTGC
TCAGTTCTCCGTACATGGCTGGACAGACGAGCGACGCGTGTATCTGTCATCTAGTGCTCAGTAGACAGTACAGTGTGCGCGGTCTGTGGCGTCTGGAGATATGACTAGTTCATCACGTCTGCAAGCAGATGTCGCTGCAGCAGCAATACTCTGGCTCAAGTGC
TCAGTTCTCCGTACATGGCTGGAGTATCACATATCGTGGAGCATCTGACGATGGATACGTGCACGACGTACGCGATCGACGGAGTACAGTCTCTAGCTCACAGTATCATGTGTGACGTCTGATGTCTCTAGATCGAGCAGATGCAATACTCTGGCTCAAGTGC
TCAGTTCTCCGTACATGGCTGGAGATCGCTGTGTCACATGATCATAGATCGCGGTACATAAGCAGTTAGCAGCAAGCACTAAGCACTAAGCACTAAGCACTAAGCACTAGTCTATGTCATAGCAATACTCTGGCTCAAGTGC
TCAGTTCTCCGTACATGGCTGGAGCTCGTCGTGTGCTGCGTACATAGTACACGGAGATATGATGTACGCTCGCAGTGAGATATGAGCAGTAGTCGGTCGCGCGCTAGACGTCGTCAGTGTGACGTCTGATGTCTGTGGTGCAGGACGAGGCAATACTCTGGCTCAAGTGC
TCAGTTCTCCGTACATGGCTGGATAGAGAGTAGTGTCGCGTAGTCGGCTACATGCTATATTCGCGCAGAGTATGGAGTGATGTCGACGGCAGTGTGCGTCTGGAGATATAGCACTAGCATAGGCGCGCGCAATACTCTGGCTCAAGTGC
TCAGTTCTCCGTACATGGCTGGATCGTCGCATGACACTAGCTGAGTGCTCAGCGTCACGCGTGTATAGTAGATGGTAGCGTGTCGTGCGTGCACGGCAGTGTGAGAGACAGCACTAGCAGCTGCGCACGCAATACTCTGGCTCAAGTGC
TCAGTTCTCCGTACATGGCTGGATGGAGTATGGACATCGGCGATCGATGAGCAGTCGCTGGTCGCATGTCATCAGCGATGTGTATACGGTAGCGTGTGTCTGGTAGATGGCGCACGGTGAGATGACTAGTGCGAGTGTCGCTGCAATACTCTGGCTCAAGTGC
TCAGTTCTCCGTACATGGCTGGCGTGAGTCACGTACTCAGAGTGTGGTCAGCGAGCACACGATCTGCGTGCTCAGTGAGATGTGCTGCGTCTCTAGTAGTCGGTCGCGCGCGTCTTACGCTGCAATACTCTGGCTCAAGTGC
TCAGTTCTCCGTACATGGCTGGCGAGCTACTGGATCGCGGCACGACGTGCGTAGTAGATGGCGCGCGGTCAGACGTATAGTGCGCGCGTATGTGCGTATACGTACACATGACGATGGATACGTGACGACGACGTGGCAATACTCTGGCTCAAGTGC
TCAGTTCTCCGTACATGGCTGGCGCGTACTCAGCATAGTGAGTATGGACTAGTGTGACTAGTCTATGGAGTGATGTGCGACGATCGTAGTATCTGGTCGCATGACACTAGCTGAGTGCTCAGCGTCACGCAGCACTAGAGTCAGTCTACGCAATACTCTGGCTCAAGTGC
TCAGTTCTCCGTACATGGCTGGCTAGTATCATGACACGTGTCTGCATACACATGACGATGGATACGTGTCACGCGTACTATGCGTCTGGAGATATGACTAGTGACGAGCGACGCGTGTCGTATAGCACTAGATACTGTGTACGCAATACTCTGGCTCAAGTGC
TCAGTTCTCCGTACATGGCTGGCTCGATGCGTGTGACTAGTCGCATGTGTGACGCGACTAAGCAGTTAGCAGCAAGCACACGATCTGCGTAGATGTAGTAGTGAGATCAGACTGTAGTCTGCAGACACACGCAGAGCGTACTCGCATAGGCAATACTCTGGCTCAAGTGC
TCAGTTCTCCGTACATGGCTGGCTGGTAGTCGGTAGATGTACGATAGACGCGTGTGCACGTCATGTGGTGTGACGTCTGATGTCTGTGTAGCTGCGTGTACGGCAGCTAGACTGCGGTGTGTGCATCTGCAATACTCTGGCTCAAGTGC
TCAGTTCTCCGTACATGGCTGGCACGTATCATGCTCAGCGTCGAGTGACTAGTGTGACTAGTATCTGGCGTCGCGTGACACGACGTCGGACTCGCGTGTAGTGCTACATGTGTACGGTCGCGCGCACGAGCGCGTGCAATACTCTGGCTCAAGTGC
TCAGTTCTCCGTACATGGCTGGCAGGACACGTGTCTGCAGTATACGGTATAGTGCTACATGCGCTCATCTGTACGTATCATGTCGCGCGTCTACAAGCAGATAGCACTAGCGTCGGTGTATGCAATACTCTGGCTCAAGTGC
TCAGTTCTCCGTACATGGCTGGCATGAGTATGGACATCGTCATGATGCGCTATGATCTCAGTGCTCAGCTATATGTACTGCGTCGCATGTCATCAGATGACAAGCACTAGTGTATGTCTGTGCAATACTCTGGCTCAAGTGC
TCAGTTCTCCGTACATGGCTGTACGGTGATGTTAGCGACGAGCATGTCATGCAGTGTAGTGAGTACAGAGTAGCGACGCGTGTGATGTGTACAGTGTACATAGACGTGTGACATCGTATGTATGTCACGCGTACTATGATACAGTGTGAGCAATACTCTGGCTCAAGTGC
TCAGTTCTCCGTACATGGCTGTACTGCGTCGCGTGACACGACGTCGGTCGAGTGCTACATGTGTACGGCTACGCAGCACACGTGCATAGTGAGATGTATCTGGTCAGTAGCTACTGGTGCGCGGTGAGATAGCACTAGCTGACGCATATGCAATACTCTGGCTCAAGTGC
TCAGTTCTCCGTACATGGCTGTACAGACTGTAGCTCACAGACTGACGTAGTACGTCTATGGTATCTGGCGATGTGCTGAGTGAGAGCGGAGATATATGAGCAAGCACTAGCATCAGCTGTAGCAATACTCTGGCTCAAGTGC
TCAGTTCTCCGTACATGGCTGTAGTGAGCTGTGATAGCAGATATACGAGATGCGTCACGCGTATCTGGCTAGTAGACGAGCGCATATAGACGTGTGACGCGTAGCAGTTAGCAGCAGTGCTCAGTCTATGGCGATGTGAGACGGCAGCTGCAATACTCTGGCTCAAGTGC
TCAGTTCTCCGTACATGGCTGTAGAGACGAGCGACGCGTGACGCTAGTATCTGGTAGTCGGTCGCGCGTATCATGTAGTACGACAGCAGCTACTGTGTACGCAGCACTAGCGCGCGTATATGCAATACTCTGGCTCAAGTGC
File #8
ACCTCGTGCAGTTGTGGTTGTGTACTGTACTGGTAGATGGCGCACGGCGACGTGTCTATGGTGATACGCTACATGAGTCACGCTCGCAATGAGCAGTAGTCGGTCGCGCGTCGCAGTAGTGTCGTGGTGATTCGTCAGTTGA
ACCTCGTGCAGTTGTGGTTGTGTAGGACACGTGACGAGCGATACACGATAGTGGCTATATGTACAGTGTCTGCAGATCTATGTCTCGTGCGTCGCGACTGACGACGCGTGACGTGTGACGCGTAGCACTAGTGATGTACGTATCGTGGTGATTCGTCAGTTGA
ACCTCGTGCAGTTGTGGTTGTGTATGTGACTAGTATCTGGTGACACGTAGTCGGTACAGTGCGTCTGGACTACGGTACAGTGTACATAGACGATGGATACGTGACACTAGCGTCGCGTGTGCGGTATCTGGCAGTAGAGCATTCGTGGTGATTCGTCAGTTGA
ACCTCGTGCAGTTGTGGTTGTGTCGGCGTACGGTGTCTGGTCAGACTATAGCGGCGATCGGAGTACAGACTAGTGCTGAGTGTACGCGGTACTATGTCTACAAGCAGATGTGACTAGTATCTGGTGTAGGTGTGCTCGTGGTGATTCGTCAGTTGA
ACCTCGTGCAGTTGTGGTTGTGTCTGACTGTAGTCTGCAGACACACTAGCATAGACGTCGGTCTGTGGTGCTATGAGTGATGTCAGACGTGTATATAGACGTGTGCAGTTCGACTGGCAGCGTGTACAGTGCGCGTAGATGTAGTGATCTCGTGGTGATTCGTCAGTTGA
ACCTCGTGCAGTTGTGGTTGTGTCAGCATCGCGTCGCATTCACTGTGTGCTATGAGCTCGGTCAGACGTATCTGGCTAGTAGACGAGCGCATATAGCACGTAATAGTGTGCGACTAAGCACTAGACGCTGAGTACTCGTGGTGATTCGTCAGTTGA
ACCTCGTGCAGTTGTGGTTGTGTGTGTATCATGTCGAGTGAGACATGTGCTCAGTAGACAGACACGTGTCTGCATACACATGACGATGGATACGTGTGACTAGTATCTGTACGTCGTGACGTCGTGGTGATTCGTCAGTTGA
ACCTCGTGCAGTTGTGGTTGTGTGAGTAGTACGTAGTCGTGTACATTATCGCAGTGTACGGCTACTGGTATAGTGACATACGACATCGGCTGTCATATGCTGGACTGCGGTGCTATAGCACTAGCACTCGAGCACTCGTGGTGATTCGTCAGTTGA
ACCTCGTGCAGTTGTGGTTGTGTGCATGAGCCATACGCTAGCACAGGTGTGACTGTAGTATGTAGACATGAGCGATATCGGTCTAGTGGCGATACGTGAGCAGACGCGTGACTAGTGTGATGTTATAGCGGACTAGTGTCTATTACGCGTCGTGGTGATTCGTCAGTTGA
ACCTCGTGCAGTTGTGGTTGTGACGATGAGCCATACGCTAGCACAGGTAGATGGACATACGATGTACGACGTCGGTACAGTGTCACGCAGCACTAAGCACTAAGCACTAGATGATGCGAGCTCGTGGTGATTCGTCAGTTGA
ACCTCGTGCAGTTGTGGTTGTGACTTCGATATTCGATCATCGACATGCGCACGGCGACGTGTCGACGGACTGCGGCGTACGTGTAGCGGTATCATGACACGTTCGACTGGTGCACGGTCTCGTGTCTCTAGCGCGAGAGCTATCGTGGTGATTCGTCAGTTGA
ACCTCGTGCAGTTGTGGTTGTGACAGTAGCACTCGTCGTAGCACACGATATCGGTATCATGTCGCATATGAGCAGCGATGTATGAGCCATACGCTAGCACAGTCGAGTAGTGTGCGATCAGTAGCGATGTGCTGTGGTCTGCTCGTGGTGATTCGTCAGTTGA
ACCTCGTGCAGTTGTGGTTGTGAGTTCTAGATTGTATATATCAGACGATCTATGTGTGCGGTCGTATGAGTGATGAGATATGTGAGCAGACATCGGTCAGCGGCATATAGATAGATGTCACGCAGCACTAGTGTCTGACGACTCGTGGTGATTCGTCAGTTGA
ACCTCGTGCAGTTGTGGTTGTGAGAGCGTACGGCAGCGTGACGTCGGTCACTGAGCAGATTGTATCATCGAGTAATCGATCATCAGCGATCATATGAGTACAGACTAGTGATGAGGACTGATCGTGGTGATTCGTCAGTTGA
ACCTCGTGCAGTTGTGGTTGTGAGCGTATCATGCATCGCTATGCTGGTCGTATATGAGCAGCTGTATGATAGATGCAGTGTGTAGACAGTCACATGACGCGTGTATCTGGCAGATGACGATTCGTGGTGATTCGTCAGTTGA
ACCTCGTGCAGTTGTGGTTGTGATAGACACGTGACGAGCGATACACGATAGTGGCTATATGTACAGTGTCTGCAGTAGATGGTAGCGTGACATACGACGCGTGTACGCGGATCGTAGTATCTGGCACATGTATAGTCGTGGTGATTCGTCAGTTGA
ACCTCGTGCAGTTGTGGTTGTGATCGTGACTAGTAGTCGGACGATGGCTGTGCGATAGATGTCACGCGCATACGGTATACGGACTGACGCTCAGCGTGAGCAGTCTCGTGCTGCGCGCGAGCAGCGTCGCGTCGCGCGTATGCGATCACTCGTGGTGATTCGTCAGTTGA
ACCTCGTGCAGTTGTGGTTGTGATGGCGTACGGCAGCGTGACGTCGGTCACTGGCGATCGAGCACACGTGCATAGACATCGGCTGCATGCAGTGTTCGTCACGTACAGTGAGCATGTCATGCAGTGTAGTAGCACTAGTGCTGGTGATATCGTGGTGATTCGTCAGTTGA
ACCTCGTGCAGTTGTGGTTGTGCGTGTGACTAGTATCTGGTCGCATTGTATGCTGTCGTGGTGCACGGACATCGGTGTGACGTATACGGACTGACGAGCTCGGAGATATGTATCGCGACGCTAGTATCTGTACGTGGACTCGTCGTGGTGATTCGTCAGTTGA
ACCTCGTGCAGTTGTGGTTGTGCGAGTCGACGGTACAGTGCTGAGTGACTCTGGACGATGGATACGTTCGCACATCGCAGCTGTCGATATGAGCATGTCGCAATGAGCCATCATCATGTCTACAGCACTAGCTGCTGCACGTTCGTGGTGATTCGTCAGTTGA
ACCTCGTGCAGTTGTGGTTGTGCGCTGTCTCGGACTAGTGTCGCTGGTCGTATGTGTGACGAGATCAGACTGTAGTGCGTAGTGAGCATAGTACGGTGAGTGGTCACGCAGCACTAGCGAGCGTCTAGTCGTGGTGATTCGTCAGTTGA
ACCTCGTGCAGTTGTGGTTGTGCTAGTGATCGTATCGCAGATACTAGCGCGTAGTCGACGGCTCGCATCTATACGAGTACAGTGCGCGGTATGACGACACTAGTGTAGTGTATATATCTGACAGTAGTCGAGCACTAGCTCACGATGAGTCGTGGTGATTCGTCAGTTGA
ACCTCGTGCAGTTGTGGTTGTGCTCGACTATATAGCGTAGACGTACGTGTCTGGTATCGCGTGAGTGGTCGCTGTGTATGCATCTCTCATACGCGTGTCTGTTGTCACAATCTAGCATCTGAAAGCACTAGTCGTGGTGTCTTCGTGGTGATTCGTCAGTTGA
ACCTCGTGCAGTTGTGGTTGTGCTGGTAGTCGGTCGCGCGACTATATATCGATTCGCGCAGTGAGTGGTCGCTGTGTATGCAGCAGAATGTCAGCATACAGTATACTGGATCTAGCTGTCATGATGAGCAGCAGTGGAGAGATCGTGGTGATTCGTCAGTTGA
ACCTCGTGCAGTTGTGGTTGTGCACGATGCGTGTGACTAGTAGATGGACATACGATAGATGTGTCTGTCGTCGTGTCAGACGTAGCTAGACGTCGGTAGAGCGTACAGTGCTGAGTGACTCTGAGCACACGTGAGAGCTGTATCGTGGTGATTCGTCAGTTGA
ACCTCGTGCAGTTGTGGTTGTGCAGTGTACTGGTAGATGGCTGTGCGAGACGCGAGTATGGAGTCTAGTGTGCGGTCGTATTGTGTATTCGAGTAATCGATCATCAGCGATACTCCGCACTCGCTGATTCGTGGTGATTCGTCAGTTGA
ACCTCGTGCAGTTGTGGTTGTGCATGACTACGGAGATGCGTCAGTAGTATCTGTGTCTCGGACTAGTTACATGCTATGCTGGCGACTAAGCAGATGACTGTAGTAGAGCTCGACTGGTCGTATAGCACTATACGTAGTGTCATCGTGGTGATTCGTCAGTTGA
ACCTCGTGCAGTTGTGGTTGTTACGGTCTACAAGCAGATGTGACTAGTATCTGGACTGTAGTGCGTAGTGAGCAGTCTCGTGTCTCTAGTGCTATAGCACTAAGCACTATACTATGTGCGCTCGTGGTGATTCGTCAGTTGA
ACCTCGTGCAGTTGTGGTTGTTACTGTAGTACGTAGTCGTGTGTCAGACGCGTGAGCATGGTGTAGTGCGAGATGACATCGTGTGTGCGCAGTGTGCGCATAGTGAGCAGACGCGTAGCACTAGCGCGAGATGATTCGTGGTGATTCGTCAGTTGA
ACCTCGTGCAGTTGTGGTTGTTACAGACGCACGTACGCGATATGTCATCTATTATCTACCGAGTCTAGCACACGTGTGACGATAGCGTGTACTCAGATGTACGATACTAGTCTCTAGTCGCATAGCACTAGTCACAGCTCTCTCGTGGTGATTCGTCAGTTGA
ACCTCGTGCAGTTGTGGTTGTTAGTTATCGCAGTCGCATGATAGATGTCACGCGTAGCTAGAGACGCGTGTCATGTGAGATAGCACACTGTGAGTAGCACTAAGCACTAGCGCTAGTGATCTCGTGGTGATTCGTCAGTTGA
ACCTCGTGCAGTTGTGGTTGTTAGAGACTGTAGCTCACAGACTGACGTAGTACGTCTATGGTCGTATATGAGCATGTCGCAATGAGCCATACGCTAGCACAGGTGTCGCGAGACTGGCGACACAGCACTAGTCAGTGCACACTCGTGGTGATTCGTCAGTTGA
ACCTCGTGCAGTTGTGGTTGTTAGCGACGTCGGAGAGCGGAGATATGTGTGACGCGACTAGTGCTCAGACAGTGGCTCTGTTCGTCACGATCGACGAGACATGACGATGGATACGTGTGCGTGAGACGTCGTGGTGATTCGTCAGTTGA
ACCTCGTGCAGTTGTGGTTGTTATAGCATCGCTATGCTGGAGAGCGGAGATATATGAGCAGTCGACGGCGTCATGTATACGGTGCGTAATGAGCAGTAGTCGGTCGCGCGCGCATGTACTCTCGTGGTGATTCGTCAGTTGA
ACCTCGTGCAGTTGTGGTTGTTATCGACACGTGACGAGCGATACACGATAGTGGCTATATGTACAGTGTCTGCAGACATACTCTCTGCGAGACATTACTGATTACTGCAGACTACGGTATCATAGCACTAGACAGTGACTGCTCGTGGTGATTCGTCAGTTGA
ACCTCGTGCAGTTGTGGTTGTTATGGACACTAGACGCTAGAGAGACGACGAGCGATAGATGTAGCTAGCGTGCGGTGCGTATGTGATAAGCACACAGCACTAAGCACTAGTCTAGGTCAGATCGTGGTGATTCGTCAGTTGA
File #9
TGGTCACAGCTGTAAGTGCATGTACTGTGCGCGTGACACGTCAGTAGCACTATGTGTCATGTGTGTAGAGTACAGACTAGTGCGATGTGAGAGACGCTGCGCGACTACGGAGAGACGCATCTGGACTACGGTACTATGATCAGGCACTGAGCAGCTCGAAGGATAAGTGC
TGGTCACAGCTGTAAGTGCATGTAGGTGATCGTATCGCAGATACTAGCGCGTAGTCGACGGCTCGCAGTAGCTAGTAGTACGTACACGTACGCTGGTATCATGACGTGTGACGCGTGATCGACGTCGCGCGCTCACGTCAGTAGCAGCTCGAAGGATAAGTGC
TGGTCACAGCTGTAAGTGCATGTATGATGACAGTGTGACGCGACTAGACGTGTTCGTCGTGACACTAGTGTAGTGACGATGGATACGTTCTACACGTAGTCGGTCGCATGTATCTGGATATGTGTCAGCGAGCACTAGAGCTGGTGAGTAGCAGCTCGAAGGATAAGTGC
TGGTCACAGCTGTAAGTGCATGTCGAGCACTCAGCAGTGGACGCGTATCGTAAAGCAGCAAGCACACGTGCATAGTATCTGGACACGTGAGTAGCGACGCGTGTGATGTGTACAGTGTACATAAGCACTAGATCGCGCTGTGAGCAGCTCGAAGGATAAGTGC
TGGTCACAGCTGTAAGTGCATGTCTGTAGTCGGTCGCGCTACATGCGTGCGCGGTACAGTGTACATAGACGATGGATACGTTGTGCGCGTGACACGTCAGTAGCACTATGTGTCATGTGTGTAAGCACTAGCTCGTGTAGCGAGCAGCTCGAAGGATAAGTGC
TGGTCACAGCTGTAAGTGCATGTCAGTCAGACGTATCTGGACTGTAGTGCGTAGTCTAGCGTCGCATGTCGTATGATCTATGACTGCGGCGATGTGTGATCGGCATGACGAGTATGGACGATGGATACGTGTATGAGCTCTGAGCAGCTCGAAGGATAAGTGC
TGGTCACAGCTGTAAGTGCATGTGTGCGCATAGTGAGCAGACGCGTTCTATACGAGTACAGTGCGCGGTATGACGACACTAGTGTAGTGTGTGACGCGACTAGAGCGCATCTGACAGACGCACAGCAGATTACGATGCGCGAAGCAGCTCGAAGGATAAGTGC
TGGTCACAGCTGTAAGTGCATGTGAGTAGTCGGTCGCGCGCATCGCGAGCTGTGATATGTGACTCTGGACGATGGATACGTGTGATCGTATCGCAGCGTGACGTACAGTGACTGTAAGCACTAGACTGCGCATATAGCAGCTCGAAGGATAAGTGC
TGGTCACAGCTGTAAGTGCATGTGCGACGAGCGTATACGGTAGCGTTCTATACGTGTGACGCGACTAGTGTGACTGTAGTAGTATCTGGTGCTATGTGTCGCGTCTATGGTCTCGTGACTGACAGCACTAGACAGCGCTCTAAGCAGCTCGAAGGATAAGTGC
TGGTCACAGCTGTAAGTGCATGACGGTAGTCGGTCGCGCGTGACTAGTATCTGGCGTACGGTAGCGTGTCGCATGTCATCAGTACGCGGATAGCAGCACACGGCACGTAATCGTAAGCTATATGACGTCGGTCTGTGGAGTCTGCAGACAGCAGCTCGAAGGATAAGTGC
TGGTCACAGCTGTAAGTGCATGACTGACGAGCTCGTCTAGACAGCAGACTAGTGAGATATGTCGCGCGTAGCACGTGTGACGCGACTAGTGCTCAGTAGACAGACACGTGTCTGCATACACATGACGATGGATACGTGCAGCAGCGCATAGCAGCTCGAAGGATAAGTGC
TGGTCACAGCTGTAAGTGCATGACAGTCAGTAGACACTAGTACAGTGTACATAGTCACGCGTAGATGTGTGCTGGTAGTCGGTACGCGGTATAGTGAGACTGGACTAGTGATCGTGCGATGAGCAGCTCGAAGGATAAGTGC
TGGTCACAGCTGTAAGTGCATGAGTGTCTATGGTAGTACTATGTGCGATCAGTGTGAGATGACGATGGATACGTTGTGCGCGTGACACGTCAGTAGCACTATGTGTCATGTGTGTAGTCGTGCGTGCACGGCAGTGTGACGCTGATCACAGCAGCTCGAAGGATAAGTGC
TGGTCACAGCTGTAAGTGCATGAGAGTGACTAGTATCTGGCATCGCGTGCGTAGAGACATGTGCAGTGTACTATGTAGCACGATCTATGTATCTGGTCGCTGGTCGTATGAGTACAGTCTCTAGTGCACGAGCTCAGCAGCTCGAAGGATAAGTGC
TGGTCACAGCTGTAAGTGCATGAGCGAGAGACGTCTGCAGTACTATGCGTACGGCAGCGTGACGTCGGTCACTGGCGATCGATGAGCAGCAGTACGTCAGCGGTAGATGGACTAGTTACGCAGAGATAAGCAGCTCGAAGGATAAGTGC
TGGTCACAGCTGTAAGTGCATGATAGCATAGTGTACTCATCGCGCAGTCGTATGCGCGCGGTGCTGCGTAGTCGGTCGCGCGCGTACGGTAGCGTGTCGCATGTCATCAGTAGTCGGTCGCGCGCTAGAGTGTGCAGCAGCTCGAAGGATAAGTGC
TGGTCACAGCTGTAAGTGCATGATCGACAGATTGTGCATGCGCTGCGACGTGTTCGTCGTGACACTAGTGTAGTGACATACGACATCGGCTGTCATATGCTGGACAGCAGCACGTAAGCACTAGCGCACGCACGTAGCAGCTCGAAGGATAAGTGC
TGGTCACAGCTGTAAGTGCATGATGTGTGCGCGTGACACGTCAGTAGCACTATGTGTCATGTGTGTAGATCTATGTGTGCGGTCGTATGATCTATGTCTCGTGCGTCGCGACTGACGACGCGTAGCACTAGACGTGGCTGTAAGCAGCTCGAAGGATAAGTGC
TGGTCACAGCTGTAAGTGCATGCGTGACTACGGTCTCTAGACTGTAGTGCGTAGTGAGCATAGTACGGTCAGACGTCTCGTGTCGCTGGTAGCTAGCTATCAGACGAGCGTAGTCGGTCGAGTTCTATACAGCACTAGTCTATGATCTCAGCAGCTCGAAGGATAAGTGC
TGGTCACAGCTGTAAGTGCATGCGAGCAGTACGTCAGCGGTAGATGGACTAGTGATCGACGTACGCGGTACTATGTCTCGTGACTGACATGAGCAGACGCGTGCTGACGGCATCTGGCGCGTAGTACTAGTGACTAGCAGCTCGAAGGATAAGTGC
TGGTCACAGCTGTAAGTGCATGCGCGTGATGTGTCATGCGTGTCTGTCGTCGTGCTATATTACTAGCGTGAGATATGAGCAGTACTCAGATGTACGATACTAGACTGACGTAGATGGTAGCGTAGCACTAGACACTGAGACGAGCAGCTCGAAGGATAAGTGC
TGGTCACAGCTGTAAGTGCATGCTAGTGATCGTATCGCAGATACTAGCGCGTAGTCGACGGCTCGCAGACTAGTGATGCGTGTGACTAGAGTACAGATCACGGACATCGGTCTGCAGTCGCGCGCGCTCGTGCGTAGCAGCTCGAAGGATAAGTGC
TGGTCACAGCTGTAAGTGCATGCTCTACGTATGCGTCTGGCATCTGGACTCTGGTAGATGGTAGCGTGTAGCTAGCTGTCAGACTCGCGCGTCTGGACTCGCGACTCTGAGCACTAGAGTGCGAGCACAGCAGCTCGAAGGATAAGTGC
TGGTCACAGCTGTAAGTGCATGCTGGACACGTGATCACGGTCAGACGTCGTATGTGTGACGAGATCAGACGAGCGTAGTCGGCACGACGACATGTAGCACTAAGCACTAGCGTGCGCTGACAGCAGCTCGAAGGATAAGTGC
TGGTCACAGCTGTAAGTGCATGCACGCGTACGGCAGCGTGACGTCGGTCACTGGCGATCGAGCACACGTGCATAGTATCTGGTATCATGTCGAGTGAGACATGTGTATAAGCACTAGTCATGGACGACAGCAGCTCGAAGGATAAGTGC
TGGTCACAGCTGTAAGTGCATGCAGGACTGTAGTCTGCAGACACACGCTGTCAGTCGCGCTGTGCGCGTGACACGTCAGTAGCACTATGTGTCATGTGTGTAGATCTATGTGTGCGGTCGTATAGCACTAGTGCACGTAGAGAGCAGCTCGAAGGATAAGTGC
TGGTCACAGCTGTAAGTGCATGCATGCGTACGGCAGCGTGACGTCGGTCACTGGCGATCGGAGTACAGTGCGCGGTATGACGACTGTAAGCACTAAGCACTAAGCACTATACGCGGTCTGAAGCAGCTCGAAGGATAAGTGC
TGGTCACAGCTGTAAGTGCATTACGGCTCTGTGCTATATGTAGTACGACGACAGCGACTAGAGCATGGACTACGGTACTATGTAGTCGGTCGCGCTCGTCACGTACAGTGACTACGGTACTATGACAGAGAGCTAAGCAGCTCGAAGGATAAGTGC
TGGTCACAGCTGTAAGTGCATTACTGCGTACGGCAGCGTGACGTCGGTCACTGGCGATCGAGCACACAGCAGTGGAGAGACGTCTGCAGTACTATAGCACTAAGCACTAGCATGTGTCAGTAGCAGCTCGAAGGATAAGTGC
TGGTCACAGCTGTAAGTGCATTACATGTGCGCGTGACACGTCAGTAGCACTATGTGTCATGTGTGTAGATCTATGTGTGCGGTCGTATGATCTATGTCTCGTGCGTCGCGACTGACGACGCGTGACTAGTGCACAGTACGTGAGCAGCTCGAAGGATAAGTGC
TGGTCACAGCTGTAAGTGCATTAGTGTCACGCGTCACTGGTAGCTAGCTGATAGCACATAGACGCACGCATGTAGAGTATGGACATACGAGTATGGTCTACAGTCTAGCGTAGTCGGTCGAGTAGCACTAGTGCTAGACACGAGCAGCTCGAAGGATAAGTGC
TGGTCACAGCTGTAAGTGCATTAGAGTAGTCGGTCGCGCTATGCGCGAGTGTGGACTGTAAGCAGATGAGTCACGTGTCATGATAGATGTCTATGGTCTCGTGACTGACGAGTACAGTCTCTAGTGACTAGTATCTGGAGATAGTGTGAAGCAGCTCGAAGGATAAGTGC
TGGTCACAGCTGTAAGTGCATTAGCGACTGTAGTGCGTAGTGAGCAGTCTCGTGTCTCTAGTGCTATGTAGATGGTCGTGCGCTCGCAGTATCTGTACTCGTGCTATATGTAGTACTCTGACAGACGATGGATACGTGTATCGGATGCAAGCAGCTCGAAGGATAAGTGC
TGGTCACAGCTGTAAGTGCATTATAGACTATAGTGACTATCGTGCAGACGTCGTCTATACGAGTACAGTGCGCGGTATGACGACACTAGTGTAGTAGCACTAAGCACTAGTCATCGACAGAAGCAGCTCGAAGGATAAGTGC
TGGTCACAGCTGTAAGTGCATTATCATCATGCTGACGTATCGAGTATGACGACTGACGCGATGAGCAGTGACTAGTATCTGGACTACGGTCGCTGGTCTATGGTCATATGTATCTGGACGCTAGACGTCGGTCTGTGGACGCTGTACGCAGCAGCTCGAAGGATAAGTGC
TGGTCACAGCTGTAAGTGCATTATGGTGCTATATCGAGTTGACTATATCACAAATCTAGCATGTACGGACACTAGCGTCGCGTGTGCGGCTCGTGATAGTGTTCGATATGACTAGTGTCTGCGATAGTAGCAGCTCGAAGGATAAGTGC
TGGTCACAGCTGTAAGTGCATTCGTGTATCATGCTGAGTTCTGTGTGTATATAGTGCTGCTGACTCAGTGCTGCTGACTGCGACTAGTGTGACTAGTATCTGGAGCTGTGTGCGTAGACGAGCAGCACTAGATGCGGCTACAAGCAGCTCGAAGGATAAGTGC
TGGTCACAGCTGTAAGTGCATTCGAGACTGTAGTCTGCAGACACACTAGCATAGACGTCGGCGTAGTGAGTACAGTCTCTAGTGACTAGTATCTGGCGTCTGGCTCTGTGTCGCGCGTGCTATAGCACTAGTCAGAGTATCTAGCAGCTCGAAGGATAAGTGC
TGGTCACAGCTGTAAGTGCATTCGCTGTGCGCGTGACACGTCAGTAGCACTATGTGTCATGTGTGTAGATCTATGTGTGCGGTCGTATGATCTATGTCTCGTGCGTCGCGACTGACGACGCGTTCTATACAGCACTAGCTGACGTACGTAGCAGCTCGAAGGATAAGTGC
TGGTCACAGCTGTAAGTGCATTCTAGATGCGTGTGACTAGACATACGTCAGACGTACAGTGCGTCATGAGCTGTAGCAGATGTCTACAGCGTCATGACTAGTGTACATAGTGTGACGCGACTAAGCACTAGACTGTGCGCACAGCAGCTCGAAGGATAAGTGC
TGGTCACAGCTGTAAGTGCATTCTCTGTGCGCGTGACACGTCAGTAGCACTATGTGTCATGTGTGTAGTAGCTAGCGCTCAGCGCTGCGTGCGCGGTGAGATGTAGATGGTAGCGTAGCACTAGCTGTCGTGTGTAGCAGCTCGAAGGATAAGTGC
TGGTCACAGCTGTAAGTGCATTCTGGTATCATGTCGAGTGAGACATGTAGATGTACTATGGATCGCGGACTACGGTACAGTGTACATAGACTAGTGTAGTCGGTCGCGCGTGACTAGTATCTGGTCTGAGCGTCGAGCAGCTCGAAGGATAAGTGC
TGGTCACAGCTGTAAGTGCATTCACGCATCGCGTGCGTAGAGACATGTGCAGTGTACTATGTGCTATATATGCGGTGACACGTCAGTAGCACTATGTGTCATGTGTGTAGATCTATGTGTGCGGTCGTATAGCACTAGCTACGGAGACGAGCAGCTCGAAGGATAAGTGC
TGGTCACAGCTGTAAGTGCATTCAGGCGTACGGCAGCGTGACGTCGGTCACTGGCGATCGGAGTACAGTCTCTAATCATGCTGACGTATCGAGTATGACGACTGACGCGAGCACTAGTATCAGATCACAGCAGCTCGAAGGATAAGTGC
TGGTCACAGCTGTAAGTGCATTCATGACTGTAGTGCGTAGTGAGCAGTCTCGTTACGTGCAGCACTAAGCACTAAGCACTAAGCACTAAGCACTAAGCACTAAGCACTAGAGCATGCATATAGCAGCTCGAAGGATAAGTGC
File #10
TGCTGGTTACCACATAGCCTGGTACTGACACGGTACGACGCAGATGGAGTATGGTCGCATGTCATCAGTGACTAGTATCTGGCTAGTAGAGACATGCGACTAGTAGAGCGACTAGTGTGCTATAGCACTAGCGCTGGACTATGCTTGTCTGTTCTGAGTTGCG
TGCTGGTTACCACATAGCCTGGTAGGTGATGTGTCGATAGTCATATGTATCTGGAGACGCGAGACTGGAGACATGACTAGTGTGCTATAGCACTAAGCACTAAGCACTAGCGCGAGTGTACGCTTGTCTGTTCTGAGTTGCG
TGCTGGTTACCACATAGCCTGGTATGTGACTAGAGTATGGAGTCACGCACAGTGTACAGTTGACAGTATGAGCAGACGTCGTGACATAGATCGACGACTAGTGACGCGTAGCACTAGTAGCTGCTAGCGCTTGTCTGTTCTGAGTTGCG
TGCTGGTTACCACATAGCCTGGTCGGACACGTTACACTGGTACTGCGTGCACGGACTGCGGTCAGCGGCATATAGATAGATGTCACGCGACTAGTGACTACGGTCTCTAGCGTCGCGAGATATGTGAGCAAGCACTAGATCGAGCATGTGCTTGTCTGTTCTGAGTTGCG
TGCTGGTTACCACATAGCCTGGTCTGTCTACAAGCAGATGCAGTACTGAGTACTCGTCACTACTAGCGTCTATGGTCTCGTGACTGACGACGATGGATACGTAGCACTAGTCATGGCACACGCTTGTCTGTTCTGAGTTGCG
TGCTGGTTACCACATAGCCTGGTCAGAGAGACTGAGTCGGACATCGGCTCAGCGTCGAGTAGCAGATGTCGAGTGACGTACTCTATACGACGATGGATGCGTGTGTAGTGTGTGACGAGATCAGTCTCAGTAGCTGCTTGTCTGTTCTGAGTTGCG
TGCTGGTTACCACATAGCCTGGTGTGATCGACGTACGCGTACGCATGATCGCGGCGCGTAGTCTCACGACATGTGACGTCGGTAGATGGTAGCGTGACATACGACATCGGCTCAGCGTGAGCAAGCACTAGTACGTGACACTGCTTGTCTGTTCTGAGTTGCG
TGCTGGTTACCACATAGCCTGGTGAGTAGCACTAGCGACGACTCGCGACTCTGAGCACACTGAGTGTGCTCTACAGCAGTTAGCAGCAGTAGCTAGCGCTCAGCGCTGCGTGCGCGGTCGCATGTCATCAGTATACGACTATGCTTGTCTGTTCTGAGTTGCG
TGCTGGTTACCACATAGCCTGGTGCGACTACGGTCTCTAGACGCACTATGTCAGCGTCGCGTCGCGCGTAGCACGTGCTCAGCACACGGCTATATGTCTGTGAGCACTAGTGCACGTGAGTGCTTGTCTGTTCTGAGTTGCG
TGCTGGTTACCACATAGCCTGGACGGACAGATGACTGTAGTAGAGCGTATACGGATCGTAGTATCTGGTATAGTGCAGATGGTACAGTGCGCGTAAGCACTAAGCACTAGTGTATGCTCTGGCTTGTCTGTTCTGAGTTGCG
TGCTGGTTACCACATAGCCTGGACTGCGACTAGTGCGTAGACATCGGTATAGTGCAGATGGTGCACGGACTGCGGTCGCATGACATACGACATCGGCTCAGCGTCGAGTAGCAGATGTGCTAGATCTGGCTTGTCTGTTCTGAGTTGCG
TGCTGGTTACCACATAGCCTGGACAGCATCGCTGAGACAGAGCTGTGTACAGTGTACATAGACTAGTGTAGTCGGTCGCGCGACACTAGACGCTAGAGAGACGCGTCGCAGCACTAGACATGGTCTACGCTTGTCTGTTCTGAGTTGCG
TGCTGGTTACCACATAGCCTGGAGTGTGTGCGGTCACTGGACTCGCGTCTATGGTCGTATGCGAGATGACGTCGGCACACGGATAGATGAGTGATGAGCTACGACGCGTGTCACATGTACTGCGTGAGATAGCACACGACGCGGCTACTGCTTGTCTGTTCTGAGTTGCG
TGCTGGTTACCACATAGCCTGGAGATGAGAGCGCGTAGTGCATCGCGCGTAGTGACGATGGATACGTGTATAGTGCAGATGGTACAGTGCGCGTAAGCACTAAGCACTAGCTACAGCACGCGCTTGTCTGTTCTGAGTTGCG
TGCTGGTTACCACATAGCCTGGAGCGCGACTAGTGCGTAGACATCGGTATAGTGCAGATGGTGCACGGACTGCGGACTACGGTCTCTATAGCGTATGAGTCGTCTCTGCGAGACATAGCACTAGCGTCGGCGTGAGCTTGTCTGTTCTGAGTTGCG
TGCTGGTTACCACATAGCCTGGATAGATCGACGTCAGCGGTAGTCGGTAGACATGTGATAGTGTGACGTCTGATGTCTGTGGACAGATGACTGTATGAGATGGACAGCAGCGCGCGGAGTGTGGTCGCGCGTGACTGCAGACGCTTGTCTGTTCTGAGTTGCG
TGCTGGTTACCACATAGCCTGGATCGTACTCATAGTATAGAGATATTGTGATAGTAGATGGTAGCGTGACATACGACATCGGCTCAGCGTGAGCAGTGTGACTGAGCGTGATAGATGTGCACGTCGACGCAGCACTAGATACAGTCTCGGCTTGTCTGTTCTGAGTTGCG
TGCTGGTTACCACATAGCCTGGATGTGAGCTAGACTGTAGCGATCGGTACGCGGTAGCGTGTCGCATGTCATCAGTATAGTGCAGATGGTACAGTGCGCGTAAGCACTAGATGAGGTGCGTGCTTGTCTGTTCTGAGTTGCG
TGCTGGTTACCACATAGCCTGGCGTGCGACTAGTGCGTAGACATCGGTATAGTGCAGATGGTGCACGGACTGCGGATGCGTGACGTACGAGTACAGAGTAGCGACGCGTTATGTATGTCGTCGCTCAGGCTTGTCTGTTCTGAGTTGCG
TGCTGGTTACCACATAGCCTGGCGAGATCGACGTACGCGTACGCATGATCGCGGCGCGTAGACGTCGGTACGACGCAGATGGAGTATGGTCGCATGTCATCAGTAGTCGGTCGCGCGCTCAGGATCACGCTTGTCTGTTCTGAGTTGCG
TGCTGGTTACCACATAGCCTGGCGCGCTAGTAGAGACATGCGACTAGTACAGTGCGCGTAGCGTACGTCGTCGTTCGTGCAGACTGCGGACGAGCGTATACGGTGCGTAGTACGACGTGAGATGTGTGACGAGATCAGAGTACGTGAGCGCTTGTCTGTTCTGAGTTGCG
TGCTGGTTACCACATAGCCTGGCTAGAGCATGGCATCTGGAGCATGTAGAGCAGTGTGACGCGACTAGAGTGATGATCGACGATAGCAGACGTCGGTCGAGTGACGATGGATACGTGCTCTGGCGCACGCTTGTCTGTTCTGAGTTGCG
TGCTGGTTACCACATAGCCTGGCTCGAGAGACTGAGTCGGACATCGGCTCAGCGTCGAGTAGCAGATTATAGACGTACGCGGAGACATGACTAGTGTCGCATAGCACTATACTATGTCGCTGCTTGTCTGTTCTGAGTTGCG
TGCTGGTTACCACATAGCCTGGCTGGAGATGCGTCACGCGTCGTATTGAGCACGCAGAGCGCGATACGTCTAGCGACGTCGGTACGCGGTACAGTGTACATAGACTAGTGTAGTCGGTCGCGCGCTAGCGTGTGAGCTTGTCTGTTCTGAGTTGCG
TGCTGGTTACCACATAGCCTGGCACGTGATGTTAGCGACGAGCATGTAGAGCAGACATACGACATCGGCTCAGCGTGAGCAGCACGCGTATCACAGATCGCGGACTCTGGTAGATGGTAGCGTAGCACTAGTATCAGCTATCGCTTGTCTGTTCTGAGTTGCG
TGCTGGTTACCACATAGCCTGGCAGTGATACGGCTCTGTTCATCGTAGCACTAAGCACTAAGCACTAAGCACTAAGCACTAAGCACTAAGCACTAAGCACTAAGCACTAGTGCATGATGCAGCTTGTCTGTTCTGAGTTGCG
File #11
GTCTTGAGTCACGAACCAGGAGTACTACAGTAGATCTATGTCGACGGTGCGTAGATATGTTACATATGACGTGTGACGCGTGATACTATCGACTGGAGCGCAGTACACGGAGATATGATAGATAGCACTAGTGAGCGAGTGTACCTCAGTCCATGCGCTATTC
GTCTTGAGTCACGAACCAGGAGTAGGTCGACGGCTCGCAGACTAGTGTCAGACGTATCTGGTAGAGCGAGATATGTGCGCGGTCGTATGATCTATGACTGCGAGCACTAGAGATCGCTACTACCTCAGTCCATGCGCTATTC
GTCTTGAGTCACGAACCAGGAGTATTATCGCAGTCGCTGGTGCGTAGTATCATTCTCTCAGCTACATTAGATGTTACTAGCGTCAGACGTGTATAAGCACTAAGCACTAGACGATGTCGATACCTCAGTCCATGCGCTATTC
GTCTTGAGTCACGAACCAGGAGTCGGTCGCATGTGCGTAGCGATCGGACTATAGTCGAGTTCTCTCAGTAGCTAGCTGATATATGCTGGACATACGTCACGCGTCGCATGCTGCTGGTGTCTGGATAGATAGCACTAGTGACTGCGTATACCTCAGTCCATGCGCTATTC
GTCTTGAGTCACGAACCAGGAGTCTGTATCATGCTGTCAGTCTATGGACTAGTTGATAGTATCGATCATCAGCGATCATATAGCACTAAGCACTAAGCACTAAGCACTAGTACTAGCGCTGACCTCAGTCCATGCGCTATTC
GTCTTGAGTCACGAACCAGGAGTCAATGAGCCATACGCTAGCACAGTCGACATGTCGATAGACGACAGTGCAGTGTGCGTAGTCGCGCATATCATGTGTGCGATAGCGTGAGACGGACAGAACCTCAGTCCATGCGCTATTC
GTCTTGAGTCACGAACCAGGAGTGTGCTAGTAGACGAGCGCATATAGCACGTAATAGCTAGTCGACGGTGCGTAGATATGTGTCACGCGTGTGACTGTAGTAGTATCTGATGTAGTAGCACTAGATATGGATACGACCTCAGTCCATGCGCTATTC
GTCTTGAGTCACGAACCAGGAGTGAATGAGCCATACGCTAGCACAGGTAGCTAGCGTGCGGTGCGTATGTGATAGTATATAGTATCGCGTATCTGGACGCACGACGTCGAGCACTAGAGTACTACGCTACCTCAGTCCATGCGCTATTC
GTCTTGAGTCACGAACCAGGAGTGCGTCAGTAGAGTCACGTGCGTAGTCGCGCGTAGCACGTGTCGCGTATCATGTCTATGGTATCTGTCTACACGCTCGCAGTATCTGATACTAATGTGAGTAGCACTATACTATTACTCGACCTCAGTCCATGCGCTATTC
GTCTTGAGTCACGAACCAGGAGACGGTGACTAGTCTATGGTGCTCAGTGAGTGGCTATATGTCTGTGGTAGAGCGTGCGTATCGATGCGCTGTCAGACTCGCGCGTCTGGCGCGTAAGCACTCAGCAGTGGCGAGTGTGCATACCTCAGTCCATGCGCTATTC
GTCTTGAGTCACGAACCAGGAGACTTATCGCAGTGTACGGCTACTGGTATAGTGATCTATGACTGCGGTGACTAGTATCTGTCGCACATGATATAAGCACTAAGCACTAGCATCTGCGACGACCTCAGTCCATGCGCTATTC
GTCTTGAGTCACGAACCAGGAGACAGACGTCGGCATGCGGTGATCGTATCGCAGTGTACGGCGTCGCGAGTACAGTCTCTAGCGTCATTAGCTATGCGACGTGTCGTATGTGTCGCGCTCTGTTAGTAGTAGCACACGATGCTGTGTATACCTCAGTCCATGCGCTATTC
GTCTTGAGTCACGAACCAGGAGAGTGATATCGGTATCATGTCGTGCGTATCTGGCTAGACGTCGTCAGTGTGACGTCTGATGTCTGTGGTGACTAGTATCTGAGCACTAGTCGTAGAGCTAACCTCAGTCCATGCGCTATTC
GTCTTGAGTCACGAACCAGGAGAGAATGAGCCATACGCTAGCACAGTCGAGTAGTGTGCGGTAGCTAGCGTGCGGTGCGTATATGTATTACATGCGTGCGCGGTACAGTGTACATAGACTAGTGTCGCATAGCACTATACTAGGAGCTCACCTCAGTCCATGCGCTATTC
GTCTTGAGTCACGAACCAGGAGAGCGCTGAGTGTATGTAGTGTGACGAGATCAGTCGCATGCTCAGCGTCGAGTGTGTGACGTCAGACGTATAGTGTGCGTAGTCGCGCGTATAGTGCAGATGGTACAGTGCGCGTAGTAGATGTGACAACCTCAGTCCATGCGCTATTC
GTCTTGAGTCACGAACCAGGAGATAGCTCACAGACACTAGCGTCTGGACTACGGTACAGTGTACATAGACTAGTGTCGCATTGATCGCTGATCTGGTATACGGCGTCTGGCTAGACAGCACTAGATCATGTGATAACCTCAGTCCATGCGCTATTC
GTCTTGAGTCACGAACCAGGAGATCGCATATATATGCGCGCGAGTGGACTAGTGATGCGTGTGACTAGAGTGATGATAGTGGATAGATGACAGCAGTGCGCGGACAGCAGACTAGTGTGACTGCACTCACCTCAGTCCATGCGCTATTC
GTCTTGAGTCACGAACCAGGAGATGGTAGAGCGAGCATGGAGCTGTAGCAGATGTAGCACGTGTGACGCTGATAGCGTCGCGACGATGTGATCATTAGACACGCAGATGGTCGCGCGTCGCTGGTCGCATGTCATCAGTAGTAGTGACTACCTCAGTCCATGCGCTATTC
GTCTTGAGTCACGAACCAGGAGCGTTCATGCAGTGCGCGGACGTGTGTCGCATGTATAGTAGCAGATGTGATCGTATCGCAGTGTACGGCGTCGCGACTAGTGTAGTCGGTCGCGCGCTCGAGCAGCTACCTCAGTCCATGCGCTATTC
GTCTTGAGTCACGAACCAGGAGCGAGTAGTACGTAGTCGGAGATGCGATATGTGCTGTGCGTCTCGTGTCTCTAGTCGACGGTACAGTGCTACTGGTAGCACAGCAGATGATCGCGTATAGCGAGCACTAGCGTCGGCTGCGACCTCAGTCCATGCGCTATTC
GTCTTGAGTCACGAACCAGGAGCGCTCTAGTGGCGATACGTGAGCAGACGCGTGAGCGCAGTACACGGAGATATGTGTGCGGTGAGATAGCACACAGCACTAAGCACTAGATCGTGAGTCAACCTCAGTCCATGCGCTATTC
File #12
GTTGCCAACGGACTCTAAGGAGTACGATCTGCGACATACGACATCGGCTGAGTGACTGTAGTAGATGGTAGCTAGCATAGTGTGTCATGTATCTGGACTGTAGAGATGCGATATGTGCTGTGCGTCTCGTGTCTCTAGCTCAGGTCGTAAGCGTATAGGCAAGCACTGGT
GTTGCCAACGGACTCTAAGGAGTAGGTGCTATGTGTGACGCGACTAGTCACATGCAGCGTGTCTGTGGTATAGTGCAGATGGTATACGGTACTATGACACGTGACGTACGCTATATGTACAGTGTCTGCAAGCACTAGATAGAGACAGAAGCGTATAGGCAAGCACTGGT
GTTGCCAACGGACTCTAAGGAGTATTGATGTAGTCGCTGGTAGAGCGTAGTCGGTAGATGGCATGTAGTCGACGGTGACGTGTCGCATAGCACTAAGCACTAAGCACTAGTAGTCGCGTATAGCGTATAGGCAAGCACTGGT
GTTGCCAACGGACTCTAAGGAGTCGGACACGTGAGACATGTCGCATTCTACGTGTCGCTGTGATGACGTCAGACGTGCAGTGATCGTAGTATCTGGTGACACGTAGTCGTACGCTGTATGTATGCTGCGGCTGATAGCGTATAGGCAAGCACTGGT
GTTGCCAACGGACTCTAAGGAGTCTGTCATGCTGTAGTAGTAGCACTAGCTGCGAGTCACTAGCACGAGCACACTACAGTAGTGTGACGCGACTAGTAGCTAGTCGAGTGTGCGACGATATGTGAGATCAGTCATCGCTGCAAGCGTATAGGCAAGCACTGGT
GTTGCCAACGGACTCTAAGGAGTCAGTGCTATGTAGCTAGTACACGGCAGTGTGTATAGTGCAGATGGTATACGGTACTATGTCTATGGTACGCGGAGCACATCTATACGTCGTGCGTATCTGTACTAGGAGTGCAGCGTATAGGCAAGCACTGGT
GTTGCCAACGGACTCTAAGGAGTGTGTAGTCGGTCACGCTGATGCGGTATCTGGTGACTAGTATCTGGTGTGCGTCGAGCGGCTGTGCGATGTACGATAGATAGCACTAGCGCGCGTACGAAGCGTATAGGCAAGCACTGGT
GTTGCCAACGGACTCTAAGGAGTGAGCGTCGCGTCATGCGCACACGTGCGTATGCAGACAGCTACATGTCTATGGTGAGATGTCGTGCTCGATATGTCAGCGGTAGATGGTATCATAGCACTAGAGACTGACTGCAGCGTATAGGCAAGCACTGGT
GTTGCCAACGGACTCTAAGGAGTGCGTCGACGTCGATATGACAGTGGAGAGCGGAGATATGTCGTGCGTGCACGGCAGTGTGACACGTGCGACTAGTATCATGAGACATAGCACTAGATGTGGTATAGAGCGTATAGGCAAGCACTGGT
GTTGCCAACGGACTCTAAGGAGACGGACGAGCGTCTATGGTGAGATATGAGCATGCGTCAGTCGCATGTCTGTGGATCGACGTGTGCGGCGACGTGCATATAGACGTCGGCGTAGTGACGATGGATACGTGCAGCTGCTGCAAGCGTATAGGCAAGCACTGGT
GTTGCCAACGGACTCTAAGGAGACTGTGACTAGTATCTGGTGACACGTCAGTAGTATACGTACGCTGGTATCATGACTAGTGTAGTCGGTCGCGCGTACATAGATATACTGTCTCGGACTGCGGAGTGCGTATAGAGCGTATAGGCAAGCACTGGT
GTTGCCAACGGACTCTAAGGAGACATATCGCAGTGTGCGGTAGAGCGACTACGGTACTATGACACGTTACACTGGACAGATGATAGATGTCTATGGTCTCGTTACGTGCGCTGCGGAGTGTAGCGTATAGGCAAGCACTGGT
File #13
TGCTCCTGTCTTGTATCCGTGGTACTCTGTCGGTCGAGTGAGACATGAGTGATGATAGTGGACGCGTGCGTAGTGAGTACAGTCTCTAGCGTACGTCGTCGTTCGTGCAGATAGATGTCACGCAGCACTAGCAGCGGCTCGAAGTACGCAGGACAGCAACGAT
TGCTCCTGTCTTGTATCCGTGGTAGGACGTCGGTACGACGCAGATGGAGTATGGTCGCATGTCATCAGTCTGATGTCTGCAGTCACATGTCAGTAGTATCTGGACTGTAGTGCGTAGTGAGCAGTCTCGTGTCTCTAGCACTGGCGTAGAGTACGCAGGACAGCAACGAT
TGCTCCTGTCTTGTATCCGTGGTATGTGCTATGAGCGCAGTACACGGAGATATGATAGATGTAGATGGACTCGCGCTACGCGAGTACAGTCTCTATCTATGTGATCACGGAGATATGACTAGTGCATATGACTAGAGTACGCAGGACAGCAACGAT
TGCTCCTGTCTTGTATCCGTGGTCGGCTCACAGTATCATGCTACATGAGTCACGCTCGCAATGAGCAGTCGCATGTGTGTAGCTGTCAGACTGACGTCATATGTATCTGGTAGTCGGTCGCGCGTGTATGCATGTAGTACGCAGGACAGCAACGAT
TGCTCCTGTCTTGTATCCGTGGTCTGCGTCGCGACTGACGTGCACGGTCATATGTATCTGGTCGCTGGTCGCATGTCATCAATGAGCCATACGCTAGCACAGGAGTCTAGTGTGCGGTCGTATAGCACTAGTGATCGCTGCAAGTACGCAGGACAGCAACGAT
TGCTCCTGTCTTGTATCCGTGGTCAGAGTCACGTACTCAGAGTGTGGTCAGCGGTGAGATAGCACACGATCTGCGAGTGATTGCGTGCGTAGTCGGTCGCGCGTACATAGTATCTGGTGCTATAGCACTAGTATAGTACTCGAGTACGCAGGACAGCAACGAT
TGCTCCTGTCTTGTATCCGTGGTGTGTGACTAGTGAGATGTATCTGTCGCACATCGCAGCTGCGACGGAGTCTAGTGTGCGGTCGTATGTCACATGCACACGGCTGATAGCTACGCGTGTGACGAGATCAGTACAGGATGCAAGTACGCAGGACAGCAACGAT
TGCTCCTGTCTTGTATCCGTGGTGAGACTGTAGTGCGTAGTGAGCAGTAGCTAGTGATGTGACGTACGTCACATTCGTCGTGCTATATTACTAGCGTGAGATGAGTACAGTCTCTAGCGATGTGTCAGTGCGTGCAGTACGCAGGACAGCAACGAT
TGCTCCTGTCTTGTATCCGTGGTGCGTACATAGATATACGCGAGCATGCGAGTGCAGTGTGTGTGCGTCTATGTTCGACGCTGCGATAGTAGAGCGTGTAGTAGCACTATACGTGGTATCTAGTACGCAGGACAGCAACGAT
TGCTCCTGTCTTGTATCCGTGGACGAGCATAGATCGTCAATCGTGCATATAGAGAGTCTAGTGTGCGGTCGTATGACATACGACATCGGCGTCTGGATCGCGGTGTAGTGACGATGGATACGTGTCGCATAGCACTAGTGCTGGTCACAAGTACGCAGGACAGCAACGAT
TGCTCCTGTCTTGTATCCGTGGACTGCTGAGTGTAGTACGAGATCAGTAGTACGTAGTCGGAGATGCGATATGTGCTGTGCGTCTCGTGTCTCTATGCGCGCAGCACAGTGCGCTGATAGTGAATGAGCAGAGATCGTCGTAAGTACGCAGGACAGCAACGAT
TGCTCCTGTCTTGTATCCGTGGACAGTCGCATTAGTACGGTGCACGGACATCGGTGTGACGTATACGGACTGACGTCATGCTATGTGCGTCGTATATCGTAAAGCAGCAAGCACTAGATATGGACTCTAGTACGCAGGACAGCAACGAT
TGCTCCTGTCTTGTATCCGTGGAGTGCGTCGCGTGACACGACGTCGGTCGAGTTCGATGCGCTGTCAGACTCGCGCGTCTGGACTACGGACGTACGACTGCGGTAGTACGTGCTGCGTATAGTGCGATCGAGCACTAGTGTATGACAGAAGTACGCAGGACAGCAACGAT
TGCTCCTGTCTTGTATCCGTGGAGAGTGACTAGTATCTGATACTAAGTGTGCGGTATCTGGTCGACGGTACAGTGCTGAGTGACTCTGGACGATGGATACGTTCGCACATCGCAGCTGCGACGAGCACACGTGCGAGTGCATAGTACGCAGGACAGCAACGAT
TGCTCCTGTCTTGTATCCGTGGAGCGTGCATAGTAGACAGAGTGATGTCTGCAGAGACATGTAGATGGTGAGCAGTCATATGTCTATGGTGAGATGAGTACAGCGTAGTAGCACTAGTGATAGTATGAAGTACGCAGGACAGCAACGAT
TGCTCCTGTCTTGTATCCGTGGATAGAGAGACGCTGCGCTACTCGTGCTATATGCACTGCGATAGATATCGTAATGCGCATGCGTCGCGTAGATGGTGAGCAGTCATATGTGCACGTAGATCGAGCACTAGTACATGACTGAAGTACGCAGGACAGCAACGAT
TGCTCCTGTCTTGTATCCGTGGATCGCTGTATGATAGATGCAGTGTGACGTCGGAGAGCGGAGATATGACTAGTTATCGCAGTGTACGGCTACTGGTATAGTGACGATGGATACGTGTAGTCGAGCACTAGCTCGAGTCGCGAGTACGCAGGACAGCAACGAT
TGCTCCTGTCTTGTATCCGTGGATGATACTAAAGCAGTGTCGTCGTGTGCTGCGTACATAGTACACGGAGATATGATGTACGCTCGCAGTATCTGGAGCTGTGACGCACGAGATATGTCGCGCGCACACGTACTCAGTACGCAGGACAGCAACGAT
TGCTCCTGTCTTGTATCCGTGGCGTGATGCGTGTGACTAGTAGATGGCACGCGGCGCTGCGTGCGCGGCGACTATGCTACATCGCATGTCTACGTGACATCGTATCAGCGACGCGTGTATCTGGAGCGTGCTCTAAGTACGCAGGACAGCAACGAT
TGCTCCTGTCTTGTATCCGTGGCGAGACTATAGTGAGTGGTAGATGGTAGCGTGTGTGACGCGACTAGTATCATGATGACAGTGCTCAGATATACGTGACACGACGTCGGTCAGCGGTGAGATAGCACTAGCGCGTGCGCGTAGTACGCAGGACAGCAACGAT
TGCTCCTGTCTTGTATCCGTGGCGCGTGACTAGTATCTGTCGCATGTCTACGTGACATCGTATCAGCGACGCGTGCTCGTGATAGTGTTCGATATGACTAGTAGCACTAGCGCGAGTCATAAGTACGCAGGACAGCAACGAT
TGCTCCTGTCTTGTATCCGTGGCTATCGCATGTCTACGTGACATCGGTATAGTGCATCTGGCGCGTAGAGACTGTGCTAGCGATCAGTGTGTCGCGTAGTCGGATCTATGTATCTGGAGTCAGTAGCTAGTACGCAGGACAGCAACGAT
TGCTCCTGTCTTGTATCCGTGGCTCGATCGACGTGTGCGGCGACGTGTCGTATGTGTGACGAGATCAGTGTGCGGCGTCGCGTCGATAAGCACTAAGCACTAAGCACTAGTACGCGACGTGAGTACGCAGGACAGCAACGAT
TGCTCCTGTCTTGTATCCGTGGCTGGTAGTACGTAGTCGGAGATGCGATATGTGCTGTGCGTCTCGTGTGCGACGTACTATGAGACTGTGCTAGCGATCAGTAGCACACGTGCATAGTATCTGGTCGCTGGTATCTGGCTCTGGTATAGAGTACGCAGGACAGCAACGAT
TGCTCCTGTCTTGTATCCGTGGCACGTGCTATGCTACATTATGTGCGCAGCGTGATGCGTTGCGAGTGCGACTAGACTAGTGACGCGTGACATACGACATCGGTGCGTAGTCGCATGACTAGTGTAGCACAGCACTAGACGCAGCACACAGTACGCAGGACAGCAACGAT
TGCTCCTGTCTTGTATCCGTGGCAGGTATCATTCTACACGAGCTGTGTGCGTAGTGTGACGTATACGGACTGACGTCATGCTCTGAGCGTACAGTGTACATATAGTACGGTGCAGTAGCACTAGCGTGCGTACGAAGTACGCAGGACAGCAACGAT
TGCTCCTGTCTTGTATCCGTGGCATTACTCGTGCTATATGCACTGCGATAGATGAGTGATGATAGTGGCTATATGTAGCACAGCAGATGCTCACAGAGATATGCGTCATGAGATATGACTAGTGTAGACAAGCACTATACGCGGCACTCAGTACGCAGGACAGCAACGAT
TGCTCCTGTCTTGTATCCGTGTACGGAGATATGTCTGCAGTATACGGTATAGTGTCGCGCGTGTGCGGTAGATGGTGTCGCGAGACTGGTGTCATGTCGTATGTAGATGGTCGATATATACATAGCACTAGACGCGGCTCGTAGTACGCAGGACAGCAACGAT
TGCTCCTGTCTTGTATCCGTGTACTGTGACTAGTCTATGGTGTGACGTATACGGACTGACGTCTACAGTCTAGCGACTAGTTCTAGTGGCGATACGTGAGCAGACGCGTAGCACTAGCGACGGATATGAGTACGCAGGACAGCAACGAT
TGCTCCTGTCTTGTATCCGTGTACAGACACGTGTGCGCGGACGTCGGTAGTACGTCTATGGTCTCGTGTCTCTAGTCGCATGTAGCACGACGTGTGTATGACGACGCGTGTGAGATGTCGAGTGTGCGCGGTATCTGTACGCGGCGAGCAGTACGCAGGACAGCAACGAT
TGCTCCTGTCTTGTATCCGTGTAGTGTCGCATGTGCGTAGACTGACGTGCACGTCGACGCATACTCAGTCTCTAGTGACTAGTAGACAGTCGTGCTATACATATGAGCAGAGAGTAAGCACTAGTGATCGTGTCGAGTACGCAGGACAGCAACGAT
TGCTCCTGTCTTGTATCCGTGTAGAGTGACACGTAGTCGGTACAGTGCGTCTGGTCGTATGAGTGATGTGCTGCTGACTGCGTGCTCAGCACTGCGCGATACGTATCATGAGACATAGCACTAGCACGCGCATGCAGTACGCAGGACAGCAACGAT
TGCTCCTGTCTTGTATCCGTGTAGCGACACGTGATCACGGAGACTGGTAGCGTTCTATACGAGTACAGTGCGCGGTATGACGACACTAGTGTAGTGTGTCGCGTGCTATGTCGACGGTAGCACGCGATCGATGAGCAGCGATAGCTATGAGTACGCAGGACAGCAACGAT
TGCTCCTGTCTTGTATCCGTGTATAGTGATCGTATCGCAGCGTGACGTACAGTGACTGTATCTATACGTCACATGCACACGGAGAGCGTCGTCGTGTGCACGGTGAGATGACGATGGATACGTGAGCTCGCTAGCAGTACGCAGGACAGCAACGAT
TGCTCCTGTCTTGTATCCGTGTATCGAGACGCGTCGCATGAGATCAGTCGACGGCTCGCATCTATACGTGTGACGCACACGGTATACGGCGTGTATATCGCAGTCGCATGTATCTGGTAGTCGGTCGCGCGTCGTCGCTATCAGTACGCAGGACAGCAACGAT
TGCTCCTGTCTTGTATCCGTGTATGGCTCACAGTGCGACGTAGCACGAGCATGGCGCGTAGTCTCGTGACTGACGAGTACAGTCTCTATCTATGTGATCACGGAGATATGCACGTAATACTCAGTCTCTAGCGTCTGCTGCTAGTACGCAGGACAGCAACGAT
TGCTCCTGTCTTGTATCCGTGTCGTGTGACTAGTAGACAGTCACATGTAGTCGGCAGATGTCACGTGGTATATAGACAGATGCTGCTGGTCGTATGACTAGTGTGCTATAGCACTAGACGTGGTCACGAGTACGCAGGACAGCAACGAT
TGCTCCTGTCTTGTATCCGTGTCGAGTATCATGTCGACGGTACAGTGTACATAGACTAGTGACTACGGTCTCTAGACGCACGAGTGATGTGTGCGGATCATAGACTGCGGCATGCGCTGTGAGTACGCAGGACAGCAACGAT
TGCTCCTGTCTTGTATCCGTGTCGCGTGACACGTAGTCGGTACAGTGCGTCTGGTCGTATGAGTACAGTCTCTAGCGATGTGCGATACGCACATAGCTGATAGCGACGTGCACGTAATAGTGTTCGATATGACTAGTGTGTGAGCGCACAGTACGCAGGACAGCAACGAT
TGCTCCTGTCTTGTATCCGTGTCTAGTCGCATGTCATGCGTGTACGGCGTCGCGTCGCGCGTGACTAGACATCGGCTGCATTGCTATGGATCAGTGTAGATGTAGTAGTGAGATCAGACATAGATGAGAGTACGCAGGACAGCAACGAT
TGCTCCTGTCTTGTATCCGTGTCTCGACGTCGGAGAGCGGAGATATGACTAGTGACTGTAGTACGCGGATCATAGTCGTATAGCACTAAGCACTAAGCACTAAGCACTATACTAGGACGCAAGTACGCAGGACAGCAACGAT
TGCTCCTGTCTTGTATCCGTGTCTGGTCAGCGGTCAGACGTCGACGGTGCGTAGATATGTGCATCATGTACAGTGTACATAGACGATGGATACGTAGCACTAAGCACTAGACGACGCTGTAAGTACGCAGGACAGCAACGAT
TGCTCCTGTCTTGTATCCGTGTCACGTAGTACGTAGTCGGAGATGCGATATGTGCTGTGCGTCTCGTGTGCGACGTACTATGTATCATTCTACACGAGCTGTGTAGCACGCGATCGATGAGCAGTCTATGTATGAAGTACGCAGGACAGCAACGAT
TGCTCCTGTCTTGTATCCGTGTCAGGCTAGTAGAGACATGCGACTAGTACAGTGCGCGTAGACACGTGATCACGGAGACTGGTAGCGTGACTAGTGTGACTAGTCTATGAGCACTAGTAGCAGATGAGAGTACGCAGGACAGCAACGAT
TGCTCCTGTCTTGTATCCGTGTCATGTCGCATTCGATATGCGTACGGTCTGTGGTAGTACGTAGTCGGAGATGCGATATGTGCTGTGCGTCTCGTTCACTACGACGATGAGCAGATGATGTACGCGACTAAGCAGATGTGTCGGTCAGAAGTACGCAGGACAGCAACGAT
TGCTCCTGTCTTGTATCCGTGTGTAGACACGTGAGCGATGAGATATGTCGCGCGACGTCGTGACATAGTGATGTGTACAGTGCGCGTAGTATCATGTCGACGGTACAGTGTACATAGCACGTAAGCACTAGCAGTGGTCGCGAGTACGCAGGACAGCAACGAT
TGCTCCTGTCTTGTATCCGTGTGTCGTGCATAGTGAGATGTATCTGATCAGCGATCGATCATCAGAGGCTACATGTGTACGGTGAGCAGTCTCGTGACTGACGTAGATGGTATCATAGCACTATACGTGGCACTCAGTACGCAGGACAGCAACGAT
TGCTCCTGTCTTGTATCCGTGTGTGGTGTACGGTAGAGCGTGTATAGTAGATGGCACGACGCTGTGCGAGAGCGGAGATATGTGTGACGAGATCAGCATCGCTATGCTGGAGAGCGGAGATATAGCACTATACGTCGTCAGTAGTACGCAGGACAGCAACGAT
TGCTCCTGTCTTGTATCCGTGTGACGTCTACAGTCTAGCGTCTATGGACTAGTGTAGTCGGTCGCGCGACACGTTACTAGCGTCGCGCGTGACTAGAGTATGTCTAGTGGACGCGTGTATCTGGACGCACAGCACTAGTCGCAGTCGTAAGTACGCAGGACAGCAACGAT
TGCTCCTGTCTTGTATCCGTGTGAGGTCGCTGGTCGTATGACGTGTGACGCGTGTGTGACGCGACTAGTGCTCAGCACACGGCTATATGTACAGTGTACATAGACGATGGATACGTGTAGTGTACGCAAGTACGCAGGACAGCAACGAT
TGCTCCTGTCTTGTATCCGTGTGATGTAGTCGGTCACGCTGCTCGTGTGAGATGAGTACAGTCTCTAGTGACTAGTATCTGGCGTCTGGCTCTGTGTCGCGCGACGCGTGTAGATGGTCTGTGGACTGTTACGTCAGTACGCAGGACAGCAACGAT
TGCTCCTGTCTTGTATCCGTGTGCGGCATCGCGTCGCATTCACTGTGTGCTATGAGCTCGGTCAGACGTATCTGGTAGAGCTACGCTGGTCTATGGTCTCGTGACTGACAGCACACGACGACGTGAGAAGTACGCAGGACAGCAACGAT
File #14
AGAGCCTGCCATGTTCCAATGGTACTGAGTGTGCTGAGTGTCGAGTGCAGCACGTAGCGTGCTCTACGACGTCGGACTGTAGAGACATGTGTCGCTACACATGCTGTGCTCGTGCAGTATACGTATCAGCGACTGCGTACGTGGCGTCTATGAGGATGGCAGAGCTCTTC
AGAGCCTGCCATGTTCCAATGGTAGTGCTCTAGTGAGATGATCTATGCAGACAGTACATAGTCGCGCGACACGTTATACGCGACGTCGGTACAGTGTACATAGTCACGCAGCACTAGCGAGCGCGCGTATGAGGATGGCAGAGCTCTTC
AGAGCCTGCCATGTTCCAATGGTATGTGACACGTAGTCGTACGCTGTATGTATGTCATGCTGTAGTAGTAGCACTAGCTGCGAGTCACTAGCACGGATCTATGACTGCGGATCTAGATGACATGAGGATGGCAGAGCTCTTC
AGAGCCTGCCATGTTCCAATGGTCGGTACTCATCGCGCAGCTCGCAGTCGCATGTCATCAGCGTCGCGCGTCATGATATGTGACTCTGGTGTGACGTCTGATGTCTGTGGCTGATAGCGACACGACTAGTGCAGCTGAGCTCATGAGGATGGCAGAGCTCTTC
AGAGCCTGCCATGTTCCAATGGTCTGTCGCATGACTGTAGCTGTCAGTAGCGTGACGTCGGCAGCTAGACTGCGGTGCTATGTGTGACGCGACTAGCACGCGTATCACAGATCGCGGACTCTGGACGATGGATACGTGATCTCGTCGACATGAGGATGGCAGAGCTCTTC
AGAGCCTGCCATGTTCCAATGGTCAGTGACTAGTATCTGGACAGATGACTGTATGAGATGTGATACGGTGTAGTGACATACTAGCACGGTAGAGCGACTACGGTACTATGTCTAGTACTCGATGAGGATGGCAGAGCTCTTC
AGAGCCTGCCATGTTCCAATGGTGTGACTGTAGCTGAGTGTCGAGTGCACGTAAGCAGTTGACAGTGGATAGATGATATACGTCGCATGACTGTAGCTGTCAGTAGCGTGACGTCGGTCTGTGGTGCGAGTCACAATGAGGATGGCAGAGCTCTTC
AGAGCCTGCCATGTTCCAATGGTGAGTACTCAGATGTACGACGACATCGTCGTGACTAGTGTCAGACGTATCTGGCGAGCAGCGTCGCGTCGCGCGTACATAGTGTGACGCGACTAAGCACTAGACGACGATCGCATGAGGATGGCAGAGCTCTTC
AGAGCCTGCCATGTTCCAATGGTGCGTGACACGTAGTCGTACGCTGTATGTATTATCAGCGACGTCGGTGTCTGGACGTCGGCGATGTGTGCTATAGCACTAAGCACTATACTATGTGATGATGAGGATGGCAGAGCTCTTC
AGAGCCTGCCATGTTCCAATGGACGGAGAGACGCTGCGCGACACACGACTACGGATCGCGGACTCTGGTAGATGGTAGCGTGTGTGACGCGACTATAGTACGGTCTCGTGAGCTGTGTACAGTGTACATAAGCACTAGAGCACGCAGAGATGAGGATGGCAGAGCTCTTC
AGAGCCTGCCATGTTCCAATGGACTGTGCTATATAGCTAGCTCTGTGTACTATGTCGCATGCGCTCATATCACAGATCGCGGTACAGTGTGAGATAGCACACGTGCATAGTAGACAGTATATAGTGCTGCGCAGTGTGTCTACGATGCTATGAGGATGGCAGAGCTCTTC
AGAGCCTGCCATGTTCCAATGGACAGAGATATGTCTGCAGTACTATGTGCTATGTAGCTAGCTATATGCGACGTGTGCACGGACTGCGGACACGTTACTAGCGTCGCGCGTCACTGGACGTGTGTCAGACAGCACTATACGATGCTGATATGAGGATGGCAGAGCTCTTC
AGAGCCTGCCATGTTCCAATGGAGTGTACATAGTGTATAGATCTATGTATCTGGTGAGATGTACGCGGATCGTAGTAGACAGCGACTAGTCGCGCGACAGATGACTGTAAGCAGATGTGAGCGACTGAATGAGGATGGCAGAGCTCTTC
AGAGCCTGCCATGTTCCAATGGAGAGACACGTGTAGCGTGTGCACGGTCTCGTGACTGACGTCGTGCTCGATATGTCAGCGGTAGATGGTATCATGAGCGCAGATGTACAGCACTAGAGATAGCGTATATGAGGATGGCAGAGCTCTTC
AGAGCCTGCCATGTTCCAATGGAGCGTCGACGTCGATATGACAGTGGAGAGCGGAGATATGAGTGATTGCGTGCGAGTATGGCATAGTGACGTCGGTACGCGGACGTACTCGACGCATATCGCGAGTATGGTATCTGGCTCGTGTCAGCATGAGGATGGCAGAGCTCTTC
AGAGCCTGCCATGTTCCAATGGATAGAGAGTAGACATACGTATCATGCGTCGCGAGACATGTAGATGGACATACGACATCGGCTGTCATATGCTGGACTGCGGTGCTATAGCACTAGCACACGCGCATATGAGGATGGCAGAGCTCTTC
AGAGCCTGCCATGTTCCAATGGATCGACGTCGGTAGTACTCGTCACTAGATCGGTGTGACGAGTATGGATCGACGTCGCGCTGCTCACGAGACATGACATCGTGCTGTGAGCACTAGAGCGTGTCAGCATGAGGATGGCAGAGCTCTTC
AGAGCCTGCCATGTTCCAATGGATGGTCGACGGCGTCATTATAGACGAGCTGTGTACAGTGTACATAATCATCCGTCGTGCTCGATATGTCAGCGGTAGATGGTCGATAGAGTATGGCGTAGTAGCACTAGCGACTGCTACTATGAGGATGGCAGAGCTCTTC
AGAGCCTGCCATGTTCCAATGGCGTGTGACTAGTCTATGGTGTGACGCGACTAGTGTGACGATGTACGTCACGCGTAGATGGCTCACAGACAGATGTCTGTGGTGCTATAGCACTAGCACGCGACGCGATGAGGATGGCAGAGCTCTTC
AGAGCCTGCCATGTTCCAATGGCGAGACGTCGGTAGTACTCGTCACGACTGCGGTGCTATGTAGATGGCGCGCGGTCAGACGTATAGTGTAGCTAGCGTGCGGTGCGTATATGTATGTAGACAAGCACTAGCGTCGTACGATATGAGGATGGCAGAGCTCTTC
AGAGCCTGCCATGTTCCAATGGCGCGTGACTAGTATCTGGCAGTACTATGTATGTGCTATGAGTACAGCGTAGTGACATACGTCAGACGCGTAGTAGCACACGATCTGCTATGTCAGCGTCGCAGCACTAGTATGCTACGTCATGAGGATGGCAGAGCTCTTC
AGAGCCTGCCATGTTCCAATGGCTAGTGACTAGTAGACAGACATACGACATCGGCTGTCATATGCTGGACTGCGGTAGCACGACATACGACATCGGTCTGCAGTGTGACGCGACTAAGCACTAGAGACGGTGTACATGAGGATGGCAGAGCTCTTC
AGAGCCTGCCATGTTCCAATGGCTCGCGTCGCGCGTCATGATATGTGACTCTGGACGATGGATACGTGTCATGCTGTAGTAGTAGCACTAGCTGCGAGTCACTCGATATGCGCGTATACGTGGCGTCGATGAGGATGGCAGAGCTCTTC
AGAGCCTGCCATGTTCCAATGGCTGGTACTCAGATGTACGACGACATCGTCGTTCTATACGAGTACAGTGCGCGGTATGACGACACTAGTGTAGTAGCACTAAGCACTAGTAGACGAGTAGATGAGGATGGCAGAGCTCTTC
AGAGCCTGCCATGTTCCAATGGCACGACTGTAGCTGAGTGTCGAGTGCAGCACGTAGCGTGCTCTACGACGTCGGACTGTAGAGACATGCACGCGTATCACAGAGACATTCTGACATAGAGATGCAGACAAGCACTAGCGCTAGATACAATGAGGATGGCAGAGCTCTTC
AGAGCCTGCCATGTTCCAATGGCAGGACACTAGACGAGCGATATGTGTCTCACGTACAGTGTACATAATGAGCAGCTGTATGATCATAGTATCTGGTCGACGTCGATATGACAGTGGTCGCATGTCATCAGACTCGGAGCTGATGAGGATGGCAGAGCTCTTC
AGAGCCTGCCATGTTCCAATGGCATGTGAGATGCGTCGCGAGACATGTGCAGTGACGTACGACTGCGTCGTCACGTACAGTGTGATGTGTACTATGACTATAGTATACGGATCGACGTGCGTAGCGATCGAGCACACGTGTACGAGACTATGAGGATGGCAGAGCTCTTC
AGAGCCTGCCATGTTCCAATGTACGTCTGTCGGTCGAGTGAGACATGAGTGATTGCGTGCGAGTATGGCATAGTGACGTCGGTACGCGGTACTATGTACTCATCGTGCAGTATCATGTCGATAATGAGCAGTCGATGTGATGATGAGGATGGCAGAGCTCTTC
AGAGCCTGCCATGTTCCAATGTACTGCTGTATGATAGATGCAGTGTGACGTCGGAGAGCGGAGATATGTCGCGCGACACACTCGTCACGCTGATAGAGATATTGCTGATGTATCATGTATCTGGACGTCGATAGAATGAGGATGGCAGAGCTCTTC
AGAGCCTGCCATGTTCCAATGTACATGCTGCAGACGTACGTGTGACGTGAGATGCGTAGTATGAGCAGCAGTACTGCACGCGTGAGATGCGTAGTGTGTGACGTCTGATGTCTGTGGTGACTAGTATCTGGTATACGCGTGTATGAGGATGGCAGAGCTCTTC
AGAGCCTGCCATGTTCCAATGTAGTGTCGACGTCGATATGACAGTGGTCGTATGACATACGTCAGACGAGACGCGCACACGGAGTATGGACTAGTGTCAGACGTATCTGGTCGCAGCAGTGATGAGGATGGCAGAGCTCTTC
AGAGCCTGCCATGTTCCAATGTAGAGTGCGTAGTCAGCGGAGAGACGACACACGTACGACGACTACGGACGTACGACTGCGGTCGACGGTCGAGTGTCGATATATGTGCGAGATATAGCACACTGCACTGAGCAGATTACTACGCGTAGATGAGGATGGCAGAGCTCTTC
AGAGCCTGCCATGTTCCAATGTAGCTACAGACTACAGCGGTATATAGACGTCGGTCGAGTGACATACGACATCGGCTGAGTGACTGTAGACTAGTGTGACTAGTATCTGGTACATGCGTGTATGAGGATGGCAGAGCTCTTC
AGAGCCTGCCATGTTCCAATGTATAGTGACTAGCGTGACGTATCATGTACAGTGACTACGGTACTATTAGCTGCGAGACTGGTAGCGTTACAGACTACAGCGGACGTGTGACGCGTAGCACTAGACAGCGTGTCAATGAGGATGGCAGAGCTCTTC
AGAGCCTGCCATGTTCCAATGTATCGTGTGTAGCTGTCAGATATGTGATCGACGAGACATGTCACGCGTGCTCAGCATATAGTACATAGACGAGCGTATACGGTACAGTGTACATAGACTAGTGTGCTATAGCACTAGAGCTAGATGCTATGAGGATGGCAGAGCTCTTC
AGAGCCTGCCATGTTCCAATGTATGGACTGTAGCTGAGTGTCGAGTGCAGCACGTAGCGTGCTCTACGACGTCGGACTGTAGAGACATAGCACTAAGCACTAAGCACTAGCATACGATCGAATGAGGATGGCAGAGCTCTTC
AGAGCCTGCCATGTTCCAATGTCGTGTCATGCTGTAGTAGTAGCACTAGCTGCGAGTCACTAGCACGAGCACACAGCACTAAGCACTAAGCACTAAGCACTAAGCACTAGATCACGCGATGATGAGGATGGCAGAGCTCTTC
File #15
TGGATACCAACCGATGCGAACGTACGATCTGCGACATACGACATCGGCATCGCGCGTCGCGTCACATGTACATAGTGCACGGACGCGTGTCGCATGTCATCAGTGCTATAGCACTAGACATAGTCTCTTATCCAGGAACTTCACACGCA
TGGATACCAACCGATGCGAACGTAGGACACTAGAGAGCGGCACACGGTGAGATGTGTGACTAGTGCGGAGACTGTCGATCAGTGTCGCGTACATAGTACAGTGTGATCGGAGACTGGACTAGTGCTGATGTGCATTATCCAGGAACTTCACACGCA
TGGATACCAACCGATGCGAACGTATGTAGTCGGTCACGCGCGTGCGGTAGACAGACGATGGATACGTGACAGATGACACTAGTATGACGTGCGTAGTCGCGCTGCACATGTGTACGGTCTGTGGTCTAGGCTCGATATCCAGGAACTTCACACGCA
TGGATACCAACCGATGCGAACGTCGGCATAGTGATCGACGACACTAGTCTATGGCTCTGTGACTGCGTACGTATGTGCGTAAGCAGATGTGCACGGACTAGTGTGTGTAGTCATGCGCACACGGTCTCGTGTCTCTAGTCGCGGACTAGTATCCAGGAACTTCACACGCA
TGGATACCAACCGATGCGAACGTCTGTCGCTGGTCGCATGTCATCAGCGATGTTCGCATGGTCGTCAGCATACGTAGTGCGGAGACTGTCGATCAGCGAGATGTATGACGACACGTGCGTCGCAGCACTAGTCAGTGACAGTTATCCAGGAACTTCACACGCA
TGGATACCAACCGATGCGAACGTCAGCGTACGGCAGCGTGACGTCGGTCACTGTACTACAATAGTGTGCGACTATATGTCAGCGTCGCGTCGCGCGCGTACGGCAGCGTGACGTCGGTCACTGGCGATCGAGCACTAGCGCTAGCTATCTATCCAGGAACTTCACACGCA
TGGATACCAACCGATGCGAACGTGTGTCAGACGTATCTGGCGAGCAGCGTCGCGTCGCGCGTACATAATAGTCGGCACTATGTCGATAGTGCAGTGTCTCTATGCAGTAGCGCTGCGTAGATGGTAGCGTAGCACTAGACTCGGCATGCTATCCAGGAACTTCACACGCA
TGGATACCAACCGATGCGAACGTGATAGCGCGGTACACGGCAGCGTGTATCTGTGAGCGTGCTCGCAGTGTGCGGTATCTGGCATAGTGCTCACAGCGTACGGATCGCGTAGAGCAGTCGCGCGTCGCATAGCACTAGCGATGGTCACTTATCCAGGAACTTCACACGCA
TGGATACCAACCGATGCGAACGTGCGCTGTCATCTCATAGTATGACGACGCGTGCAGCGTTACTAGCGTCTACAGTGCGACGTGCGTAGTCGCGCGTCTCGTGAGAGACGATCGACAGCAGATGACGCGTAGCACTAGACTACGTAGTCTATCCAGGAACTTCACACGCA
TGGATACCAACCGATGCGAACGACGGTATAGTGTACTATGTGCTATGTAGATGTGCAGACTGAGCGTGCGTGCGGATCATAGTAGTCGTGCAGCGGTGTGACGCGACTAAGCACTAGACGTCGTAGACTATCCAGGAACTTCACACGCA
TGGATACCAACCGATGCGAACGACTGTATCATGCAGTACTAGCTATGTCGCATGTCATCAGCGTCGCGACTGACGTGCACGGTCATATGTGCACGGACTGCGGATGCGTGTGACTAGTGTGACGCGACTAAGCACTAGTCTCAGCGAGATATCCAGGAACTTCACACGCA
TGGATACCAACCGATGCGAACGACAGAGCTGTGCATGTAGAGTATGGCTACATGTGTACGGTCAGCGGTGAGATGAGTACAGTCTCTAGCGAGCATGCGAGTGCAGTGTGCTCACAGACTGTAAGCACTAGCGCACGCGAGATATCCAGGAACTTCACACGCA
TGGATACCAACCGATGCGAACGAGTATGTATATGCATATATACATAATATCTGATCTAGCGTGTCGCTCAGCGCATGTCGCGTAGATGGTAGCGTGTGTGACGCGACTAAGCACTAGCGCACGCGACGTATCCAGGAACTTCACACGCA
TGGATACCAACCGATGCGAACGAGAGACTACGGATCGCGTATGCGCGTCTATGGTCTCGTGTCTCTAGTATACGGTGTAGTGTATCTGGTAGACAGACGTGTGACATCGTATGTATATATGTCTATAGACATAGTAGGCTAGCGCGAGTTATCCAGGAACTTCACACGCA
TGGATACCAACCGATGCGAACGAGCGTAGCACATACGTAGTCACATATAGTAGTGCATCAGACACACTCACATGGTGACTAGACATCGGCTGCATGCAGTGTGCTCACAGACTGTATGCATGCATAGACAGTCTCTAGTAGATGATACTTATCCAGGAACTTCACACGCA
TGGATACCAACCGATGCGAACGATAGTGACTAGTATCTGGCGAGCAGTAGAGCGACTAGTGTGCTATGTGTGACGCGACTAGCGAGATGTATGACGACACGTGCGTCGCAGCACTAGTGATAGTGACGTATCCAGGAACTTCACACGCA
TGGATACCAACCGATGCGAACGATCGTAGCACGAGATATGTATACGGTGCGCGGTATCTGGTGCGTAGACGAGCTAGAGATGAGAGACACGTACGGTGTGACGAGATCAGACGCACGTAGATGAGCACTAGATCACGAGTCTTATCCAGGAACTTCACACGCA
TGGATACCAACCGATGCGAACGATGTATCGCAGTCGCATGATAGATGTCACGCGTGTATAGCTACATGCTCTGTGACAGTGGTAGTCGGTCTGTGGTACTCAGACGACAGTCGTATGCGACGTGTATCTGGTGCTAGAGTGTTATCCAGGAACTTCACACGCA
TGGATACCAACCGATGCGAACGCGTGTAGCACGTCACATGCATAGTGATAGATGTATATATGTAGTAGAGTATGTAGCGCGACGTAGTGCATATAGTGCAGTATGAGCAGCGATGTGACTACGATCGATATCCAGGAACTTCACACGCA
TGGATACCAACCGATGCGAACGCGAGCATCGCGTAGAGCGTACAGTGTCTGCAGTGTCGCGACGCGTGTATCATGAGCTGTGTACAGTGTACATAGATCTATGCACACGGAGAGTAGACGTCGAGCACTAGAGACTGAGATGTATCCAGGAACTTCACACGCA
TGGATACCAACCGATGCGAACGCGCGTGACTAGTATCTGGTATACGGTGCGTAGACTAGTGTGCTATGCGAGATGTATGACGACACGTGCGTCGCAGCACTAAGCACTAGATATGGACTCGTATCCAGGAACTTCACACGCA
TGGATACCAACCGATGCGAACGCTAGACACGTGTGCGCGGACGTCGGTAGTACGTCTATGGTCTCGTGTCTCTAGTCGCATGTCATGCGTGTACGGCGTCGCGAGTACAGTCTCTAGATCGTATCAGATAGTCGCGCTACGCTGCGAGCTATCCAGGAACTTCACACGCA
TGGATACCAACCGATGCGAACGCTCGTAGTCGGTCGCGCGTCGCATGAGCGCAGTACATAGTCGCATGCTACTGGTAGAGCGTCTGCAGTGTATAGTGTCGCTCGTCGTGAGATATGTGAGCAGTCGTATAGCACTAGCACTCGATCAGTATCCAGGAACTTCACACGCA
TGGATACCAACCGATGCGAACGCTGTGCACATGTGTACGGTCTGTGGTCTGATGACTAGTGACGCACGACGTCGGACGATGTCGCTCGGAGTATGGTCTGCAGTCGCGCACGTATAACGTCGCAGCACTAGTCTAGGTGCGTTATCCAGGAACTTCACACGCA
TGGATACCAACCGATGCGAACGCACATGTATAACGTCTGTGCATGCATAGTGTGCGACTAGACGATGTCGCTCGGAGTATGGTCTGCAGTCGCGCGACACGTGAGCTACGCTCTGTGTCTATGGTCTCGTGTCTCTAGTACAGGAGACGTATCCAGGAACTTCACACGCA
TGGATACCAACCGATGCGAACGCAGGACGCACTCGTATGGATCTCAGTCTCTATGCACATGTGTACGGTCTGTGGTAGTCGGTCGCGCGATCGTATCAGATAGTCGCGCGCATCAGAGACGTATCCAGGAACTTCACACGCA
TGGATACCAACCGATGCGAACGCATGACACGTGACTGACGCTCGCAGAGTATGGTCGCATGTCATCAGACACACTCACATGGCTCACAGAGATATGCGTCATGAGCTGTAGCAGATGCTCATGAGTACTATCCAGGAACTTCACACGCA
TGGATACCAACCGATGCGAACTACGGAGAGTAGTGCTGCTGACTGCGTCACATGCACACGGAGAGCGTCGTCGTGTGCACGGTGAGATGAGTACAGACTAGTGACAGTGGACGTCGAGCACTAGACTGCGAGCTGTATCCAGGAACTTCACACGCA
TGGATACCAACCGATGCGAACTACTGACGCACGCATGTAGAGTATGGTGTGACGTCTGATGTCTCTAGTGACTAGTCTATGGACGATGTCGCTCGGAGTATGGTCTGCAGTCGCGCGCGACTGTGAGCTATCCAGGAACTTCACACGCA
TGGATACCAACCGATGCGAACTACAGTACTCAGACAGTGGTCTCGTGTCGCTGGTGTATAGATCTATGCACACGGAGAGTAGACGTCGGTGTCGCGAGTCACGATCATAGAGCTGTTACACATAGCACTAGAGTCGGCTGACTATCCAGGAACTTCACACGCA
TGGATACCAACCGATGCGAACTAGTGTAGTCGGTCGCGCGTCTGCAGTCGCATGATCTATGACACACGTACTGCATGAGCAGACACGTGAGTAGCGTGAGTGGAGCATGGTGTAGTAGCACTAGTCATAGCTGCTTATCCAGGAACTTCACACGCA
TGGATACCAACCGATGCGAACTAGAGACACTAGACGCTAGAGAGACGACGAGCGATAGATTAGTACGGTCACGCGCGCTGCGACGATGGATACGTTGCACATGTGTACGGTCTGTGGTCTACAAGCAGATGAGAGCGTCATGTATCCAGGAACTTCACACGCA
TGGATACCAACCGATGCGAACTAGCGACACTAGAGAGCGGCACACGGTGAGATGTCACATGTACATAGTGCACGGACGCGTGTCGCATGCGCAGTATAGTGTGCGACTAAGCACTAGATCTGGTATGTTATCCAGGAACTTCACACGCA
TGGATACCAACCGATGCGAACTATAACGTCATGTGCGACGAGCATGTGACAGTGACGATGGATACGTTGCACATGTGTACGGTCTGTGTAGCGCGGTACACGGCAGCGTGTATCTGGTGCATGTCGTGTATCCAGGAACTTCACACGCA
TGGATACCAACCGATGCGAACTATCGACACGTGTGCGCGGACGTCGGTAGTACGTCTATGGTCTCGTTCACTACGCTACATGCTATATGACGCGTGACTGTAGTCGCGCGATGACAAGCACTAGCACGTGCATGTTATCCAGGAACTTCACACGCA
TGGATACCAACCGATGCGAACTATGGATCGACGTAGTCGGACTAGTGTGCTATGTGTGACGCGACTAGACATACGACATCGGCATCGCGCGTCGCGTCGCGCAGCACTAGTCGATGTATCTTATCCAGGAACTTCACACGCA
TGGATACCAACCGATGCGAACTCGTGCGTACGGCAGCGTGACGTCGGTCACTGTCACGTGGAGTACAGACTAGTGTCGCATGTAGATGGCGAGATTCAGATAGTCGCGCGACGTGGACATATATCCAGGAACTTCACACGCA
TGGATACCAACCGATGCGAACTCGAGTCGACGGACACGTGACATGTGTAGTCGGTCGAGTGTCGTGCGTGCACGGCAGTGTGTGACTAGTATCTGACGTCATGTGCGACGAGCATGTGACAGTGACGATGGATACGTGCACGCGTATGATATCCAGGAACTTCACACGCA
TGGATACCAACCGATGCGAACTCGCGATCGTATCAGATAGTCGCGCTAGCGCGGTACACGGCAGCGTGTATCTGGACACGTGAGACATGACGTCGGTCTGTGGATGCGTGTGACTAGAGACTGGTCTGTGGTAGCAGCGTAGTATCCAGGAACTTCACACGCA
TGGATACCAACCGATGCGAACTCTAGTAGTCGGACTGCGGTACAGTGATCGACGTGCTCAGCTCTGTTATACATATGAGCAGTGACTAGTCGCTGGACGATGGATAGTGGAGTATGGTCGCATGTCATCAGCGATGTGCACGTGTACGCTATCCAGGAACTTCACACGCA
TGGATACCAACCGATGCGAACTCTCGTACTCAGCAGCGTGCTGTCAGTGAGCAGACGTGTGACGCGTGAGCGCAGTACATAGTCGCATGCTACTGGTAGAGCGTCTGCAAGCACTAGTCAGATACGTGTATCCAGGAACTTCACACGCA
TGGATACCAACCGATGCGAACTCTGGCTCACAGCATCTGGTAGCACGATATGTGTGTAGTGACGATGGATACGTGACACTAGAGAGCGGCACACGGTGAGATAGCACACGATGCTGAGCGTTATCCAGGAACTTCACACGCA
File #16
ACACACTTGCGTTGCTCTTCGGTACTGTGAGTGCGAGATGACACACGCGAGCAGTACTATGACTGTAGTGATGTGTAGCGTGACGTGTGACGCGTGTGCTCAGTGCTGCGTGCACGGTCACGCAGCACTAGCACGAGTCTCGCGGTGATTACGGCAGTTAACG
ACACACTTGCGTTGCTCTTCGGTAGGACGAGCGACGCGTGACGCTAGTATCTGGACTACGGACTATAGACTCGCGACTCTGGCGAGATGACATCGTCGCGTGATGAGCAGACGAGCGACGCGTGACGCTAGTATCTGGTCGCTGTCTCGCGGTGATTACGGCAGTTAACG
ACACACTTGCGTTGCTCTTCGGTATGTGCGTAGTCAGCGGAGAGACGACACACGTACGACGTGAGATGATCTATGTGTGCGGTCGTATGACGATGGTCTCTAGCTAGTAGAGACATGCGACTAGTACAGTGCGCGTATACGCGGAGACACGGTGATTACGGCAGTTAACG
ACACACTTGCGTTGCTCTTCGGTCGAGCACTCAGCAGTGGTCTGATGTCTGCAGAGTGATGATCGACGATAGCAGTCGTATGTAGATGGACTAGTGCGATGTGACTGTAGACTGACGTATCTGGTAGTCGGTCGCGCGTCACGGTCAGCCGGTGATTACGGCAGTTAACG
ACACACTTGCGTTGCTCTTCGGTCTGCTCAGCGTATACGGATCGTAGTATCTGGTCACGCGTGCGTATACGTCAGTCTATGGTCATATGTATCTGGTAGCACAGCACTAGCGTATGCGTATCGGTGATTACGGCAGTTAACG
ACACACTTGCGTTGCTCTTCGGTCAGTAGTACGTCAGTAGTGCACGGTCTCGTGTGCGACGTACTATGATCGACGACACTAACGTGTATGTGTATTAGCGACGACGAGCGTCGCATGTCATCAGATCATGACTGCCGGTGATTACGGCAGTTAACG
ACACACTTGCGTTGCTCTTCGGTGTGAGTCACGTACTCAGAGTGTGGTCAGCGGTGAGATGCGCGCGGACAGTGGAGTATGGACGCTAGTATCTGGACATCGGTCTCACGACGAGCAGCACTAGATACAGACTCGCGGTGATTACGGCAGTTAACG
ACACACTTGCGTTGCTCTTCGGTGAGAGTATGGACATCGAGCAGATGACACGTGAGCTACGCTATATGTACAGTGTGTAGTGTGTCGCGTACTGCGTGAGATGTAGATGGTAGCGTAGCACTAGATGCTGTCGACCGGTGATTACGGCAGTTAACG
ACACACTTGCGTTGCTCTTCGGTGCGTACTCAGCTATATGTAGACAGTATCTGGCTCACAGAGATATGCGTCATGAGCTGTAGCAGATGATCGACGTCAGCGGTAGTCGGTAGACATGTGATAGTGTGACGAGATCAGAGCAGGCAGTCCGGTGATTACGGCAGTTAACG
ACACACTTGCGTTGCTCTTCGGACGGTATCATGATCGCGGAGAGCGGTGTATAGCTACATGCACACGGATATGTGACAGTGGTATCTGTACTCGTGCTATATGCACTGCGATAGATAGCACTAGAGTCGGATATGCGGTGATTACGGCAGTTAACG
ACACACTTGCGTTGCTCTTCGGACTGCGTCTGGAGATATGACTAGTGCGCTATGTGTCTGGCGCGCGGTCAGACGTATAGTGTGCTCAGTCTATGGAGAGCGGTGTGCGGTGAGATAGCACACGTGTACGTACAGCGGTGATTACGGCAGTTAACG
ACACACTTGCGTTGCTCTTCGGACAACGTGACTAGCGTAGACTACGGACGTACTAGATCGGACGTGTGATCATAGTGAGATGTAGATGGTATCATGCTACATGCACACGGATATGTGACAGTGGTCGTATAGCACTAGCTCGTGCTGCTCGGTGATTACGGCAGTTAACG
ACACACTTGCGTTGCTCTTCGGAGTGTCGCTGGTCGCATGTCATCAGCGATGTGTACTCAGATATACTACTCGTGCTATATGCACTGCGACAGCAGTCGCGCTATAGCGTAGATCGAGCACTAGCTAGTGTCGTGCGGTGATTACGGCAGTTAACG
ACACACTTGCGTTGCTCTTCGGAGAGTAGTCGGTCACGCTCGTGCAGAGACTGGACTAGTGTAGCACGTAGATGGACGTGTGATCATAGACGTCGGAGACGCGCTCGTGAGCACTAGACGCAGTAGCTCGGTGATTACGGCAGTTAACG
ACACACTTGCGTTGCTCTTCGGAGCTGAGAGCGAGAGTAGTCTGCATCACGTGGTGTGACGCGACTAGCGTCGCGTAGATGTACTATGGACATCGGTCGACGGCGACTAGACTAGTGAGCTGTGAGCACAAGCACTAGCAGACGATGTCCGGTGATTACGGCAGTTAACG
ACACACTTGCGTTGCTCTTCGGATAGTGACTAGTATCTGGAGAGCGGATCATAGTGCACGGACTGCGGTAGCACGACATACGAGTATGGTCTACAGTCTAGCGTCACATGACGCGTGTATCTGGTCTCGGACGTCCGGTGATTACGGCAGTTAACG
ACACACTTGCGTTGCTCTTCGGATCGACACGTGATCACGGAGATATTATCGTGGACACGTGATCACGGATCAGTGTCTATGGTCTCGTGACTGACGACGATGGTCTGCAAGCAGATGTGACTAGTATCTGGCATAGGATCGCCGGTGATTACGGCAGTTAACG
ACACACTTGCGTTGCTCTTCGGATGGACGAGCGACGCGTGTCGTATGTGCTCAGTCTATGTACATATGTAGCTAGTACACGGCAGTGTGTGTGCGGTAGCTAGCATAGTGATCATAGTCAGACGTGCACGGACTGCGGCTCTAGCAGTCCGGTGATTACGGCAGTTAACG
ACACACTTGCGTTGCTCTTCGGCGTGCGTCGCGTCAGACGTCAGCGATGTCTGGCTCGTGGCGCAGTATGAGCAGCGTCTGGTAGCGTGTCGCATGTCATCAGCATAGTGACGCTAGTGAGATAGCACTAGTGTGCGCGCGTCGGTGATTACGGCAGTTAACG
ACACACTTGCGTTGCTCTTCGGCGAGTGACTAGTCTATGGCGCGCGTCAGATAGTGACGTGTAGAGCGAGCATGGAGCTGTAGCAGATGTAGCACGTAGATGGTCTCTAGCATAGTGACGCTAGTATCTGGCACACGCAGCGCGGTGATTACGGCAGTTAACG
ACACACTTGCGTTGCTCTTCGGCGCGTGCTATGAGTACAGAGACATGAGTATGGTGAGATGTCTGTGGATGCGTGTGACTAGAGACTGGTCTGTGGTACTCAGTCTCGTAGCAGATGAGTAGGATCGACGGTGATTACGGCAGTTAACG
ACACACTTGCGTTGCTCTTCGGCTATCTGCGTGTCGTCAGAGATATTCGTAGCGTATCTGGTGCTATGTGTGACGCGACTAGTGAGTGGACGTGTGATCATAGTATCTGGTGCGACGATCGACGCACGTAAGCACTAGTGACTGAGCAGCGGTGATTACGGCAGTTAACG
ACACACTTGCGTTGCTCTTCGGCTCGATATCGGTATCATGTCGTGCGTATCTGGACTGTAGCTCACAGACTGACGTAGTACGTCTATGGTATCTGGCGATGTGTGCGTAGTCAGCGGCATCTGGTGACACGTATCTGGTAGTGGATGCTCGGTGATTACGGCAGTTAACG
ACACACTTGCGTTGCTCTTCGGCTGGTCTACAAGCAGATGTGTGTAGCTATATGATCAGTGTCGCATGTCATCAGTAGAGCGAGCATGGAGCTGTGATATGTGACTCTGGTAGCTAGTGTACGTCACGATGCAGTGTGTGCGAGTCGATCGGTGATTACGGCAGTTAACG
ACACACTTGCGTTGCTCTTCGGCACTCGCGCAGAGTATGGTAGATGAGCAGTTAGCAGCAGAGTCTAGTGTGCGGTCGTATGTGCTCAGTCTATGGAGAGCGGTGTGCGGTATCTGGTGCTATAGCACTAGTACGCGACGTGCGGTGATTACGGCAGTTAACG
ACACACTTGCGTTGCTCTTCGGCAGATATACGATACGCGGAGCATGGACGTACGTCTCGTGTCTCTAGCATAGTGACGCTAGTGAGATAGCACACACGTGCGGAGTATGGACAGCAGACTAGTGTCAGACGTATCTGGTAGCAGAGCATCGGTGATTACGGCAGTTAACG
ACACACTTGCGTTGCTCTTCGGCATGCATAGTGTGTCATGCATATAGACGTCGGTGCGTAGTCGCGCGTGTGCGGTATATAACGACGTGATATGTGACACTAGCATCATGTACAGTGTACATAAGCACTAGTACATGTCGCACGGTGATTACGGCAGTTAACG
ACACACTTGCGTTGCTCTTCGTACGGTACTCATAGTATAGTGAGATATGAGCAGTAGTCGGTCGCGCGCGATGTTATAGCGGACTGCGGACGAGCGCTCTACGAGTACAGTCTCTAGAGACTGAGCAGATGTGCTCTACGACCGGTGATTACGGCAGTTAACG
ACACACTTGCGTTGCTCTTCGTACTGAGTCACGTACTCAGAGTGTGGTCAGCGGTCGTGCGTGTGCGGTGTGACGAGATCAGAGATATGTCAGACGTCTCTAGTAGTCGAGCACTAGCTATAGTCACGCGGTGATTACGGCAGTTAACG
ACACACTTGCGTTGCTCTTCGTACAGCATAGTGACGCTAGATATACGTAGCACTCGATGCGCGCTCAGCGCTGCGTGCGCGGTATCTGGACGTCGGACACGTGACACTAGTGTAGTAGCACTAGTGCGTGTATGACGGTGATTACGGCAGTTAACG
ACACACTTGCGTTGCTCTTCGTAGTGACGTCGGCAGTACGATATGTGTGTAGTGTGTGACGTCTGATGTCTGTGGTGACACGAGTATGGACAGCAGACTAGTAGCACTAGTCTGCGCGCGTCGGTGATTACGGCAGTTAACG
ACACACTTGCGTTGCTCTTCGTAGAGTACTCATCTAGTGGAGTATGGACGTCGGTACAGTGTCACGCGTGTATAGATCTATGTCGCATGTCGCGCGTAGCACGTGTGACGTCAGACGTATAGTGCGTAGTAGCACTATACTCGTACGTGCGGTGATTACGGCAGTTAACG
ACACACTTGCGTTGCTCTTCGTAGCGTATCATGTACTCAGTGAGATGACGTCGGTACAGTGTGTAGTTAGTACGGTAGACATATCACAGACGTACGACTGCGGTAGAGCGAGCATGGAGCTGTAGCAGATGTCGCAGTAGCGCGGTGATTACGGCAGTTAACG
ACACACTTGCGTTGCTCTTCGTATAGCATAGTGACGCTAGTGAGATAGCACACACGACTAGCTGTCAGATATGTGATCGACGAGACATGTCACGCGCTACATGTGAGATTACTAGCGCGTAGTAGCACTAGTATGAGAGTGCCGGTGATTACGGCAGTTAACG
ACACACTTGCGTTGCTCTTCGTATCGCTAGACGTCGTCAGTGTGACGTCTGATGTCTGTGGAGACTGAGCAGATGCTCACAGAGATATGCGTCATGAGCTGTAGCAGATGCTACTGATATACGGTGATTACGGCAGTTAACG
ACACACTTGCGTTGCTCTTCGTATGGCATAGTGTGTCATGCATATAGACGTCGGTACGCGGTACAGTGTACATAGACATACGAGTATGGTCTACAGTCTAGCGACTAGTGCGCTCGATCATCGGTGATTACGGCAGTTAACG
ACACACTTGCGTTGCTCTTCGTCGTGACACGTGATCACGGTCAGACGAGAGCGGTGTATAGTGTGACGAGATCAGACGAGCGTCTATGGATATACGTGCTATGCATACGGCGACTATCGACATTATGCTGAGCACTAGTAGATGACTGTCGGTGATTACGGCAGTTAACG
ACACACTTGCGTTGCTCTTCGTCGAGTCGCATGTAGCTAGATCATAGATAGATGAGATCAGTCACGCTGCTCTAGATATGTGTGACTATGTGATAGACGTGTGACGCGTAGCACTAGTCTCAGCTCTGCGGTGATTACGGCAGTTAACG
ACACACTTGCGTTGCTCTTCGTCGCGTAGAGCGAGCATGGAGCTGTGATATGTGACTCTGGTAGCTAGTGTACGTCACGATACGACACAGCACTAAGCACTAAGCACTAGTCACAGTCGACCGGTGATTACGGCAGTTAACG
File #17
AGTGCACCTTGATGTGGTCCTGTACACGAGTGGCAGTACGTCACGCGTGTCGCTACACATGCTGTGCTCGTGCAGTATACGTATCAGCGACTGCGGACGTCGGACACGTGACTGTAGACTAGTGCGATGTGTCATAGCTAGTCGTTGACTGTCTTCACCGAGA
AGTGCACCTTGATGTGGTCCTGTAGGCGTCGCGTCATGCGCACACGGATCTATGTCGCATGTCAGACGACTGCGGCATAGTGACGCTAGTATCTGTGCGCGCACGAGATGAGTACAGAGACATGAGATCAGTCTCTAGTAGACGACGCACGTTGACTGTCTTCACCGAGA
AGTGCACCTTGATGTGGTCCTGTATGCTAGACGTCAGACGTGAGATGACGATGGATACGTGTATACGGTAGCGTGTGTCTGGATCTATGTCGCATGTCAGACGACTGCGGTCGCAGCATGCCGTTGACTGTCTTCACCGAGA
AGTGCACCTTGATGTGGTCCTGTCGGACTATAGCATGTAGAGTATGGACTGACAGCACACACGAGCAGTGTGACGCGACTAGTAGCTAGTCTGATGTATCATGACTAGTGTCAGACGTATCTGGCAGTGGTCGTACGTTGACTGTCTTCACCGAGA
AGTGCACCTTGATGTGGTCCTGTCTACGATACGACATCGACGATACGTCGCGCGTACATAGTAGCACGTGTGACGTATACGGACTGACGACTATAGTATCATGTGCGCGGACAGCATCTATACAGCACTAGCATATGTACTCCGTTGACTGTCTTCACCGAGA
AGTGCACCTTGATGTGGTCCTGTCAGTGACTAGTATCTGGCGTCGCGTCATGCGCACACGGAGTACAGTGATGTGTATAGTGTGTCGCGTAGTCGGATCTATGTATCTGGCTGCTGTCTGTCGTTGACTGTCTTCACCGAGA
AGTGCACCTTGATGTGGTCCTGTGTGCTGAGTGCAGTACGTCACGCGTGTATAGTGCTCAGCTATATGTACTGCGTCGTATGATCTATGACTGCGAGCACTAAGCACTAGCGAGAGCACATCGTTGACTGTCTTCACCGAGA
AGTGCACCTTGATGTGGTCCTGTGAGCAGTACGCTGTCAGATATGTGATCACGGCAGCGTGTCGCATGTCATCAGCGATGTGTGACACGTCACGCGCACTGCGACAGCAGTCGCGCGTGCTAGATCACCGTTGACTGTCTTCACCGAGA
AGTGCACCTTGATGTGGTCCTGTGCGCAGTACTCGCTCGGCACACGGACGATGGATACGTGTAGTACGTAGTCGTACTCGTGTCAGACGACGTCGGACTCGCGTGAGATATGAGCAGTCTCACGTCTGTGTACGATGATGTACGTTGACTGTCTTCACCGAGA
AGTGCACCTTGATGTGGTCCTGACGGAGAGACGTAGCTAGCTATATGTATCATGTCTGTGGTCGCATGTCTACAGTCTAGCGTCTATGGTCTCGTGTCTCTAGACTACGGTCTCTAGACGCACAGCACTAGTAGTCGAGTGTCGTTGACTGTCTTCACCGAGA
AGTGCACCTTGATGTGGTCCTGACTTAGTATAGTACGCGGTCGCATGTCGTATGACGTGTGACATCGTATGTATGTGACTAGTATCTGGCAGTACGCTGTCATCACAGCGCAGCGTGTGCACGGTCTCGTGTCTCTAGTCGTAGACGCGCGTTGACTGTCTTCACCGAGA
AGTGCACCTTGATGTGGTCCTGACAGTGCTATGTAGATGGACGTGTGACGCGTGCGTACGTACGACGGACGTCGGTAGCTAGCTATCAGCGTCGCTAGCAGTATAGTGTGCGACTAAGCACTAGTATGTGTATATCGTTGACTGTCTTCACCGAGA
AGTGCACCTTGATGTGGTCCTGAGTGCGTACGGTGCGACTACACATGACATACGTCTATGGTGCGTATACGTCAGACTAGTGTGCTATGTGTGACGCGACTAGAGCGCAAGCACTAGTAGCAGTGTCTCGTTGACTGTCTTCACCGAGA
AGTGCACCTTGATGTGGTCCTGAGAGCTAGACGTCAGACGTGAGATATGAGCAGCTGATAGAGAGTAGTCTGCATCACGTGGTATATAGTATCGCGTATCTGGAGAGACTAGTACGGTAGACATATCACAGTACTATGCTGCGGAGTCACGTTGACTGTCTTCACCGAGA
AGTGCACCTTGATGTGGTCCTGAGCGATCGACGTAGTCGGTCGCATGTCATCAGTAGTCGGTCGCGCTCGATATGTAGCGTGAGTATGGTGTGACGCGACTAAGCACTAGTCTGCGTATGCCGTTGACTGTCTTCACCGAGA
AGTGCACCTTGATGTGGTCCTGATATAGTATATAGTCGCGTGAGCAGTCATATGTGAGATGACGATGGATACGTGCTGAGTGCAGTACGTCACGCAGCACTAAGCACTAGAGCAGGTGCATCGTTGACTGTCTTCACCGAGA
AGTGCACCTTGATGTGGTCCTGATCGTCATGCTGTAGTAGTAGCACTAGCTGCGAGTCACTAGCACGAGCACACACGACTAGTGCGTAGTAGCGTGTCGTATTAGTACGGTAGACATATCACAGTACTATGAGCGCGCGATCCGTTGACTGTCTTCACCGAGA
AGTGCACCTTGATGTGGTCCTGATGGTCATGCTGTAGTAGTAGCACTAGCTGCGAGTCACTAGCACGGTCGTGCGTGTGCGGACATACGACATCGGCATCGCGCGTCGCGTCGCGCGATCACGACACACGTTGACTGTCTTCACCGAGA
AGTGCACCTTGATGTGGTCCTGCGTGTATCATGTCGAGTGAGACATGTGTATAGTGTGACGAGATCAGACACGTGACTGACGTAGTACGTACACGGTCTGTGAGCACTAGATCAGGTCACACGTTGACTGTCTTCACCGAGA
AGTGCACCTTGATGTGGTCCTGCGAGATCGACGTAGTCGGTCGCATACGATCGTACTAGCGATCTATGTCGCATGTCAGACGACTGCGGCATAGTGACGCTAGTGAGATGTAGATGGACTAGTGTGTATGCTGAGCGTTGACTGTCTTCACCGAGA
AGTGCACCTTGATGTGGTCCTGCGCGCTAGACGTCAGACGTGAGATTATGTCAGTAGAGCGTGTAGTGTATATATGTAGTAGAGTATGTAGCTGCGAGTCACGCAGTGTGAGAGCGTAGCTCGTTGACTGTCTTCACCGAGA
AGTGCACCTTGATGTGGTCCTGCTAGACACGTGACACACGCGACGTGTCGCATGCACTCAATGAGCAGTCTCACGTCTGTGGTGACTAGTATCTGGCTGAGTGCAGTACGTCACGCAGCACTAGCTAGTGTAGACCGTTGACTGTCTTCACCGAGA
AGTGCACCTTGATGTGGTCCTGCTCGTGACACGTCACGCGTGCACGGACTGCGGTAGACAGACATACTCAGATATACTACAATACTCAGTCTCTAGTGACTAGTAGACAGACATACGAGTCACGAGTATGATGAGCATACGATTACGCACGTTGACTGTCTTCACCGAGA
AGTGCACCTTGATGTGGTCCTGCTGGCGATGTGAGAGACGTCTGCAGTACTATGTGCGTAGTCAGCGGCATCTGGTGACACGTATCTGGTGCGACGATCGACGTCGCGCGCATATGTGCTCCGTTGACTGTCTTCACCGAGA
AGTGCACCTTGATGTGGTCCTGCACGTCTGATTACTCTAGTAGCACGCAGATGTAGTACGGTAGACATATCACAGTACTATGTCATGCTGTAGTAGTAGCACTAGCTGCGAGTCACTAGCACGGAGTACAGACTAGTGTGTAGGACTCTCGTTGACTGTCTTCACCGAGA
AGTGCACCTTGATGTGGTCCTGCAGGTACTCATCGTCACGCAGCGTGTCGTATGTGTGACGAGATCAGTCGACGTCGATATGACAGTGGTATCTGGCTGAGTGCAGTACGTCACGCAGCACTAGCTGCAGAGACACGTTGACTGTCTTCACCGAGA
AGTGCACCTTGATGTGGTCCTGCATGTCATGCTGTAGTAGTAGCACTAGCTGCGAGTCACTAGCACGTAGTACGGTGCAGTGTATATAGTCACGCTCAGACGGTACATAGTCGCATGCGCAGTAGCACTAGCTCTGGCTGATCGTTGACTGTCTTCACCGAGA
AGTGCACCTTGATGTGGTCCTTACGACGATGTGCGTCGCGTCGCGCGTACATAGTGTGACGCGACTAGATCTATGTATGACGATATACGAGAGACGTAGACAGTATCTGGCAGCATACGCGCGTTGACTGTCTTCACCGAGA
AGTGCACCTTGATGTGGTCCTTACTGACACTAGTGACTAGAGTATGGTCGCATGTCATCAGTACTCAGTCGCATGACTCGCGTGTCATGTGAGATATGAGCAGTGACTAGTATCTGTACGATGTGACGCGTTGACTGTCTTCACCGAGA
AGTGCACCTTGATGTGGTCCTTACAGTACTCATCGTCACGCAGCGTGTCGTATGTCACATGCACACGGCTGATAGTCGCGCGATCAGTGATCATAGTATGCGGTGAGATGTGTGACGCGACTAAGCACTAGATCTCGCGTCGCGTTGACTGTCTTCACCGAGA
AGTGCACCTTGATGTGGTCCTTAGTGTATGTAGCTCGCAGTAGATGGTAGCGTGTGTCGCGTATGACGACGAGCGAGTATGGTAGATGTACGATAGACGCGTGTGCACGTCATGTGGTGTGACGAGATCAGTCGCAGAGTGTCGTTGACTGTCTTCACCGAGA
AGTGCACCTTGATGTGGTCCTTAGAGACGTCGGACACGTGACTGTAGTAGATGGTAGCTAGCTATATGTATCATGTCTGTGGCGTACGGTGCGACTACACATGAGTACAGTGATGTGTATAGTAGCACTAGCGTCGGTGTAGCGTTGACTGTCTTCACCGAGA
AGTGCACCTTGATGTGGTCCTTAGCGTCGCATGTAGCACGAGCGCAGTATATAGTCACGCTCAGACGGTACATAGTATCTGGCTAGACGTCAGACGTGAGATATACAGTGCATAGTGACGCTAGTGAGATATAGCGTGCGTGCGATACGCGTTGACTGTCTTCACCGAGA
AGTGCACCTTGATGTGGTCCTTATAGACTACGGAGCTACTGATACGGTGTAGTGTAGCTAGTGCTGCGCATCTGGCGTCTGGACTACGGAGACATTAGTACGGTAGACATATCACAGTACTATGACATAGTACTGCGTTGACTGTCTTCACCGAGA
AGTGCACCTTGATGTGGTCCTTATCGTCGCATGTCTACAGTCTAGCGTCTATGGTCTCGTTACGTGCATAGTGTGCGACTAGTAGCTAGCATAGTTACTAGCGTCTATGGTCTCGTGTCTCTAGTGCTCGTACGTCGTTGACTGTCTTCACCGAGA
AGTGCACCTTGATGTGGTCCTTATGGCTAGACGTCGTCAGACTAGTGTGACTAGTCTATGGTGTGACGCGACTATAGTACGGTAGACATATCACAGTACTATGTGACACGTCACGCGTGCACGGACTGCGGCTGACGTATGCCGTTGACTGTCTTCACCGAGA
AGTGCACCTTGATGTGGTCCTTCGTGTGCTATGTGTGACGCGACTAGACGATGTGATCATTAGACACGCAGATGGTCGCGCGTCTGATTACTCTAGTAGCACGCAGATGGTAGCTAGTCTGATGTATCATGACTAGTGATAGCGAGTCGCGTTGACTGTCTTCACCGAGA
AGTGCACCTTGATGTGGTCCTTCGAGTCAGACGTATCTGTAGTATAGCGTCGCTATCGATGAGAGCGGTGTATAGATCTATGCACACGGTGCGTAAGCAGATGTGACTAGTAGTCGGTGTGACGTCTGATGTCTGTGGAGAGTGTGATCCGTTGACTGTCTTCACCGAGA
AGTGCACCTTGATGTGGTCCTTCGCGTCTATGGTACGCGGTCGCATGTCGTATGATCTATGACTGCGGTAGTCGGACTGCGGTATCGCTAGACACGAGCTGTGATCGTAGTATCTGGCTATAGCACAGCGTTGACTGTCTTCACCGAGA
AGTGCACCTTGATGTGGTCCTTCTAGCTGAGTGCAGTACGTCACGCGTGTCGCTACACATGCTGTGCTCGTGCAGTATACGTATCAGCGACTGCGGATCGACGTGACTAGTACTGCAGCACTAGCTATCGCTGCTCGTTGACTGTCTTCACCGAGA
AGTGCACCTTGATGTGGTCCTTCTCTCTGCGTGTCGTCAGTCTCTAGTAGCACGTGCTCAGTCTATGGCTCGTGAGCACTAAGCACTAAGCACTAAGCACTAAGCACTAGAGAGCGCTGCACGTTGACTGTCTTCACCGAGA
File #18
AGTGAACCGTCTTCATGGAGCGTACACGCGTAATGTCATACGCGACTGTCAGCGAGTACAGACTAGTGCGATGTGCTGAGTGTATACGGTACTATGTATCATTACTCGTGTGAGTGGTCTATGGACGCGTGACTGCGGCTGCTGCAGTGCGGAATAATTGGCGCTGGAAC
AGTGAACCGTCTTCATGGAGCGTAGGATCATAACGCGCGGTGAGATGACTAGTGACTACGGTCGCTGGTCGTATGATCTATGACTGCGGCGATGTGCAGATGGCACATAGTCAGAGTCTGACGGAATAATTGGCGCTGGAAC
AGTGAACCGTCTTCATGGAGCGTATGACACGTGACATCGGTGCGACGCTGAGTGCACTATGACTAGTGACTACGGACGTACGTCGTATTCTATCGATGTCGGACGCTATACGCTCAATCGCATATCTCGAAGCACTAGTATCATACTCGCGGAATAATTGGCGCTGGAAC
AGTGAACCGTCTTCATGGAGCGTCGGTGCATAGTATCTGACGCTGCTGAGATGGTCGCGCGATATCGGTCACGCGTGACTAATAGACAGATAGCAGTAGTCGGTATGCGGTCTATGGTCTCGTGTCTCTAGTACACGCGTCGCGGAATAATTGGCGCTGGAAC
AGTGAACCGTCTTCATGGAGCGTCTGACTGTATATCGCAGTCAGACGTCGTATGTGTGACGCGACTATCTATCGATGTCGGACGCTATACGCTCAATCGCATATGTAGAGATGCGTACGACCGGAATAATTGGCGCTGGAAC
AGTGAACCGTCTTCATGGAGCGTCAGAGACTGACGCACGGTATCATGCTAGCGGTAGATGGCGAGATGACACACGCGAGCAGTACTATTGAGACAGATCGTAGATAGATGTATATAGTGTACGTAGCTATGCAGTGTGCTGATGCTGCTCGGAATAATTGGCGCTGGAAC
AGTGAACCGTCTTCATGGAGCGTGTGCATATAGAGTATGGTATAGTGTGCGCGTCGACGCATAGTACGTATCTGGCTGTCATCTCATAGACGCGTGATCGACGTCGCGCGTATAGTGCAGATGGTACAGTGCGCGTAGACGTCGCTGCGCGGAATAATTGGCGCTGGAAC
AGTGAACCGTCTTCATGGAGCGTGAGTAGTCGGTCACGCGCGTGCGGTGAGATGACGATGGATACGTGATACTATCGATCAGACTCTGTCGATGCTCTCACGGTGTCGCGTGTCTGGTGTCATGCACACGGTATCTGGCATGAGCTATACGGAATAATTGGCGCTGGAAC
AGTGAACCGTCTTCATGGAGCGTGCGACGCGTGAGCGCAGTGTACGTCATGATGACACGTGATCACGGAGATATGTGCGTAGCGAGATGACGTCGGTGTCTGGTGAGATGACGATGGATACGTGTATCAGAGTGACGGAATAATTGGCGCTGGAAC
AGTGAACCGTCTTCATGGAGCGACGATCATGCTGACGTATCGAGTATGACGACTGACGCGGTAGATGGTAGCGTGCTACATGACAGTGGTGTACGGAGATATGTCGCGCGTGATGTTAGTCTGAGCACTAGATATAGCTATACGGAATAATTGGCGCTGGAAC
AGTGAACCGTCTTCATGGAGCGACTTATAGACGTACGCGGTACAGTGTACATAGACTAGTGTAGTCGGTCGCGCGACTGTAGAGATATGTACAGTGTACATAGACTAGTGTACATAAGCACTAGCTGTGGTCTGTCGGAATAATTGGCGCTGGAAC
AGTGAACCGTCTTCATGGAGCGACAGACACGTGACACTAGTGTAGTGTAGATGGTAGCGTGAGCGCAGTACATAGAGCTCGGTACTGCGTCGCATGTCATCAGTATCATGTACGACGTACATAGCACGTAAGCACTATACGCGGATGAGCGGAATAATTGGCGCTGGAAC
AGTGAACCGTCTTCATGGAGCGAGTGTGCATAGTGAGATGTATCTGTAGTATAGCGTCGCTATCGATGTCTATGGTCTCGTGACTGACGACATACGACATCGGCTGAGTGACTGTAGTCGCGCGTCGTAGCTACGCGGAATAATTGGCGCTGGAAC
AGTGAACCGTCTTCATGGAGCGAGAGACAGTGGCTCGCAGACGTCGGTCGAGTGACGATGGATACGTGTGACTAGTATCTGGTATAGTGCAGATGGTACAGTGCGCGTAGATACAGTCTGTCGGAATAATTGGCGCTGGAAC
AGTGAACCGTCTTCATGGAGCGAGCGACACTAGTCTGCAGCGATCGGTGCACGGACTGCGGTAGTCGGTCGCGCGTATACGTAGCGTAGTCGCGCGACAGTGTCGTCGTGATCAGTGTCTCGTGTCTCTAGCAGCGGCTCATCGGAATAATTGGCGCTGGAAC
AGTGAACCGTCTTCATGGAGCGATAGTGCTATGTGTGACTCGATATGACTAGTGAGAGACGTCTGCAGTACTATGACACGTGACATCGGTGCGACGCTGAGTGCACTATGCACGTAGAGAGCGTATACCGGAATAATTGGCGCTGGAAC
File #19
TCGGTTCATCCACAAGCCTTGGTACGTGCATAGTATCTGGTAGTACGTCAGTAGTGCACGGTCTCGTGTGCGACGTACTATGTAGTCGGTCACGCTGCTCGTGATAGATGTCACGCAGCACTAGCGCTAGCGCAGCACTCCATGCACCATCACCAT
TCGGTTCATCCACAAGCCTTGGTAGGCGTACGGCAGCGTGACGTCGGTCACTGAGCAGATGTCGCATGACGAGCGCACTATGATCGACGAGACATGACTAGTGTCAGACGTATCTGGCGAGTGCTAGCCACTCCATGCACCATCACCAT
TCGGTTCATCCACAAGCCTTGGTATGTATCATGAGCTGTGTACAGTGTCTGCAGTGTATAGATCTATTACTAGCACGCAGTATGAGCAGTGTGTAGCTGTCAGACTGACGTCATATGTGATACAGCACTAGTGCGTGAGAGTCACTCCATGCACCATCACCAT
TCGGTTCATCCACAAGCCTTGGTCGGTAGTCGGTCGCGCGAGAGACGTCTGTGGTGTACGGCTAGTAGTGTGACGAGATCAGTCTGATGTAGCGTGAGATATATGAGCAGTGACTAGTCGCTGAGCACTATACGCAGTGATGCACTCCATGCACCATCACCAT
TCGGTTCATCCACAAGCCTTGGTCTGTGACTAGATACTAAGCAGATGAGTCACGTGTCATGATAGATGTCTATGGTCTCGTGACTGACGTAGATGGTATCATGCGCGCGGTCAGACGTATAGTGTGTATAAGCACTAGTCGCTGACTGACACTCCATGCACCATCACCAT
TCGGTTCATCCACAAGCCTTGGTCAGATCGCGGAGCATGGTGCGTAGTCGCGCGTCGCATGCTACATGTGAGATGAGACTGTCACGATGATATACGATCGCGGAGCATGGTGCGTAGTCGCGCGAGTACGTCGATCACTCCATGCACCATCACCAT
TCGGTTCATCCACAAGCCTTGGTGTGCGTCGCGCATGTAGTCGCATGCACTCAAGCACACGTGCATAGTATCTGGTATCATGTCGAGTGAGACATAGCACTAAGCACTAGAGTACGTCAGACACTCCATGCACCATCACCAT
TCGGTTCATCCACAAGCCTTGGTGAGACTGTAGTCTGCAGACACACTAGCATAGACGTCGGTCTGTGGTGCTATGTCACATGATAGATGACATCGTCGCATGTCTGTACGACACTAGCGCGTAGCACATGCTGATCACTCCATGCACCATCACCAT
TCGGTTCATCCACAAGCCTTGGTGCGAGCTGTACGCATAGTACATATCGACATGAGCTCGTCGATATGCAGAGCATCTCTAATCGCGGATAGCGTGTGCGTAGTCAGCGGAGAGACGACACACGCGCGACAGCACTAGATGTGGAGTAGCACTCCATGCACCATCACCAT
TCGGTTCATCCACAAGCCTTGGACGGTCTGATGACTAGTGTACTCATCGCGCAGCTCGCAGTCGTATGTAGATGGACATACGCAGCGTGTAGAGCGATCGTAGTATCTGGCTCTAGCTGATCACTCCATGCACCATCACCAT
TCGGTTCATCCACAAGCCTTGGACTGTCACTGGTATGACGTACAGTGTACATAGTGTGACGAGATCAGAGCATGGCATCTGGTCTATGGCGACGTGTATGCGGTATCTGGTGACTAGTATCTGGTCATGGCATGCCACTCCATGCACCATCACCAT
TCGGTTCATCCACAAGCCTTGGACAGACACGTTATACGCGACGTCGGTACAGTGTACATAGTCACGCGATCTATGTCTCGTGCGTCGCGACTGACGTCGCATGTCATCAGCTAGTAGACGAGCGCATATAATGAGCAGACTATGAGACACACTCCATGCACCATCACCAT
TCGGTTCATCCACAAGCCTTGGAGTGCTATGCGTCTGTGGATGTACGCGACTAAGCAGATGTCGACGGTCGAGTGTCGATAGACGCGTGACTGCGGACTGTAGCTGAGTGTCGAGTGACTAGTGTAGCACAGCACTAGAGTAGGCTCTACACTCCATGCACCATCACCAT
TCGGTTCATCCACAAGCCTTGGAGAGACTGTAGTGCGTAGTGAGCAATGAGCAGTATCATGTCAGTAGAGACTGTAGTGTAGTAGATGGTGCGACGTGTATATAGAGCAATGAGCATACGAGGAGCGACACTCCATGCACCATCACCAT
TCGGTTCATCCACAAGCCTTGGAGCGTAGTACGTAGTCGTGTGTCAGAGTATGATGAGCAGTAGTCGGTCGCGCGACACTATACTCGTGAGCTGTGACTGCGGTATCATGCAGTACTAGCTATGACTAGTGAGAGAGACGTACACTCCATGCACCATCACCAT
TCGGTTCATCCACAAGCCTTGGATAGTCAGACGTATCTGGACGAGCGATCATAGTACTATGTATCATGTGACACGTGAGTGGTCGTATAGCACACACTACGCGTGACTAGTGTGACGCGACTAAGCACTAGAGTCAGTGCTGCACTCCATGCACCATCACCAT
TCGGTTCATCCACAAGCCTTGGATCGTATACGTAGCGTAGTCGCGCGACTGTAGTCTGCAGACACACTAGCATAGACGTCGTAGTGTAGTCACATGTGTGCGGACTAGTGATACTGAGATACACTCCATGCACCATCACCAT
TCGGTTCATCCACAAGCCTTGGATGGTACTCAGTACTGCGTACACGGTACAGTGTACATAATGAGCAGTAGTCGGTCGCGCGCTGTCATATCGATGTGTGCGGTCATATGTATCTGGTGATAGCTCGTCACTCCATGCACCATCACCAT
TCGGTTCATCCACAAGCCTTGGCGTGACACTAGACGAGCGATATGTGTCTCACGTACAGTGTACATAGACGATGGATACGTGTAGTGTGTCAGACTGCTAGCGCTGATAGCAGATGGACTAGTGTCGCATAGCACTAGACTGAGCTGTGCACTCCATGCACCATCACCAT
TCGGTTCATCCACAAGCCTTGGCGAGTATCATGTCGAGTGAGACATACTACTGGTGTACGGCGATCGATGAGCAGTGACTAGCAGACAGTATATAGTATCGCGTATCTGGATGTCGACTAGCACTCCATGCACCATCACCAT
TCGGTTCATCCACAAGCCTTGGCGCGTACTCATCGCGCAGCTCGCAGTCGTATGACATACGCGTGACGTGTCATGTATCTGGATGCGTGTGACTAGACATACGACGCGTGTACGCGGATCGTAGTGATACAGCACTAGAGACGGAGTACCACTCCATGCACCATCACCAT
TCGGTTCATCCACAAGCCTTGGCTAGACACGTGACGAGCGATACACGATAGTGGCTATATGTACAGTGTCTGCAATGAGCAGTAGTCGGTCGCGCAGCACTAAGCACTAGTAGTGGCACGACACTCCATGCACCATCACCAT
TCGGTTCATCCACAAGCCTTGGCTCGTGTACGGCTAGTAGCATACGTGTAGCGTCGTCACGAGTATGGTCTATGGTATCTGGTGTCATGTCTATGGTCTACAGTCTAGCGACTAGTGTAGCACAGCACTAGAGCGTGCTACGCACTCCATGCACCATCACCAT
TCGGTTCATCCACAAGCCTTGGCTGGTCTCACGATCATAGTCGCGCGTAGTCGGTCACGCTGCTCGTGATAGATGTCACGCGATCTATGTCTCGTGCGTCGCGACTGACGACGCGTGACTAGTGTCTACAAGCAGATGCGCTAGAGATGCACTCCATGCACCATCACCAT
TCGGTTCATCCACAAGCCTTGGCACGCATCGCGTCGCATTCACTGTGTGCTATGAGCTCGGTCAGACGTATCTGATATGAGATCGCGGATAGCGTAGCACTAAGCACTAGTATCGGCTGTCCACTCCATGCACCATCACCAT
TCGGTTCATCCACAAGCCTTGGCAGGAGTCACGTGTCATGATAGATGTCTATGGTCTCGTGACTGACGTAGATGGTAGCGTGTCACATTAGTATAGATCATAGTATCTGGCGACTAGTCACGCGTGACTAAGCACACTACGCAGCGCGCCACTCCATGCACCATCACCAT
TCGGTTCATCCACAAGCCTTGGCATACGATGTGCGTCGCGTCGCGCGTACATAGTGTGACGCGACTAGTGTCGCGTGTCTGGCTCACAGTCTCTAGTAGTCGGTCACGCTGCTCGTGATAGATGTCACGCAGCACTAGCTCACGTCAGTCACTCCATGCACCATCACCAT
TCGGTTCATCCACAAGCCTTGTACGGATCGACGTGACTAGTACTGCTCTATACGTGTGACTCGATATGACTAGTGACTATAGCTGTCAAGCAGATGTATCATGCTGAGTTCTGTGTGACTAGTGTGACTAGTATCTGGAGCGAGTCAGCCACTCCATGCACCATCACCAT
TCGGTTCATCCACAAGCCTTGTACTGTATCATGTCGAGTGAGACATGTGCTCAGACAGTGGCTCTGTTCGTCACGATCGACGAGACATGACGATGGATACGTGTCTACAGCGACGTAGCACTAGAGTCAGTGTCACACTCCATGCACCATCACCAT
TCGGTTCATCCACAAGCCTTGTACAGACTCTGGCTGTCAGACTAGTGTGCTATGTAGCTAGTGATGTTATGCTGTATCAGCGTACATAGTATCTGGCGAGCAGCGTCGCGTCGCGCGCAGAGGCAGCTCACTCCATGCACCATCACCAT
TCGGTTCATCCACAAGCCTTGTAGTGTAGTCGGTCACGCTGCTCGTGATAGATGTCACGCGATCTATGTCTCGTGCGTCGCGACTGACGACGCGTGACTGCGGCTAGTAGACGAGCGCATATAGACTAGTGAGAGTGTGATCCACTCCATGCACCATCACCAT
TCGGTTCATCCACAAGCCTTGTAGAGTCTATGGTGTGACGCGACTAATAGTCGATCGCGGATGAGCAACTACATGCTCGTGATGAGCAAGCACTAAGCACTAAGCACTAGCGCGAGCGATCCACTCCATGCACCATCACCAT
TCGGTTCATCCACAAGCCTTGTAGCGTAGTGTGTCAGACTGCTAGCGCTGATAGCAGATGGAGTCTAGTGTGCGGTCGTATGTCACATGATAGATGACATCGGAGATGCTCGTCACGATAGATAGCACTAGCGATCGAGTGTCACTCCATGCACCATCACCAT
TCGGTTCATCCACAAGCCTTGTATAGCATAGTGACGCTAGTCGCATACTAGTAGTGTCGCTCGTCGTGACGCGTGCATAGTGCACACGGATATGTACTAGACAGCACTAGCGACTGACACACACTCCATGCACCATCACCAT
TCGGTTCATCCACAAGCCTTGTATCGCTCTGTGCTATATGTAGTACGACGACAGCGACTAGAGCATGGACTACGTATATATGTAGATGGTAGCGTAGCACTAAGCACTAGCTACGGTCGATCACTCCATGCACCATCACCAT
TCGGTTCATCCACAAGCCTTGTATGGCTCTGTGCTATATGTAGTACGACGACAGCGACTAGAGCATGGTATGACGAGCATGGCAGATGGAGATGCGACGTCGGTCGAGTAGCACTAGACAGAGCAGTGCACTCCATGCACCATCACCAT
TCGGTTCATCCACAAGCCTTGTCGTGCGTACGGCAGCGTGACGTCGGTCACTGTACTACAATAGTGTGCGACTAGTGCTCAGCACTGCGCGATACGTATCATGAGACATAGCACTAGTATAGGCATAGCACTCCATGCACCATCACCAT
TCGGTTCATCCACAAGCCTTGTCGAGCGTACGTGTAGCGGCGTCGCGACTGACGTCGCATGTCATCAGACGAGCGTATACGGTGCGTAGTACGACGTGAGATGTAGATGGTAGCGTAGCACTAGCTGCTGATGTACACTCCATGCACCATCACCAT
TCGGTTCATCCACAAGCCTTGTCGCGTAGTCGGTCACGCTGCTCGTGATAGATGTCACGCGACATACGAGTATGGTCTACAGTCTAGCGTAGTCGGTCGAGTGTGTGACTCGTGCAGCACACGGCGACTAAGCAGATGTCTGCGATGCGCACTCCATGCACCATCACCAT
TCGGTTCATCCACAAGCCTTGTCTAGATGCGTGTGACTAGACGTGTGATCAGTGCGACGTGTATCTGGCTGTCAGCGATCGGCTGTCAGTGAGCAGTCATATGTGAGATGTAGATGGTATCATAGCACTAGCACGAGCACAGCACTCCATGCACCATCACCAT
TCGGTTCATCCACAAGCCTTGTCTCGACACTAGAGATGCGTCGCTGGCGTCGCTCATCGTAGCACTAAGCACTAAGCACTAAGCACTAAGCACTAAGCACTAAGCACTAGTGCGCGCTGATCACTCCATGCACCATCACCAT
File #20
TATTGGCATCGCGAACATCCAGTACACTAGCGGCATATAGACGTCGGCATGCGGTCGCTGGACATACGACATCGTAGCTGCGTGAGATGACTAGTGTCTGATGACTAGTGACGCACGACGTCGAGCACTAGAGTAGGATCAGCAGAAGCATGTGTGGATTCCG
TATTGGCATCGCGAACATCCAGTAGGTGATGTGACTGTAGTAGCTAGTCGCATGTCGAGTATGTGTAGCACAGTGACATCGGTCTCTATGAGACAGATCGTAGTAGACAGCGACTAGTCGCGCGAGACTGAGCAGATGTCAGCGCAGTACAGAAGCATGTGTGGATTCCG
TATTGGCATCGCGAACATCCAGTATGAGTCGTGCATAGTGAGTATGGACGATGGTCTCTAGTATAGTGCAGATGGTACAGTGCGCGTAGACACTAGTCGATAGCTATATGTACAGTGTACATAGACGATGGATACGTTACTATGTGTGACAGAAGCATGTGTGGATTCCG
TATTGGCATCGCGAACATCCAGTCGGCAGATGGCGACGTGTCACGCGTGTCGCGTGAGTGGCGTCATGTGCACGGACTAGTATCTCAGACTACTGGTGTACGGCGATCGGTAGATGTGCTCTAAGCACACGAGCACGTGTCGCAGAAGCATGTGTGGATTCCG
TATTGGCATCGCGAACATCCAGTCTACTATATGTGCGCGGTATCTGGTGACTAGACGTCGATGAGCAGTCGAGTGACGTACGCATACGTGTAGTAGATATACTACTCGTGCTATATGCACTGCGATAGATAGCACTAGACATCGTGATCCAGAAGCATGTGTGGATTCCG
TATTGGCATCGCGAACATCCAGTCAGTAGTCGGTCTATGGTGTCTGGATAGATGTCACGCATGAGCAGCAGATGGCGACGTTCGTCACTAGCACGGTAGAGCTCGTCGTTCGTGCAGATAGATGTCACGCATGAGCAGTGTACGCACTCCAGAAGCATGTGTGGATTCCG
TATTGGCATCGCGAACATCCAGTGTGTAGTCGGTCGCGCGCTGTCATATGCTGGCGACGTGCGAGCAGTACAGTGTACATAGTAGCTATACGCTGGACACTAGTGAGATGTATATAGTATCGCGTATCTGGACACAGACTCTCAGAAGCATGTGTGGATTCCG
TATTGGCATCGCGAACATCCAGTGAGACGCACGACGTCGGTGTCGCGTCAGACGATATGTGTCGTATGACGATGGATCAGTGAGTACAGTCTCTAGCGATGTTATAGACTAGCTATGTGCACGTCGTCTAGTATCTGGCTCACGCGTCGCAGAAGCATGTGTGGATTCCG
TATTGGCATCGCGAACATCCAGTGCGTGCTATGAGTACATATACGCGAGTATGGTGCGTATATGCGCGTCTATGGTATCTGGTAGTCGGTCGCGCGTCTGCATATGCTGTGATCTGGTATACGGTGCGTAAGCACTAGACTGCGATATACAGAAGCATGTGTGGATTCCG
TATTGGCATCGCGAACATCCAGACGGACGCGTGCTGACGGCATCTGGTAGTGTTCTATACGCGCGCGGTCGCATGATGTGTGTGTAGTGAGCGCAGCACAGTGACATCGGACTGACGTAGATGGTAGCGTAGCACTAGAGAGCGCTCTACAGAAGCATGTGTGGATTCCG
TATTGGCATCGCGAACATCCAGACTGACTCGCTCACGATTCTGTACGCGTAGTGTGTGACGAGATCAGACGCACGTCTGATGCTGAGTGACGCGTGTCACGCAGCACTAGTAGTAGCACTGCAGAAGCATGTGTGGATTCCG
TATTGGCATCGCGAACATCCAGACATACATGCGTGCGCGGTACAGTGTACATAGCACGTAATGTGTATCTGTGTGTCACATGCACACGGCTGATAGCTACGCGTAGATGGACGTACGTCGTCAAGCACTAGACATAGCGCGACAGAAGCATGTGTGGATTCCG
TATTGGCATCGCGAACATCCAGAGTGCTAGTAGACGAGCGCATATAGTCTATGGATAGATGTGTCGCGAGCTGTGTCGATAGCACTGCGATAGATGTCTATGGTCTCGTGTCTCTAGTGCTATAGCACTAGTGACAGATCGACAGAAGCATGTGTGGATTCCG
TATTGGCATCGCGAACATCCAGAGAGTCGAGTGACGTACGTGTGACTGTAGTAGTGAGATGTAGATGGTAGCGTGACATACGACATCGGCTGAGTGACTGTAGCGAGATGACGTCGGCACACGGATAGATAGCACTAGCGACTGCATGTCAGAAGCATGTGTGGATTCCG
TATTGGCATCGCGAACATCCAGAGCGTCGACGGTCGAGTGTCGATAGTGTGACGAGATCAGACACTAGTCTGCAGCGATCGGTATCTGGCAGATGGCGACGTGTACATAGTCACGCAGCACTAGATCGCGCTCAGCAGAAGCATGTGTGGATTCCG
TATTGGCATCGCGAACATCCAGATAGACTCTGGCTGTCAGACTAGTGTCTACAAGCAGATGACGAGCTCGTCTAGACAGCAGACTAGTGTGCTATAGCACTAAGCACTAGATGAGGCTATCCAGAAGCATGTGTGGATTCCG
TATTGGCATCGCGAACATCCAGATCGACACGTTAGATACGCTATATGTACAGTGCTGAGTGACTCTGGTAGATGGTAGCGTGAGCGCAGCACAGTGTATACGGTACTATGACACGTGACACTAGTGTAGTAGCACTAGTCTCGGTGTAGCAGAAGCATGTGTGGATTCCG
TATTGGCATCGCGAACATCCAGATGGCTCAGCGATATGTGTGTAGTGATCTATGCTCATGGTATCGCGTCTCGTTACTACAATATCGCGAGTATGGTATCTGGAGAGTAAGCACTAGAGTACGCTGAGCAGAAGCATGTGTGGATTCCG
TATTGGCATCGCGAACATCCAGCGTGACAGTGGTCACGCTATCACAGTGCGTATAGAGATGCAGACAGTAGATGTGTGCTGGTAGTCGGTCGAGTGACTAGTTCGCGCAGAGTATGGTGTGACGCGACTAAGCACTAGTCGCGGAGATACAGAAGCATGTGTGGATTCCG
TATTGGCATCGCGAACATCCAGCGAGACTATAGACGAGCGTGCTCAGCTATATGTCAGTAGTATCTGGTAGTCGGTCGCGCGACACTAGAGATGCGTCGCTGGACTAGTTACATGCTACGCTGGTATCATAGCACTAGCTGTGGCACGACAGAAGCATGTGTGGATTCCG
TATTGGCATCGCGAACATCCAGCGCGACACTAGTATCATGTGAGCAGTCTCGTGACTGACAGCACACAGCACTAAGCACTAAGCACTAAGCACTAAGCACTAAGCACTATACTACTACTATCAGAAGCATGTGTGGATTCCG
File #21
ATAGCACAGCGTCACGGTTCAGTACTGAGTGTGAGCTGTTCGCTACGCGTCGCGACTGACGTGCACGGTCATATGTATCTGGAGTCACGTGTCATGATAGATGTCTATGGTCTCGTGACTGACAGCACTAGATGACGATATATGGCACTTCAAGGCATCCACT
ATAGCACAGCGTCACGGTTCAGTAGGTCTGATGTCTGCAGATCTATGATCTCAGTCTCTAGCTGCTGGTCATATGTCGCATGTCATCAGTGACTAGTATCTGGCTCACAGTCTGCAGTAGATGTGTCTCGGACTGCGGACTCAGTCGCGTGGCACTTCAAGGCATCCACT
ATAGCACAGCGTCACGGTTCAGTATGCGCTATGTGTCTGGTGTCGCGACACACTCGTCTAGTGTCGCGTGTCTGTGAGACAGTACAGTGTGTAGTATGAGCAGCTGTATGATAGATGCAGTGTGAGAGTGATACTTGGCACTTCAAGGCATCCACT
ATAGCACAGCGTCACGGTTCAGTCGGACTACGTAGATACGATGTACGTCACATGATCTCAGTCTGTGGTGACTAGATACTAAGCAGATGACACACTCACATGGAGCTGTGTGCGTAGTGCGCGGACTGCGGAGCGTGACTATTGGCACTTCAAGGCATCCACT
ATAGCACAGCGTCACGGTTCAGTCTGTATCATGTGACACGTGAGTGGCATATAGACGTCGGCGTAGTAGCACACACTATCAGTATAGTGTGTCGCGTGTCTGTGAGACAGTACAGTGTGTAGTAGCACTAGAGTGCGTAGTATGGCACTTCAAGGCATCCACT
ATAGCACAGCGTCACGGTTCAGTCAGTAGTCGGTCGCGCGTACTCATCGTGCAGTATACGTACACTGGAGAGCGGAGATATGTAGCTAGATGCGTTGCGAGTGCGACTAGACTAGTGTCTGATGTCTGCAAGCACTAGCTGAGGACGAGTGGCACTTCAAGGCATCCACT
ATAGCACAGCGTCACGGTTCAGTGTGACGCACGACGTCGGTAGATGGCTCACAGTGTAGTGTGTGACGCGACTAGACGTGTGTGAGTGGACGAGCGTAGCTAGTGCGTATACATCAAGCACTAGTCGTGGTGTGATGGCACTTCAAGGCATCCACT
ATAGCACAGCGTCACGGTTCAGTGAGTAGCACTGTCTCGGACATGTGACATACGTCGCTGTCGATATGTGTAGTGTGTCGCGTGTCTGTGAGACAGTACGCGGTACAGTGTACATAAGCACTAGTCAGAGATGCATGGCACTTCAAGGCATCCACT
ATAGCACAGCGTCACGGTTCAGTGCTATCGCAGCAGCGTGAGTATGGTGTGACGAGATCAGACGTCGGATGAGCGTCGCTGGAGTATGGACTAGTGTCGCATGACGATGGACATGTGAGTATGGTGTGACGAGATCAGATGTGGATATCTGGCACTTCAAGGCATCCACT
ATAGCACAGCGTCACGGTTCAGACGGTATCATGCTCAGCGTCGAGTGTGTCGCGCAGCGTTAGTGTAGCGCGCGGTCTATGGACGTCGGCGTGTAATGAGCAGTAGTCGGTCGCGCGCAGATGTAGCGTGGCACTTCAAGGCATCCACT
ATAGCACAGCGTCACGGTTCAGACTTCGCGCAGAGTATGGTCACGCGTACTATGTATCATGTCACTGGCGACGTGTCGAGTTATGTCAGTACAGTGATCGCGGCATCATGTACAGTGTACATAAGCACACGCGTGCGTATAGTGGCACTTCAAGGCATCCACT
ATAGCACAGCGTCACGGTTCAGACAGTGCATAGTAGACAGTAGATGTATGCTGGATAGATGAGATATGACATACGTATCATGCGTCGCGAGACATGACTAGTGTGACTAGTATCTGGATGTAGACACGTGGCACTTCAAGGCATCCACT
ATAGCACAGCGTCACGGTTCAGAGTACTATGCGTGTCTGTGAGACAGTGCGTATACTCACGTGAGATACTCGTGGACATACGTCAGACGTCAGTAGTGCTGCTATGCATGTCGTGCTCGATATGTCAGCGAGCACTAGTGCAGGAGCTCTGGCACTTCAAGGCATCCACT
ATAGCACAGCGTCACGGTTCAGAGAGTCTCACGATCATAGCTACGCGACGATGGTCTCTAGTAGCACGCAGAGCGTGCTATGTGTGACGCGACTAGTCGTGCGCTCTGTGTACTATTCTGCGTGTCGTCAGTCTCTAGACATAGAGCTGTGGCACTTCAAGGCATCCACT
ATAGCACAGCGTCACGGTTCAGAGCGTCGTATGTATAGTGTGTCGCGTGTCTGTGAGACAGTACAGTGTGTAGTGACATACGTCAGACGTCAGTAGTGCTGCTATGTATGTGACTAGACATCGGCTGCATGCAGTGTGTACAGGATGCGTGGCACTTCAAGGCATCCACT
ATAGCACAGCGTCACGGTTCAGATAGCGATGTGCGTCGCGTCTGTGGTGCTATGTGTCGCGTGTCTGTATAGACGCATCTGGACTACGGTACAGTGTACATAGTAGATGGTAGCGTAGCACTAGCTGTAGATATATGGCACTTCAAGGCATCCACT
ATAGCACAGCGTCACGGTTCAGATCGACACGTGATCACGGATCAGTGTCTATGGTCTCGTGTCTCTATCGTCACGTACAGTGAGCATGGCATCATGTACAGTGTACATAAGCACTAGATCTGGAGTCTTGGCACTTCAAGGCATCCACT
ATAGCACAGCGTCACGGTTCAGATGGATCGACGTCAGCGGTAGTCGGTAGACATGTGATAATACAGTGCTCGTGGCGCAGTATCAGCTGAGTACAGCTGCGCGCAGATGTCGTATGGACGCGTGTGACGTGAGCTCGTAGAGTGGCACTTCAAGGCATCCACT
ATAGCACAGCGTCACGGTTCAGCGTGACACGTGATCACGGATCAGTGTCGCATACTAGTAGTGTGACGTGTGCGGTGACGTTATCGCAGTCGCTGGTGCGTAGATATGTGTGTAGTGTAGATGGTAGCGTAGCACTAGTGCACTACGATTGGCACTTCAAGGCATCCACT
ATAGCACAGCGTCACGGTTCAGCGAGACGCTATAGCTGCTAGATGTGTCTATGGTCTCGTTCACTACGTGTCGCGTGTCTGTGAGACAGTACGCGGTACAGTGTACATAAGCACTAGTGTACGATGCGTGGCACTTCAAGGCATCCACT
ATAGCACAGCGTCACGGTTCAGCGCGTATCATGTCGCTGACTCGATAGCACACGTGCATAGTATCTGGTGATGTGTCGCATGACGATGTATAGTAGCTATATGTACAGTGTCTGCAGACGATGGATACGTGACGATGATCAGTGGCACTTCAAGGCATCCACT
ATAGCACAGCGTCACGGTTCAGCTAGTGACTAGTATCTGGACACGTGATCACGGATCAGTGATATACGAGATATGTCGATAGACATACGTCAGACGTCAGTAGTGCTGCTATGTATGTAGACAGTGTGACGAGATCAGTACGTGTCTATTGGCACTTCAAGGCATCCACT
ATAGCACAGCGTCACGGTTCAGCTCGTATCATGCTCAGCGTCGAGTGTGTGACGCGACTAGTCACATGTGCTGCGTATACGGTACAGTGTACATAGACGATGGATACGTGCGCTCGACTGTTGGCACTTCAAGGCATCCACT
ATAGCACAGCGTCACGGTTCAGCTGGACACGTGATCACGGATCAGTGTCTATGGTCTCGTGTCTCTAGTAGTCGGTCGCGCGTGACTAGTATCTGGTCGCTGGACGCTAGTATCTGGTGCTATAGCACTAGTGCACTACGAGTGGCACTTCAAGGCATCCACT
ATAGCACAGCGTCACGGTTCAGCACGCAGATGTCGTATGGACGCGTGTGACGTGTAGTCGGTCGCGCGACACGTGATCACGGATCAGTGTCGCATGTCATCAAGCACTAGAGCATGCTCACTGGCACTTCAAGGCATCCACT
ATAGCACAGCGTCACGGTTCAGCAGGTATCATGTCACTGGCGACGTGTCGAGTTCTATACGTCGTGCTCGATATGAGATATGTCACATTAGACACGAGACATTAGACACGCATCTGGTGTAGTAGCACTAGATGTCGACTAGTGGCACTTCAAGGCATCCACT
ATAGCACAGCGTCACGGTTCAGCATTCGATATTCGATCAATGTGACTATCACAGATCGCGGACTCTGGACGATGGATACGTACGACTAGCTGTCAGATATGTGACGTCGGTCGAGTGACGTGTGACGCGTAGCACTAGCATGCTACTACTGGCACTTCAAGGCATCCACT
ATAGCACAGCGTCACGGTTCATACGGACGTCGGATGAGCGTCGCTGGAGTATGGCACGTAATAGTACGTATCTGGACACTAGAGATGCGTCGCTGGACTAGTGTGACTAGTATCTGGCAGATGGCACATAGACATAGCTGTATGGCACTTCAAGGCATCCACT
ATAGCACAGCGTCACGGTTCATACTGCTGTCAGCGATCGGCTGTCAGTGAGCAGTCATATGTGAGATATGAGCAGTCAGCGGTCACGCGAGATATGTGTAGTGTGAGATATGAGCAGATAGAGAGTCATGGCACTTCAAGGCATCCACT
ATAGCACAGCGTCACGGTTCATACAGATCGCGGAGCATGGTACGCGGTACAGTGTACATATCTATACGTAGATGGTAGCGTGACGATGTACTATGGACGCGTTACGCTGGCATCTGGTACAGTGTGAGATAGCACTAGAGCTAGATGTATGGCACTTCAAGGCATCCACT
ATAGCACAGCGTCACGGTTCATAGTGTGCTATGTGTGACTCGATATGACTAGTGACACGTGATCACGGATCAGTGATATACGAGATATGTCGATAGACATACGTCAGACGTCAGTAGTGCTGCACTCGCAGACACGGCGACTTGGCACTTCAAGGCATCCACT
File #22
AGTTGCTGATAGGTGCTTCGAGTACATGAGCCATACGCTAGCACAGTCGAGTAGTGTGCGATCAGTAGCGATGTTGATAGTTGTATATATCAGACGACATACGACATCGGTGCGTAGTCGCATGACTAGTGCTGCAGCGTGTGCAACTGATTCGTCACCAAGC
AGTTGCTGATAGGTGCTTCGAGTAGGTCAGACGTATCTGATACTAAATAGCTCTCTACACGCTCGCAGTCGTATGAGTGATTCGAGACTCGAGCGGTGAGATGTGTGACGTCTGATGTCTGTGTACGAGGCTAGAGCAACTGATTCGTCACCAAGC
AGTTGCTGATAGGTGCTTCGAGTATGCGTACGGTAGCGTGTAGATGGTAGCGTGTGTCGCGATCAGTAGCAGTTAGCAGCAGTAGATGGACTAGTGACACGTGATCACGGTACATAGACGTCGGCGTAGTAGCACTAGCAGCGGAGTCGGCAACTGATTCGTCACCAAGC
AGTTGCTGATAGGTGCTTCGAGTCGGTGCTATGATCTATGTCGACGGTGCGTAGATATGTGTCACGCGTAGATGGCACGACGCTGTGCGTCATATGTATCTGGCATAGTTATAGACGCAGATGAGCACTAGAGAGAGCGAGCGCAACTGATTCGTCACCAAGC
AGTTGCTGATAGGTGCTTCGAGTCTGCTAGTAGACGAGCGCATATAGCACGTAATCTGCATATATCAGTATCTGATGAGCCATACGCTAGCACAGTCGAGTAGTGTGCGACTCTACAGCACTAGTCTGAGTGCTAGCAACTGATTCGTCACCAAGC
AGTTGCTGATAGGTGCTTCGAGTCATCGCACATCGCAGCTGTCGATGTATATAGTGTGCGGATCTATGATCTCAGTCTCTAGTCTGATTACGTCAGTGAGATGCGTCGCGTCGCGCGTCTACAAGCAGATGCTGTCGAGTCAGCAACTGATTCGTCACCAAGC
AGTTGCTGATAGGTGCTTCGAGTGTGTATAGTGAGAGACGATCGACGAGTGATGACACTAGTACAGTGTGTAGTGACGATGGTCTCTAGTGACTAGTATCTGGCGAGCAGTAGAGCGACTAGTGTGCTATAGCACTATACGCAGTGCTCGCAACTGATTCGTCACCAAGC
AGTTGCTGATAGGTGCTTCGAGTGAGTGCACGGACTAGTGAGAGCGGATCATAGTGCACGGACTGCGGTAGCACGCGAGATGACGTCGGAGTATGGTCTATGGTATCTGGAGTGTGATGTAGCAACTGATTCGTCACCAAGC
AGTTGCTGATAGGTGCTTCGAGTGCGTACGCGGATAGCAGCACACGGTCGTATATGAGCAGCATGCGGCTATCAGAGATATTCGATGCGTAGTACGTAGTCGGACTGTAGTCGCGCAGCACTCAGCAGTGGAGTGCGCGACGGCAACTGATTCGTCACCAAGC
AGTTGCTGATAGGTGCTTCGAGACGTATGCGCGTGTACGTATCTACAGCACACGATATCGGTATCATGTCGTGCGTATCTGGCTAGACGTCGTCAGTGTGACGTCTGATGTCTGTGGTAGACGCGACAGCAACTGATTCGTCACCAAGC
AGTTGCTGATAGGTGCTTCGAGACTATACTAAATAGCTCTCTACACGCTCGCAGTCGTATAGCAGTTAGCAGCAGATCTATGTCGCATGACACTAGTGTAGTAGCACTAGAGACTGTAGTCGCAACTGATTCGTCACCAAGC
AGTTGCTGATAGGTGCTTCGAGACAGACAGATGAGATATGTGTGCGGCGACTAGACTAGTGTCGCATGACACTAGAGATGCGATATGTGAGCATGGTGCGACGTGCGTAAGCACTAGTACAGGAGCGAGCAACTGATTCGTCACCAAGC
AGTTGCTGATAGGTGCTTCGAGAGTGTAGAGCGTGTAGTGAGATATTCGATGCGTAGTACGTAGTCGGACTGTAGTCGCGCAGCACTCAGCAGTGTAGCTCAACTCTCGAGCAGCAATAGCGTGACAGTGATCAGGCAACTGATTCGTCACCAAGC
AGTTGCTGATAGGTGCTTCGAGAGATATCGCAGTGTACGGCTACTGGTATAGTGTAGATGGTGAGCAGTCATATGTGCACGGACTGCGGATGACAATCGAGTGTGTGCGATCAGTAGCGATGTGTGTACGTACATGCAACTGATTCGTCACCAAGC
AGTTGCTGATAGGTGCTTCGAGAGCGTGACTAGTCTATGGTGTCGCGTGTCTGGTGTCATGCACACGGCTCTGTGACTGCGGACTGTATAGCTGCGTCAGTAGTGAGATGTAGCTAACTCTCGAGCAGCAAGCACTAGCTACGGCGATGGCAACTGATTCGTCACCAAGC
AGTTGCTGATAGGTGCTTCGAGATAGCTCACAGAGATATGCGTCATGAGATATGCACGTAATAGTACGTATCTGGCGTCTGGTAGCGTGTGTGACGTCTGATGTCTGTGGTGAGTGCTACAGCAACTGATTCGTCACCAAGC
AGTTGCTGATAGGTGCTTCGAGATCGTACGCGGATAGCAGCACACGTCGACATGTGAGCAGTCATATGTCTATGGTCGTATATGAGCAGAGAGACGACTGACGCTGTCAGACTCGCGCGTCTGGCGCGTAGTAGATGCTCACGCAACTGATTCGTCACCAAGC
AGTTGCTGATAGGTGCTTCGAGATGGTAGAGCGTGTAGTGAGATATTCGATGCGTAGTACGTAGTCGGACTGTAGTCGCGCAGCACTAAGCACTAAGCACTAAGCACTATACTATGCATGCGCAACTGATTCGTCACCAAGC
AGTTGCTGATAGGTGCTTCGAGCGTGACTGTATGAGCGTACTCTGTTATGTGCGTACATAGTACACGGAGATATGTGTGCGGTATCTGTAGCTCAACTCTCGTGCGCATGCGTCGCATAGCGTGATGATGTGTAGGCAACTGATTCGTCACCAAGC
AGTTGCTGATAGGTGCTTCGAGCGATATCGCAGTGTACGGCTACTGGTATAGTGAGTACAGACTAGTGTCACGCGTCACTGGTAGATGGACATACGACATCGGCTGTCATATGCTGGACTGCGGTGCTATAGCACTAGATACTGCAGCTGCAACTGATTCGTCACCAAGC
AGTTGCTGATAGGTGCTTCGAGCGCGATGTACGCGACTAAGCAGATGACTCTGGCTGTCAATCTGTTATCGAGTATCGATCATCAGCGACTCACATCGCACATCGCAGCATGTAGAGACAGCGACGAGGCAACTGATTCGTCACCAAGC
AGTTGCTGATAGGTGCTTCGAGCTAGACGTCGTGACATAGATCGACGCACGTAATAGCTAGACTGCGGACACGTGCATGACGTCGCATGTCGCATGTCATCATCGCACATCGCAGCTGTCGATAGCACTAGTGACGGCTAGCGCAACTGATTCGTCACCAAGC
AGTTGCTGATAGGTGCTTCGAGCTCGTCGATAAGCACTCGTGTGCGGTATCTGGTCGACGGTACAGTGCTACTGGTACAGTGTACATAGTCGTGCGTGCACGGCAGTGTGACTCTGCGCACGCAACTGATTCGTCACCAAGC
AGTTGCTGATAGGTGCTTCGAGCTGGTAGACAGATGTACGCGACTAGTCTAGCGTCACGCGTAGATGGATCACGGATCGCGGCGTCTGGACTACGGTACAGTGTACATAATGAGCAGAGAGTAAGCACTAGCAGTAGATCGCGCAACTGATTCGTCACCAAGC
AGTTGCTGATAGGTGCTTCGAGCACGTCATGCGTGTACGGTGCGTAGTAGATGGTCACATGCACACGGCTGATAGTCGCGCGTGCGTAGTCTAGCGTCGTATAGCAGTTAGCAGCAAGCACTAGCGATGGCTCGAGCAACTGATTCGTCACCAAGC
AGTTGCTGATAGGTGCTTCGAGCAGGACGTCGGCATGCGGTGATCGTATCGCAGTGTACGGCGTCGCGCATACGGTCAGACGTATAGTGTGCGTAGTCGCGCATGAGCCATACGCTAGCACAGAGCACTAGTCAGTGTGCATGCAACTGATTCGTCACCAAGC
AGTTGCTGATAGGTGCTTCGAGCATGTAGTACGTAGTCGGACTAGTGTATCATGCATCGCTATGCTGGAGTATGATACAGTATCACGGACTCAGCACTCATGATCATATATGAGCAGCTGTATGATAGATGCAGTGTGCGCTCGCGAGCGCAACTGATTCGTCACCAAGC
AGTTGCTGATAGGTGCTTCGATACGGTCGACGTCGATATGACAGTGGTGAGATGTAGATGGCATGTAGTGTCTGTCGTCGTGTCAGACGTAGCTAGACGTCGGTAGAGCGTACAGTGCTGAGTGACTCTGAGCACTATACGTAGCAGCGGCAACTGATTCGTCACCAAGC
AGTTGCTGATAGGTGCTTCGATACTGTCTACAAGCAGATAGCACTCAGCAGTGGACTGTAGTGCGTAGTGAGCAGTCTCGTTACGTGCAGCAGTTATGTCTTATGTGCGACTGTATAGCACTAGAGTCTGACTGCGCAACTGATTCGTCACCAAGC
AGTTGCTGATAGGTGCTTCGATACAGACGTCGGAGAGCGGAGATATGACTAGTGTATACGTAGCGTAGTCGCGCGTAGTCGGTCGCGCTACTCGTGCTATATGCACTGCGATAGATAGCACTAGATCTGGATCGTGCAACTGATTCGTCACCAAGC
AGTTGCTGATAGGTGCTTCGATAGTGACTGTAGTGCGTAGTGAGCAGTCTCGTGTCTCTAGTGCTATGTATATATCTGACAGTAGTCGAGCACTAAGCACTAAGCACTAGATACAGTGCTCGCAACTGATTCGTCACCAAGC
AGTTGCTGATAGGTGCTTCGATAGAGACTATATAGCGTAGACGTACGTGTCTGGTATCGCGTGAGTGGTCGCTGGAGTACAGTCTCTAGACTATAGTACAGTGACGTCGGTCTGTGGTCTACGATGACGCAACTGATTCGTCACCAAGC
AGTTGCTGATAGGTGCTTCGATAGCTCTATGTGATCACGGAGATATTCTATACGTGTGACGCGACTAGTATCATGATGACAGACATACGACATCGGCTGAGTGACACTAGTGTAGTGTAGATGAGCACTAGACGCAGCTCACGCAACTGATTCGTCACCAAGC
AGTTGCTGATAGGTGCTTCGATATAGTAGAGCGATCACGGAGATATGACATACGAGCTGTACTGTCAGACGCGTTATGTATGTCTACAAGCAGATGCTCACAGAGATATGCGTCATGAGCTGTAGCAGATGTGCGAGTCGTCGCAACTGATTCGTCACCAAGC
AGTTGCTGATAGGTGCTTCGATATCGACACTAGACGCTAGAGAGACGACGAGCGATAGATGCACGTAAGCACTAAGCACTAAGCACTAAGCACTAAGCACTAAGCACTAGCAGTAGCGTACGCAACTGATTCGTCACCAAGC
File #23
TCTCCGAGTCTTCACGTCTTGGTACGTGCATAGTATCTGACTGTGCGTCTCGTACTATATTATGTATGTAGCACTCGTCGTGTATATAGTGTGCGGATCTATGATCTCAGTCTCTAGCATCGGCTGATATCTCCAGATGCCACGTTCAG
TCTCCGAGTCTTCACGTCTTGGTAGGACTGTAGTCTGCAGACACACGCTGTCAGTCGCGCGTAGCACGACGTGTGTCGACGGATCATAGTGCACGGTCTATGGTATCTGGTGACTAGTATCTGGTCACGGCGCACATCTCCAGATGCCACGTTCAG
TCTCCGAGTCTTCACGTCTTGGTATGACTGTAGTAGAGCTCGACTGGACGATGGATACGTGTATAGTGCAGATGGTACAGTGCGCGTAGACTCGCTCACGATTCTGTACGCGTAGTTAGTACGGTGCAGTAGCACTAGTAGTCGACAGAATCTCCAGATGCCACGTTCAG
TCTCCGAGTCTTCACGTCTTGGTCGGCGATGTGCTCACAGACTGTAACTGACGGCGAGCAGCGTCGCGTCGCGCGACTGTAGTAGAGCTCGACTGGTAGCTAGTAGTACGTCTATGTAGATGTTCGACGCAGCACTAGATCGCGTGTGTATCTCCAGATGCCACGTTCAG
TCTCCGAGTCTTCACGTCTTGGTCTGTGCATAGTAGACAGACATACGAGTCACGAGTATGGAGTACAGACGTACGTCGCTGGTAGTACGTCTATGGTGAGATGTGTGACGCGACTAGAGCGCATCTGTGTAGCACTAGCATATGTGTGAATCTCCAGATGCCACGTTCAG
TCTCCGAGTCTTCACGTCTTGGTCAGCGATACGTCTATGGCGACGTGTGAGATGAGTACAGTGCGCGGACGCGTGCATCGCGTATACGGTGCGTAGTCGCGCGTCGCATGTAGCACGTGTGACGCGACTAAGCACTAGCGCAGGTGATGATCTCCAGATGCCACGTTCAG
TCTCCGAGTCTTCACGTCTTGGTGTGTAGCACTCGTCGTGACGTGTGACGCGTAGCAGTTAGCAGCAGTGTCGCGTGAGTGGCGTCATGTGCACGGTGCTCAGTGAGATGTGCTGCTCACTACAGCACTATACGTAGTGCTGATCTCCAGATGCCACGTTCAG
TCTCCGAGTCTTCACGTCTTGGTGAGACTGTAGTAGAGCTCGACTGGTAGATGGTGCGACGTGTATAGTAGAGCTCTATACGTAGATGGTAGCGTGTGCTCAGTGAGATGTGCTGCGTCTCTAGAGCTAGTATGCATCTCCAGATGCCACGTTCAG
TCTCCGAGTCTTCACGTCTTGGTGCGCTAGTAGAGACATGCGACTAGTAGAGCTCTATACGTAGATGGACGTACGACGATGGATACGTGCTGTATGATAGATGCAGTGTGACTACGGTCTCTAGACGCACAGCACTAGATCATGCACGCATCTCCAGATGCCACGTTCAG
TCTCCGAGTCTTCACGTCTTGGACGGTCGCTGGTCGTATGAGTACAGTCTCTAGCGATGTTACAGACTACAGCGTCGCATGGTCGTCAGACGTGTGACGCGTGTGTGACGCGACTAAGCACTAGATGACGTCGTCATCTCCAGATGCCACGTTCAG
TCTCCGAGTCTTCACGTCTTGGACTGCTAGTAGACGAGCGCATATAGTCTATGGATAGATGTGTCGCGTACATAGACGAGCGCACTATGTGAGCAGTCTCGTGTCTCTAGTGCTATGAGCGCATCTGTGTAGCACTAGTACATGCGATCATCTCCAGATGCCACGTTCAG
TCTCCGAGTCTTCACGTCTTGGACAGTATAGTGCAGATGGTACAGTGCGCGTAGACTCGCTCACGATTCTGTACGCGTAGTAGCACACAGCACTAAGCACTAAGCACTAGTCACGGTAGACATCTCCAGATGCCACGTTCAG
File #24
TCCTGCACTTGGTATAGGCCAGTACACTGAGTGTGCGCGGTACAGTGTACATAGTCACGCGAGTGATGTATGACGACTCGCGCACGACGTACAGTGTACATAGACGATGGATACGTGCTGAGGTGTCTATCGACTGCCTCTAACAAGCA
TCCTGCACTTGGTATAGGCCAGTAGGACTACGGTCGCTGGTCACGCGCGAGATGACGTCGGCACACGGATAGATTAGTACGGTCAGACGTGCAGTGAGACATGACTAGTGTAGTCGGTCGCGCGCGCATGCATCAATCGACTGCCTCTAACAAGCA
TCCTGCACTTGGTATAGGCCAGTATGCTCTGTGCATATAGACGTCGGCGTAGTGCTACATGCGCTCATCTGTACGTATCATGACTAGTGTACTCAGCTATATGTAGACAGTATCTGGTACACGTACGTATCGACTGCCTCTAACAAGCA
TCCTGCACTTGGTATAGGCCAGTCGGTATAGTGAGAGACGATCGACGAGTGATGACACTAGTACAGTGTGTAGTGTGTGACGCTATATTCGTGATTCGTCGTTCGTGCAGACAGCAGCACGTAAGCACTAGTCTACGACGATATCGACTGCCTCTAACAAGCA
TCCTGCACTTGGTATAGGCCAGTCTGTGCATAGTATCTGGACTCTGGCTGTCAATACTCAATATCTTGTACTCAACTGATAGTCAGACGCGAGTGGTACAGTGCGCGTAATGAGCCATACGCTAGCACAGAGCACTAGCGCAGGAGCGCATCGACTGCCTCTAACAAGCA
TCCTGCACTTGGTATAGGCCAGTCATCTAGATGTATGACGACGAGCGAGTATGGTCGTATGCTACATTAGATGTTACTAGCGTCAGACGTGTATAAGCACTAAGCACTAGTGATAGACGTGATCGACTGCCTCTAACAAGCA
TCCTGCACTTGGTATAGGCCAGTGTGTCGCATGTGCGTAGCGATCGGACTATAGTCGAGTGTCGCGCGCTAGACGACGCGTGTCTGTGGACTATAGATCGCGGTAGCGTGACATCGGAGCATGGCGCGTATACGATGTGCGTATCGACTGCCTCTAACAAGCA
TCCTGCACTTGGTATAGGCCAGTGAGTATCATGCTGTCAGTCTATGGCTCTCGACTGCGCGTGTGCGGTAGATGGCACGACGCTGTGCGTCATATGTATCTGGCATAGTTATAGACGCAGATGAGCACTAGTGCAGGATACAATCGACTGCCTCTAACAAGCA
TCCTGCACTTGGTATAGGCCAGTGCGCTAGTAGACGAGCGCATATAGTATATAGTGTGCGGATCTATGATCTCAGTCTCTAGCTAGACGTCGTCAGTCTCTAGTAGCACAGCACTAGAGTATGATGTCATCGACTGCCTCTAACAAGCA
TCCTGCACTTGGTATAGGCCAGACGGCGCATAGACTCGCGATCGCGGTACGCGGTGCGTAATCGTAAAGCAGCAACTGCTGTCTGTACGACTGTAGTCGCGCAGCACTAGCATGTGAGCAGATCGACTGCCTCTAACAAGCA
TCCTGCACTTGGTATAGGCCAGACTGTAGAGCGTGCGTATCGATGCGCTGTCAGACTCGCGCGTCTGGCGCGTAAGCACTCAGCAGTGTATCGCAGTGTACGGCTACTGGTATAGTAGCACACGATCTGCAGCACTAGAGCAGGCTGTGATCGACTGCCTCTAACAAGCA
TCCTGCACTTGGTATAGGCCAGACAGACGTCGGTACGACGCAGATGGAGTATGGTCGTATGTGTGACTACAGACGTGCTCAGCACTGCGCGATACGTATCATGAGACATGTGTGACTGTAGTAGTATCTGGACACTGTGATGATCGACTGCCTCTAACAAGCA
TCCTGCACTTGGTATAGGCCAGAGTATGTAGTATCGAGTATCGATCATCAGCGACTGCATTCGCACAGACTAGTGCTAGTAGACGAGCGCATATAGACTAGTGTAGTCGGTCGCGCGTCAGCGTATCTATCGACTGCCTCTAACAAGCA
TCCTGCACTTGGTATAGGCCAGAGAGACTGTAGCTCACAGACTGACGTAGTACGTCTATGGTATCTGGTGACTAGTCTATGATCGAGTGTGTGCGATGTACGGTGATCGTATCGCAGTGTACGGCGTCGCGACTAGTGTAGAGGATGTCATCGACTGCCTCTAACAAGCA
TCCTGCACTTGGTATAGGCCAGAGCGACTACGGTCTCTAGACGCACGTGCTCAGTGAGTGGCTATATGTGCGTAGTCGCGCGATGACAGTAGCTAGCTGATATATGCTGATCGTAAAGCAGCAGACTAGTGTGTCGGACAGAATCGACTGCCTCTAACAAGCA
TCCTGCACTTGGTATAGGCCAGATAGTAGCACGAGTACAGTAGCGTGTACACGGTATCTGGTACTCAGCTATATGTAGACAGTATCTGTATCGCAGTGTACGGCTACTGGTATAGTGTAGATGGTCTGTGGCAGTCGCAGCGATCGACTGCCTCTAACAAGCA
TCCTGCACTTGGTATAGGCCAGATCGACGTCGGCATGCGGTATAGTGAGAGACGTCGCTGGCGAGATGACGTCGGTGTCTGGATAGATGCGCGCGGACGACATACGCGCGTCGCATAGCACTAGAGATCGCATAGATCGACTGCCTCTAACAAGCA
TCCTGCACTTGGTATAGGCCAGATGTCGTACAGTGATGTGTCTCTAGTAGTCGGTCGCGCGCTCACAGTCGCTGGTATCTGGTCGAGTGACGTACGCACGTAATCGAGTGTGTGCGATGTACGGACTACGGTCTCTAGTGATAGTCGTAATCGACTGCCTCTAACAAGCA
TCCTGCACTTGGTATAGGCCAGCGTGTCACGCGTCACTGGATCTATGTATCTGGACACGTTATACGCGAGTATGGTGCGTAGTCGCGCGTCGCATGTAGCACGTAGATGAGCACTAGATGCGGACATGATCGACTGCCTCTAACAAGCA
TCCTGCACTTGGTATAGGCCAGCGAGCATCTGGAGCACAGTCGCATGTCATCAGACGTCGTGACATAGATCGACGTGTGACGAGATCAGCGCATAGACTCGCGATCGCGGTACGCGGTGCGTAAGCACTAGTGCGCTACGACATCGACTGCCTCTAACAAGCA
TCCTGCACTTGGTATAGGCCAGCGCGCTGATAGCTCACAGACACACGCGCGACTAGACGTGTGAGTGGCTATATGTGCGTAGTCGCGCGTATCATGACTATAGTGAGTGGTCGTGCGTGCACGGCAGTGTGTCTCTGCGTCAATCGACTGCCTCTAACAAGCA
TCCTGCACTTGGTATAGGCCAGCTAGAGCATGGCATCTGGTGATGTGTACTATTATAGACGTACGCGGTATAGTGCATCTGGCGCGTAGTCGACGGTACAGTGCTGAGTGACTCTGAGCACACGTCAGATACTCGATCGACTGCCTCTAACAAGCA
TCCTGCACTTGGTATAGGCCAGCTCACACGTAGACGAGCGTGTATAATGAGCATATAGACTAGCTATTCTGAGCGAGATATGCGAGATTCTGTACGACTGTAAGCACTAGATGTCGCGCACATCGACTGCCTCTAACAAGCA
TCCTGCACTTGGTATAGGCCAGCTGGCGTCGCGTGACACGACGTCGGTCGAGTGACTAGTGACTACGGTCTCTAGACGCACGAGTGATGTGCGCGGTACTGCGTCGTATGAGTACAGAGACATGAGATCAGCGATGTGTGAGAGACGTGATCGACTGCCTCTAACAAGCA
TCCTGCACTTGGTATAGGCCAGCACGTAGAGCGTGTAGTGAGATATATCGAGTATCGATCATCAGCGATACTCCGTCAGACGTATACGGACTGCGGTAGCACGAGTGATGTGCGACGATCGTAGTATCTGGTGCTCGAGACAATCGACTGCCTCTAACAAGCA
TCCTGCACTTGGTATAGGCCAGCAGGTAGAGCTATAGACTAGCTATGTAGTCGGCGTGACGTCGCTGGAGTGATGACACTAGTACAGTGTGTAGTGACGATGGATACGTGCGTCGCGTCTGCAGTATACGGTACTATGATAGTGCTGTGATCGACTGCCTCTAACAAGCA
TCCTGCACTTGGTATAGGCCAGCATGTAGAGCGTGCGTAGACTAGTGATGCGTGTGACTAGTCGCATGTGTGACGCGACTAGTCACATGAGACGCGTGATGTGATCGCGGTAGTCGAGCACTAGTGACTGATACAATCGACTGCCTCTAACAAGCA
TCCTGCACTTGGTATAGGCCATACGGTATAGTGAGAGACGATCGACATGAGCAGACTGTAGCTCACAGACTGACGTAGTACGTCTATGGTCGCATGTCATCAGTGTACGGCTAGTAAGCACTAGTCTGAGCACGCATCGACTGCCTCTAACAAGCA
TCCTGCACTTGGTATAGGCCATACTGTACTCATCGTGCAGTATACGTACACTGGAGAGCGGATCATAGTGCACGGACTGCGGTAGTCGGTCGCGCGATGCGTGACTGTAAGCACTAGTAGACGCACACATCGACTGCCTCTAACAAGCA
TCCTGCACTTGGTATAGGCCATACAGAGTCACGTGTCATGATAGATGAGAGCGGATCATAGTGCACGGACTGCGGTGCTATGTGTGACGCGACTAATCGTAAAGCAGCAACTGCTGTCTGTACGACTGTAGTCGCGCGACATCTACTCGATCGACTGCCTCTAACAAGCA
TCCTGCACTTGGTATAGGCCATAGTGTGATCGTATCGCAGTGTACGGCGTCGCGTGTGACGCTATATTCGTGATTCGTCGTTCGTGCATCGACGCAGCACTAAGCACTAGCATGAGTCGCGATCGACTGCCTCTAACAAGCA
File #25
ACAATGCCTGGTGTTACTCCGGTACGTGCATAGTATCTGGAGACTGACGCACGGTATCATGCTAGCGGACGATGGATACGTATCATGCTGACGTATCGAGTATGACGACTGACGCGGAGTACAGACTAGTGTATCAGAGACTAGTTCCGGTTACAGACAAGGC
ACAATGCCTGGTGTTACTCCGGTAGGCATCGCGTAGAGCGTGTAGTGTAGCTAGAGTATGGTCTCGTGTCGCTGGCGAGATGACACACGCGAGCAGTACTATTGAGACAGATCGTAGATAGATAGCACTAGAGATGGACACAAGTTCCGGTTACAGACAAGGC
ACAATGCCTGGTGTTACTCCGGTATGCGACTAGTCACGCGTGACTAGACATACGACATCGGATCGTAGCATATAGCACGTAATCATAAGTCGACGGTCGCATGTCATCAGTGACTAGTATCTGGTATAGGTCATGAGTTCCGGTTACAGACAAGGC
ACAATGCCTGGTGTTACTCCGGTCGGCATATAGAGTATGGTATAGTGTGCGCGGTATCTGGTGCTATGTGTGACTCGATATGACTAGTGACTATAGTAGCGTGCATATAGATAGATATGAGCAGAGAGTAAGCACTAGAGATGGACGATAGTTCCGGTTACAGACAAGGC
ACAATGCCTGGTGTTACTCCGGTCTGTGAGATGTACGCGGATCGTAGTAGACAGCGACTAGTCGCGCGCGATGTGCATCGCTATGCTGGAGAGCGGAGATATAGCACTATACGTGGCTCATAGTTCCGGTTACAGACAAGGC
ACAATGCCTGGTGTTACTCCGGTCAGAGCATGGTCATGCGTGCTATGTATGACGCTCGCAGATAGATGAGTACATACACTGGACAGATGAGTGTGGTCGATATATACATGTAGCTAGCGTGCGGTGCGTATATGTATGTGTGATACGTCAGTTCCGGTTACAGACAAGGC
ACAATGCCTGGTGTTACTCCGGTGTGTCTACAAGCAGATGTGTACGGCTAGTAGCATACGTGTAGCGGTCGCTGGTGATACGTAGCTAGACGTCGGTAGAGCGTACAGTGTCTGCAATGAGCAGACATGGTACAGAGTTCCGGTTACAGACAAGGC
ACAATGCCTGGTGTTACTCCGGTGAGTATACGTAGCGTAGTCGCGCATCATGGTCTACTAGTCACATGTCGCATATCGACGGTCACATTACTAGCGTACAGTGTGTCATGTGATACGTAGATGGTAGCGTAGCACTAGTGCGAGATGCAAGTTCCGGTTACAGACAAGGC
ACAATGCCTGGTGTTACTCCGGTGCGTACATATCGATGCGTGCACGGTATCTGGACTGTAGTGCGTAGTGAGCAGTCTCGTGTCTCTAGTGCTATAGCACTAAGCACTAGCGAGCGATGCTAGTTCCGGTTACAGACAAGGC
ACAATGCCTGGTGTTACTCCGGACGACACGACACACGCGACACGACACACTATTGTACTGGTACAGTGTATAGTGTCTCTAGTGCTATTCTATCGATGTCGGACGCTATACGCTCAATCGCATATGTAGAGTAGAGGCTGTGAGTTCCGGTTACAGACAAGGC
ACAATGCCTGGTGTTACTCCGGACTGTAGAGCTATAGACTAGCTATGTAGTCGGCGTGACGTCGCTGGTGTATAAGCACACGTGCATAGTAGACAGAGTACAGAGACATTAGATGTGTATACGGTGCGTAGTCGCGCGAGATAGACGCGAGTTCCGGTTACAGACAAGGC
ACAATGCCTGGTGTTACTCCGGACAGATCGACGTGACTAGTACTGCGTCGTGCGTGTGCGGTAGCTAGTACACGGTCGAGTGTCGATATACATGCGACGTACGACTGCGGAGTCACGTGTCATGACAGCAGTCGCGCGATATAGTCGTAAGTTCCGGTTACAGACAAGGC
ACAATGCCTGGTGTTACTCCGGAGTGTCTACAAGCAGATGACTGTAGTGCGTAGTGAGCAGTCGCATGTCATCAATCATGCTGACGTATCGAGTATGACGACTGACGCGATACTCAACACTCAAGCACTAGACTCTGCTGTGAGTTCCGGTTACAGACAAGGC
ACAATGCCTGGTGTTACTCCGGAGAGTAGTCGGTCGCGCACACGACATATCAAGTAGTCGGTACAGTTACGCATGACACTAGTGAGATGAGTACAGTCTCTATATCGCAGTCGCATGATAGATGTCACGCAGCACTAGACATGGAGATGAGTTCCGGTTACAGACAAGGC
ACAATGCCTGGTGTTACTCCGGAGCTCGTACAGTGATGTGTCTCTAGCGTCGCGCACTATTATGTATGTGTGCGGTCGTGCGCTCTGTGTACTATGTGTGCGAGCACTAGCATCAGATCAGAGTTCCGGTTACAGACAAGGC
ACAATGCCTGGTGTTACTCCGGATAATCATGCTGACGTATCGAGTATGACGACTGACGCGGTAGATGGAGACATGTGCTGCGACGTCGGAGTACAGTCTCTAAGCACTAGTCTACGTATGTAGTTCCGGTTACAGACAAGGC
ACAATGCCTGGTGTTACTCCGGATCTATCAGCGTCAGACGCGTATAGTATAGTGTCACGCGTAGCTATGTCTCGTCGCTCGGACGTGTGACATCGTATGTATATGACGTAGCACTAGACGCTGTCTCAAGTTCCGGTTACAGACAAGGC
ACAATGCCTGGTGTTACTCCGGATGGACTATAGTACAGTGACGTCGGCGTAGTGTCGTGCGTGCACGGCAGTGTACGCGTAATGTCATACGCGACTGTCAGCAGCACTATACGAGGCAGCTAGTTCCGGTTACAGACAAGGC
ACAATGCCTGGTGTTACTCCGGCGTGTCGCATGCGATACGTGAGCAGTCTCGTGTCTCTAGTAGTCGGTCGCGCATGTGCTTATGTCAGCATCTGGAGTAGCGCTATATGTGCGTAGTCGCGCGCTACGGAGAGCAGTTCCGGTTACAGACAAGGC
ACAATGCCTGGTGTTACTCCGGCGAGCTGTCATCGTCACGAGATATAGCACACGTGCATAGTATCTGGTGTGCGTCTATGTGACTGCGGACTGTAGCTCACAGACTGACGTAGTACGTCTATGGTCGTATAGCACTAGATGAGGCTGAGAGTTCCGGTTACAGACAAGGC
ACAATGCCTGGTGTTACTCCGGCGCTCGATATTCGATCAGTAGCTAGACGTCGGTAGAGCGTACAGTGCTGAGTGACTCTGGTAGATGGTAGCGTAGCACTAAGCACTAGACACTGAGTACAGTTCCGGTTACAGACAAGGC
ACAATGCCTGGTGTTACTCCGGCTATACTCGTGCTATATGCACTGCGATAGATGTGCACGTAGATCGGTCGTGCTCGATATGTCAGCGGAGTACAGACTAGTGTACTCAGTGTCTGGTAGACAGTCGCATGTCATCAGCGTAGGCTATCAGTTCCGGTTACAGACAAGGC
ACAATGCCTGGTGTTACTCCGGCTCGTCTACAAGCAGATGTGACTAGTATCTGGACACTAGACGCTAGAGAGACGTAGAGCGACTAGTGTAGTCGGTCGCGCAGCACTAGCGTGTGCAGCGAGTTCCGGTTACAGACAAGGC
ACAATGCCTGGTGTTACTCCGGCTGGCTCACAGCATCTGGTAGCACGATATGTGTGTAGTGTAGATGGACTAGTGAGAGTAGACGTACGTAGATGGACTAGTGACACGTGAGACATGACATCGGTACTATGACACAGCAGCTAGTTCCGGTTACAGACAAGGC
ACAATGCCTGGTGTTACTCCGGCACGTGCTATTCTATCGATGTCGGACGCTATACGCTCAATCGCATATGTAGATACAGACTGAGATGTATCATGGCTCGCAGCTCGTGGTATAGGATGTCAGTTCCGGTTACAGACAAGGC
File #26
ATTGCTGCAATGCTGAACCAGGTACGTGCATAGTATCATGATATACGACACTAGATCGACGACTGACGTCTCGTGTGCGACGTACTATATGACTAATCTATGGCGCGCGGTGTGCGGAGTATGAGCACTAGCGACAGCTCGTATACCTGGTGTTGTACGTGCT
ATTGCTGCAATGCTGAACCAGGTAGGAGCATGGTCATGCTGTAGCGGTAGATGGTAGCGTGAGCGCAGTAGTCGTCGTCACGATATGTGAGACATGTCGCATGTCATCAGTCTGATGACTAGTGCTACAGATAGTATACCTGGTGTTGTACGTGCT
ATTGCTGCAATGCTGAACCAGGTATGACGCACGACACGTGATCGACGTAGATGTAGTACGGAGTATGTCTATGTGTACAGTGAGATATATGAGCAGTATCATGATCGCGGAGAGCGGAGATATATGAGCAGCTCATGCAGTAATACCTGGTGTTGTACGTGCT
ATTGCTGCAATGCTGAACCAGGTCGGTAGTCGGTCGCGCGACACGTTACACTGGAGTATGGACTCGCGTCACGCGTGTATAGTAGATGGCTACTGGATCATAGAGAGCGGAGATATAGCACTAGTAGTCGATACAATACCTGGTGTTGTACGTGCT
ATTGCTGCAATGCTGAACCAGGTCTGTGCGTAGTCAGCGGAGAGACGACACACGCGCGACGACGTGTGACGCGTGTGTGACGCGACTAGACATACGTATCATGACTATAGTATACGGTACAGTGTACATAAGCACTAGACTCTGATGCTATACCTGGTGTTGTACGTGCT
ATTGCTGCAATGCTGAACCAGGTCAGTGCTATGTGTCGCGTGTCTGGTGTCATGTGTGTAATGACACATAGATTGTCAGACGTCAGCGGTGCACGGCTATATTACGCTGGTATCATGACTAGTGTCTACAAGCAGATGCAGCAGCGAGCATACCTGGTGTTGTACGTGCT
ATTGCTGCAATGCTGAACCAGGTGTGACACTAGTCTGCAGCGATCGGTATCTGGAGTCACGTGTCATGATAGATGTCTATGGTCTCGTGACTGACAGCACACTGAGAGCGAGAGTAGTCTGCATCACGTGAGCACTAGAGAGCGAGTCAATACCTGGTGTTGTACGTGCT
ATTGCTGCAATGCTGAACCAGGTGAGTGACTAGTATCTGGCTACTGGACGAGCGTCACATACACTGCGACGCGTGTGCACGGACTGCGGTGCTATGTAGCTAGTAGTACGTACACGTACGCTGGTATCATGACTAGTGCACGATACTAGATACCTGGTGTTGTACGTGCT
ATTGCTGCAATGCTGAACCAGGTGCTGAGACAGATCGTAGTAGACAGCGACTAGTCGCGCGTCACTGGACGTGTGTCAGACGTATATAGTATCGCGTATCTGGACGCACGACGTCGAGCACTAGTATGTGTGTACATACCTGGTGTTGTACGTGCT
ATTGCTGCAATGCTGAACCAGGACGGACACGTGATCACGGCAGCGTGTCGTATGACGATGGATACGTGTACATAGTGTATAGTAGATGGTAGCTAGTCGCATTAGCGCGGTATCTGGCTCGCGCTCTCATACCTGGTGTTGTACGTGCT
ATTGCTGCAATGCTGAACCAGGACTGACACGTGACTGACGTACAGTTACGCTGGACGTCGGTCTGTGGTGATGTGTGCGTAGATATGTGTCACGCAGCACACGATATCGGTATCATATGAGCAGAGAGTAAGCACTAGCATCAGTAGCAATACCTGGTGTTGTACGTGCT
ATTGCTGCAATGCTGAACCAGGACAGTACTCAGTGAGATGACGTCGGTCTGTGGCGATGTGCTAGTAGACGAGCGCATATAGATCTATGTGTGCGGTCGTATGACGATGGTCTCTAGCGATGTGTGCATGATGATATACCTGGTGTTGTACGTGCT
ATTGCTGCAATGCTGAACCAGGAGTGAGCATGGTCATGCGTGCTATGTATGACGCTCGCAGATAGATGTGTCGCGTCTGATGCATGACGAGTATGGAGTACAGAGACATTAGATGTGTATACGGTGCGTAGTCGCGCGCTATGGCGACGATACCTGGTGTTGTACGTGCT
ATTGCTGCAATGCTGAACCAGGAGAGTCGCATGTAGCACGTAGATGGTAGCTAGTACGCGGTGCGTATACTGATTACTGCAGTGACTAGATATACGTCAGACGTCTGTGGAGCTGTGCGTCGCAGCAGATGTACATGAGACAATACCTGGTGTTGTACGTGCT
ATTGCTGCAATGCTGAACCAGGAGCGATCGCGGTGACTATCGTGCAGTATACGTATCAGCGACTGCGGAGTCACGACTATAGTATACGTACGCTGGCACGTAATAGTGTTCGATATGACTAGTGTCGCTGTGCTCATACCTGGTGTTGTACGTGCT
ATTGCTGCAATGCTGAACCAGGATAGCTAGTAGACGAGCGCATATAGAGTACAGACTAGTGAGATGCGTCACGCGAGAGCGGAGATATGAGTACAGTCTCTAGTGCGTAGTCTAGCGACTAGTGTGCTATAGCACTAGCTGACGCAGAGATACCTGGTGTTGTACGTGCT
ATTGCTGCAATGCTGAACCAGGATCGTGACTAGTATCTGGTGATCGGCATGACGAGTATGGACGATGGATACGTGTGATGTGTGCGTAGATATGTGTCACGCGACTAGTGTAGTCGGTCGCGCGATCACGAGCGAATACCTGGTGTTGTACGTGCT
ATTGCTGCAATGCTGAACCAGGATGGCTCTGTGCATAGTGTCGCATGTCTATGGTGAGATGTGTGACGCGACTAGAGCGCAGATCTCAGTCGCGCGTAGCACGCGAGATGAGATCAGCGAGCAGAGCACAAGCACTAGTCTGCGTATAGATACCTGGTGTTGTACGTGCT
ATTGCTGCAATGCTGAACCAGGCGTGTAGTCGGTCGCGCGTCTACATATGCTGGCAGTGTGACGCACTCGTATGGATCTCAGTCTCTAGTGACTAGTATCTGAGCACTAGTATATGCGCTAATACCTGGTGTTGTACGTGCT
ATTGCTGCAATGCTGAACCAGGCGAGATCGCGGTGACTATCGTGCAGTATACGTATCAGCGACTGCGGTCGCATGACGAGCGCACTATGATCGACGAGACATGTAGATGGTAGCGTGTGTGACGCGACTAAGCACTAGCGTCTGCATACATACCTGGTGTTGTACGTGCT
ATTGCTGCAATGCTGAACCAGGCGCGTCAGCGGCATATAGTAGACAGTAGTACGACTGCGGACATCGGTGTCTGGAGCGCATCTGACAGAGTATGGAGACTGGACTAGTGTACAGTGATCGACTCTATACAGCACTAGTGCACGCATACATACCTGGTGTTGTACGTGCT
ATTGCTGCAATGCTGAACCAGGCTAGATGCGTGTGACTAGTGTGACGTCGTATGTCTCGTGTCGCTGGCTACATGTGTACGGATCGCGTCGACTGGATCGACGAGACATGTAGCTAGTGCGTATACATCAAGCACTAGTCTCAGTGCTCATACCTGGTGTTGTACGTGCT
ATTGCTGCAATGCTGAACCAGGCTCGTCGCATGATCTATGCACACGGAGAGTAGACGTCGAGCACACTGTGAGTGTAGATGGTCTCTAGAGTCACGTGTCATGATAGATGTCTATGGTCTCGTTCACTACAGCACTAGCGTGAGCGTAGATACCTGGTGTTGTACGTGCT
ATTGCTGCAATGCTGAACCAGGCTGGAGAGTAGACATACGTATCATGCGTCGCGAGACATATGACACATAGATTGACTGTAGTGCGTAGTCTAGCGTCGCATGTAGACAGTACAGTGCGCGTAGACGATGTGAGCATACCTGGTGTTGTACGTGCT
ATTGCTGCAATGCTGAACCAGGCACGAGCATGGTCATGCGCAGCGTGTAGTACGTACACGTACGCTGGTATCATGTCGCGCGCGTCGCGCGTCATGATATGTGACTCTGAGCACTAGACTACGAGATAATACCTGGTGTTGTACGTGCT
ATTGCTGCAATGCTGAACCAGGCAGGCGATACGTCTATGGCGACGTGTGAGATGCTACATGCGCTCATCTGTACGATATGTGTGTAGTGTAGCTAGACAGTGGACGTCGAGCACTAGCGCGTGCGCGTATACCTGGTGTTGTACGTGCT
ATTGCTGCAATGCTGAACCAGGCATGACACTAGATAGTGGAGTATGGACGTCGGTCTGTGGATCGCGGTGACACGCTCGCAACACACGGTAGATGAGCACTAAGCACTAGCTGCGGTACGTATACCTGGTGTTGTACGTGCT
ATTGCTGCAATGCTGAACCAGTACGGAGAGACGAGTAGCGTATGACGACGCGTGTGAGATGTCGAGTGAGACATGACATACGCTGATAGTAGCACGTATCATGTAGAGCGACGAGCGTAGATGGACTAGTGCTGTGGCATGCATACCTGGTGTTGTACGTGCT
ATTGCTGCAATGCTGAACCAGTACTGCGAGCAGAGCACATACGCATGCAGATGATGAGCATCGTATGGAGATCATATCAGCGATGTACGACGCGTGTGAGATGTAGACAGCGTAGTAGCACTAGCGTGTGCATGAATACCTGGTGTTGTACGTGCT
ATTGCTGCAATGCTGAACCAGTACAGACACGTGAGACATTAGACACGCATCTGGTGTAGTGTGCTCAGCACTGCGCGATACGTATCATGAGACATAGCACTAAGCACTAGTGATGGTCTACATACCTGGTGTTGTACGTGCT
ATTGCTGCAATGCTGAACCAGTAGTTCGCATGTCTACGTGTATCATGAGATGCGACGTCGGTCTGTGGTGACACGTAGTCGTACGCTGTATGTATGCATGCGGCGTAGTATGAGCATCGTATGGAGATCAGTACTGGCACGCATACCTGGTGTTGTACGTGCT
ATTGCTGCAATGCTGAACCAGTAGATATCAGCGATGTACGACGCGTGTGAGATGTAGACAGCGTAGTGTCGTGCGTGCACGGCAGTGTGACACTAGATAGTGGAGTATGGACGTCGGTCTGTGGAGACAGAGATAATACCTGGTGTTGTACGTGCT
ATTGCTGCAATGCTGAACCAGTAGCTCGCATGTCTACGTGTATCATGAGATGCGACGTCGGTCTGTGACGTCATGTGAGATATGAGCAGTAGTCGGTCGCGCTCGTATGGAGATCATACTACGAGTACATACCTGGTGTTGTACGTGCT
ATTGCTGCAATGCTGAACCAGTATAGACTGTAGTCTGCAGACACACGCTGTCAGCGATCGAGCACACTGCACTGAGCAGATGTCGCATGTGCGTATAGCTGCGTCTATGGTCGTATAGCACTATACGCAGCTAGCATACCTGGTGTTGTACGTGCT
ATTGCTGCAATGCTGAACCAGTATCGAGCATGGTCATGCGTGCTATGTATGACGCTCGCAGATAGATATGACACATAGATTGTACTCAGTCGCATGTACAGTGTGTAGTGTAGCTAGCGTGCGGTGCGTATATGTATGTGTGAGAGACGATACCTGGTGTTGTACGTGCT
ATTGCTGCAATGCTGAACCAGTATGTCGTCACGACGTCGGACTAGTGTGACTAGTATCTGGCATGCGGACGCGTGTGTGACGAGATCAGTAGTACTACTAGCGACTGCGGAGCAGGTCACTATACCTGGTGTTGTACGTGCT
ATTGCTGCAATGCTGAACCAGTCGTTATAGACTAGCTATGCATAGTGTCTATGGAGTATGGTGCAGTGTACTATACACAGTGTAGATGTACGACGGTGCACGGTCATATGTATCTGGCGTCGGTCGCTATACCTGGTGTTGTACGTGCT
ATTGCTGCAATGCTGAACCAGTCGAGTGATGTGTGATCGGCGCATAGTGAGCAGCGACGTGTCGCATGTCATCAGTACATAGTGTGACGCGACTAGTCACATGATAGATGACATCGATCGATAGTAGTCGGTCGCGCGTATCGGACTCAATACCTGGTGTTGTACGTGCT
ATTGCTGCAATGCTGAACCAGTCGCGTGCGACGAGAGACGAGATGCGTCACGCGCTCGTGAGCACTAAGCACTAAGCACTAAGCACTAAGCACTAAGCACTAAGCACTAGACTCGGAGAGCATACCTGGTGTTGTACGTGCT
File #27
GCATCCAATCAGACAGTCCGAGTACACACATAACAGTACACGTAGTGAGTACAGACTAGTGCGATGTGCGTACGTCTCTGCGAGTAGCGACGCGTGTGATGTGTACAGTTGACAGTAGCACTAGCTGCTGTGCTCACCTAGTTGCCGATGAAGGTC
GCATCCAATCAGACAGTCCGAGTAGGCACGACGTACGCGGCGAGCAGCGTCGCGTAGATGGCTACTGGATCATAGAGAGCGGAGATATGTAGATGGTCTGTGAGCACTAGATGCTGATAGCACCTAGTTGCCGATGAAGGTC
GCATCCAATCAGACAGTCCGAGTATACACATAACAGTACACGTAGTACAGTCGGATAGCAGTGTGACGTCTGATGTCTGTGGACTGTAGAGATGCGATATGTGACGCACGACTAGTGTGACTAGTATCTGGCTGAGGTCACTACCTAGTTGCCGATGAAGGTC
GCATCCAATCAGACAGTCCGAGTCGGTATAGTGAGAGACGATCGACGTAGATGGTAGCGTGTGTGACGCGACTAGATCTATGTCTCGTGTCAGCGGCATATAGATAGATGTCACGCAGCACTATACGAGGCTCTCACCTAGTTGCCGATGAAGGTC
GCATCCAATCAGACAGTCCGAGTCTGTGATGTGTCAGCGGTCGCATGAGTATGGACTGCGGTGCTATTGTGTATGAGATGCGCGACTAGATATGTGTCAGCGGTGCAGTGTGTCGCTCGTCGTTACGCGCGCGATCGCAGCAACCTAGTTGCCGATGAAGGTC
GCATCCAATCAGACAGTCCGAGTCAACAGTGTATCAGTAATATCTGATCTGCCACAGACAACAGAGCATAGTGTGCGACTAGCGCGCGGTACATAGAGCGTGGTGCGTAGTCTAGCGCGAGATGAGTGTGGTACTATGACGTCGTACACACCTAGTTGCCGATGAAGGTC
GCATCCAATCAGACAGTCCGAGTGTGTGCTATGTGTGACGCGACTAGACATACGACATCGTAGTCGCGTGAGCAGAGTACAGACTAGTGTAGCACGTGCTCAGTGAGATGTCATGCTATGTGCGTATCTGGCGTGAGTACGCACCTAGTTGCCGATGAAGGTC
GCATCCAATCAGACAGTCCGAGTGAGTGACTAGTATCTGGACACGTGATCACGGAGATATGTGCGTAGTCACATTCGTCGTGCTATATTACTAGCGTCAGACGTGTCGCGTCTATGGTCACGCTCGTGCAAGCACTAGATACGGACTCTACCTAGTTGCCGATGAAGGTC
GCATCCAATCAGACAGTCCGAGTGCGTGCTATGTGTGACGCGACTATGTGTATAGCACACGACACGTGATCGCGGTGTCGCGCTCTGTTATATATGTAGATGGACTAGTGAGAGTAGACGTACGTAGATGGACTAGTGCACTGGCGACTACCTAGTTGCCGATGAAGGTC
GCATCCAATCAGACAGTCCGAGACGGTGACTAGTATCTGTACATGCGTGCGCGGTACAGTGTACATAGACTAGTGTGCTATGAGTGATGTCGACGGCAGTGTGTGCTATGAGTACAGCGTAGTAGCACTAGTGTAGGCGACGACCTAGTTGCCGATGAAGGTC
GCATCCAATCAGACAGTCCGAGACTGCTCACAGAGATATGCGTCATGAGCTGTAGCAGATGACTATATATGCTGTCTATACGTGTGACGAGATCAGCGCATAGACTCGCGATCGCGGTACGCGGTGCGTAAGCACTAGCTATGGCTCGAACCTAGTTGCCGATGAAGGTC
GCATCCAATCAGACAGTCCGAGACAGCGATGTGCTAGTAGACGAGCGCATATATACTCACGACAGTGGCTCTGTTATGTCAGTAGCGTGAGTATGGACGAGCGTAGTCGGACACTAGTGTAGTGACGATGGATACGTGCGATAGTCTATACCTAGTTGCCGATGAAGGTC
GCATCCAATCAGACAGTCCGAGAGTATGTGAGGTGTCGCTCGTCGTACTACATTGTGTATGACACGTACAGATGGCGCGTAGTAGACAGTAGATGGTCTCTAAGCACTAGACAGAGTATCTACCTAGTTGCCGATGAAGGTC
GCATCCAATCAGACAGTCCGAGAGAGCTCTGTGCTATATGTAGTACGTACATAGATAGATGCTACATTCTAGTGGAGTATGGACGTCGGTCGAGTGTAGCTAGAGACTGTCACGATGTATCTGGTCTACAAGCAGATGATAGAGCTACGACCTAGTTGCCGATGAAGGTC
GCATCCAATCAGACAGTCCGAGAGCATGTGAGGTGTCGCTCGTCGTTACGCGCGCGTACGTCGTCGTTCGTGCAGTAGACAGCGTAGTGTAGATGGTAGCGTGACGTGTGACGCGTAGCACTAGATGAGGAGCAGACCTAGTTGCCGATGAAGGTC
GCATCCAATCAGACAGTCCGAGATAGCGTACGTCGTCGTTCGTGCAGTAGACAGCGTAGTGTCGTGCGCTGATAGTCGTGCGACGCGTGTGACGTGATGCGTGTGACTAAGCACTAGACGTCGACTAGACCTAGTTGCCGATGAAGGTC
GCATCCAATCAGACAGTCCGAGATCGTATCATGAGCTGTGTGCGTAGTCGCGCGAGCATGGTCATGCTCAGATAGATAGCAGTAGTCGGTAGACATGTGATAAGCACACGTGCATAGTATCTGGTACAGGCAGTGACCTAGTTGCCGATGAAGGTC
GCATCCAATCAGACAGTCCGAGATGGCACGACGTACGCGGCGAGCAGCGTCGCGAGTACAGTGCGCGGTATGACGACTGTAGACTAGTGTCGCATGTCTACAGTCTAGCGTCTATGGTCTCGTGTCTCTAGAGCGCGATACTACCTAGTTGCCGATGAAGGTC
GCATCCAATCAGACAGTCCGAGCGTGACTATAGTATAGTGACTAGTGTACATAGAGTGATGTCGACGGCAGTGTATGTGAGGTGTCGCTCGTCGTTACGCGCGTATAGTGCAGATGAGCACTAGAGCTAGCTGCGACCTAGTTGCCGATGAAGGTC
GCATCCAATCAGACAGTCCGAGCGAGTACTCAGTACTGCGTACACGTAGTGTAGTCACATGCACACGGAGAGCGTCGTCGTGTGCACGGTGATACGCTACATGTGTACGGTGAGCAGTCTCGTTCACTACAGCACTAGCTCTAGAGCGTACCTAGTTGCCGATGAAGGTC
GCATCCAATCAGACAGTCCGAGCGCTCGTCACGAGTATGGTACATAATGAGCAGTAGTCGGTCGCGCGATCGACGTACGCGTACGCATGATCGCGGCGCGTAGACTATAGTGACTATGTCTCGTCGACGCAGCACTAGAGCGTGAGTCGACCTAGTTGCCGATGAAGGTC
GCATCCAATCAGACAGTCCGAGCTAGTGCATAGTATCTGGCACGACGTACGCGGCGAGCAGCGTCGCGTAGATGTAGTAGTGAGATCAGTCGCATTATCGCATCGTCTAGTGAGATAGCACTAGCAGTAGCGACTACCTAGTTGCCGATGAAGGTC
GCATCCAATCAGACAGTCCGAGCTCGTCGCATGTCTACAGTCTAGCGTCTATGGTCTCGTGTCTCTAGTACATATGTGTATAGCACACGACACGTGATCGCGGCGAGATGACGTCGGTATCTGGCACTAGCGTCAACCTAGTTGCCGATGAAGGTC
GCATCCAATCAGACAGTCCGAGCTGGTGAGATGCGTCGCGAGACATGTGCAGTGATCGCGGACTCTGGTAGATGGTAGCGTGACGATGGTCTCTAGTGATCGGTAGTACGACAGCAGAGACATAGCACTAGATCACGCTCGTACCTAGTTGCCGATGAAGGTC
GCATCCAATCAGACAGTCCGAGCACGACACGTGTAGCGTGTGCACGGTCTCGTGACTGACGTGTGACGTCTGATGTCTGTGGCATGCGGACGATGAGCAGATGCATGCGGAGCGCAGATGTACAGCACTATACGTAGTGTAGACCTAGTTGCCGATGAAGGTC
GCATCCAATCAGACAGTCCGAGCAGGCAGTACTACTATGGACGCGTGTCTGTGGTGACTAGTATCTGTAGCTGCGTCGTCAGTGACTAGACGATGGATACGTATGTGAGGTGTCGCTCGTCGTACTACATAGCACTAGATGACGTGACTACCTAGTTGCCGATGAAGGTC
GCATCCAATCAGACAGTCCGAGCATGTGCATAGTATCTGGAGAGTATCGCTCGGTGCACGGTATCTGGTAGTCGGTCGCGCGCATGCGACGTACGGACACACGTCAGTAGAGAGCGGAGATATAGCACTAGTGTAGGCTAGCACCTAGTTGCCGATGAAGGTC
GCATCCAATCAGACAGTCCGATACGGTCACTGTCAGACGTGTCTCGGTATCATGTGTCGCGTACATAGTACGCGGTCGCATGTGTGACTCAGATATAGTAGTGACGTGTGACGCGTAGCACTAGTATCAGAGATGACCTAGTTGCCGATGAAGGTC
GCATCCAATCAGACAGTCCGATACTGTAGTCGGTCACGCGCGTGCGGTAGACAGACGATGGATACGTTCGATATTCGATCAGCATACGTAGTGCGGAGACTGTCGATCATGAGACAGTCTGTGGTAGTAGTGCGAACCTAGTTGCCGATGAAGGTC
GCATCCAATCAGACAGTCCGATACAGCACGACGTACGCGGTAGCTAGCACACGGCACGTAATACTCAGTCTCTAGTCAGTAGACACTAGTACAGTGTACATAATGAGCAGCGATGTGTATACGATCAGACCTAGTTGCCGATGAAGGTC
GCATCCAATCAGACAGTCCGATAGTGACGAGCGTGTACGACGTCATTCGATGCGTACGCGGTGCGTAGTCACATGCACACGGAGAGCGTCGTCGTGATAGATGACGTGTGTATGACTATCGTGGCTAGCGCTACGACCTAGTTGCCGATGAAGGTC
GCATCCAATCAGACAGTCCGATAGAGCTCACAGACTGTAGTACTATGTAGACAGCGAGATGACGTCGGAGTATGGTCTATGGTCGTATGACGTGTGACATCGTATGTATGTGTACGGTCAGCGAGCACTAGACACTGTCTCAACCTAGTTGCCGATGAAGGTC
GCATCCAATCAGACAGTCCGATAGCGCAGATGGCACATAGTCTGCAGCGATCGGTCTCGTGTCTCTAGTGCTATTGTGTATGACACGTACAGATGGCGCGTAGTAGTCGGTCGCGCGACTACGGTCTCTAGCTACTGACGCTACCTAGTTGCCGATGAAGGTC
GCATCCAATCAGACAGTCCGATATAGACGCACGAGTGATACGATACGCGTCATGTGCGTAGTCGCGCGCTGAGTGCGATGTACACATAACAGTACACGTAGTACAGTCGGATAGCAAGCACACGTGCATAGTATCTGGATATAGCGTATACCTAGTTGCCGATGAAGGTC
GCATCCAATCAGACAGTCCGATATCGCTCACAGACTGTAGTACTATGACTACGGTCTCTAGTACTCAGTCGTATGATAGATGTCTGTGGATCGACGTACGCGTACGCATGATCGCGGCGCGTAGCAGCAGTGTATACCTAGTTGCCGATGAAGGTC
GCATCCAATCAGACAGTCCGATATGTCGCATGACAGCGTGCTACATGTCTATGGTGAGATATGAGCAGTGATCGGTAGTACGACAGCAGAGACATTATGTCAGCTGTGCGCTAGCGGTATCTGGTACAGTACGCTACCTAGTTGCCGATGAAGGTC
GCATCCAATCAGACAGTCCGATCGTGTATACGGTGCGTATCTATACGTAGATGGTAGCGTGCGAGATGACATCGTGTGTGCGCAGTGTGTATACGGTGCGTAGACTAGTGTCTACAAGCAGATGCTATGGCTCTAACCTAGTTGCCGATGAAGGTC
GCATCCAATCAGACAGTCCGATCGAGACACTAGATAGTGGAGTATGGACGTCGGTCTGTGGTATAGTGCAGATGTAGAGATGAGAGACGAGCACAGAGACTGGCGTAGTGTAGATGGTAGCGTAGCACTAGTCACAGAGACGACCTAGTTGCCGATGAAGGTC
GCATCCAATCAGACAGTCCGATCGCGTGATCGGTAGTACGACAGCAGAGACATGTGTCGCGTACATAGACACTAGTACAGTGTACATAGCACGTAATAGTGTTCGATATGACTAGTGCGATGGACTAGACCTAGTTGCCGATGAAGGTC
GCATCCAATCAGACAGTCCGATCTAGTATCATGCTGAGTTCTGTGTGACGATGGATCAGTGATCGCGGCAGATGGACTAGTGTGACTAGTATCTGGCACGACGTACGCGAGCACTAGCTGCGGTATCTACCTAGTTGCCGATGAAGGTC
GCATCCAATCAGACAGTCCGATCTCGACACGTGAGACATGACGTCGGTCTGTGGTGCTATTGTGTATGACACGTACAGATGGCGCGTAGTAGTCGGTCGCGCGTGCTATGTGTGACGCGACTAAGCACTAGCGTCATACGTGACCTAGTTGCCGATGAAGGTC
GCATCCAATCAGACAGTCCGATCTGGTACTCAGACGACAGTCGTATGCGACGTGTGAGATGATCTATGACTGCGGCTGTATGATAGATGCAGTGTGTGACTAGTAGACAAGCACTAGACTACGAGCACACCTAGTTGCCGATGAAGGTC
GCATCCAATCAGACAGTCCGATCACGACACGTGAGACATGACGTCGGTCTGTGGTAGACAGCGAGATGACGTCGGAGTATGGTCTATGGTCGTATAGCACACAGCACTATACTACGCTCTAACCTAGTTGCCGATGAAGGTC
File #28
GATCCGAACTGACAGCGAACTGTACAGCAGTGACAGCTATACACTGGTCAGACACAGCACATCTGTTGTCAGACACATACGGATCGACACATAGTGTGTCTGGAGTACAGACTAGTGCGATGTGCGTGAGTGTGAACCTTGCAGTGTTCCAACTCT
GATCCGAACTGACAGCGAACTGTAGGCGTCGCGTCAGACGTCAGCGGAGTGATGTGTAGTGTCGCATGTGATACGTAGATGTGCACGCGTATCATGCTGACGGTAGCACAGCAGATGTAGTCGGTCGCGCGTGCAGGATGATACCTTGCAGTGTTCCAACTCT
GATCCGAACTGACAGCGAACTGTATGCATAGTGACTATAGTGAGCAGTAGATGGTGCGACGTGTATAGTAGAGCGACTAGTGTAGCACTCGTCGTGACGTGTGACGCGTGTATATATCTGACAGTAGTCGAGCACTATACGTAGCTGTGACCTTGCAGTGTTCCAACTCT
GATCCGAACTGACAGCGAACTGTCGGTATAGTGCAGATGGTACAGTGCGCGTAGCTACTGGATATGTGTCTATGGTCTCGTGTCTCTAGTAGTCGGTCGCGCGCGATGTGTGTCGGCTGCAACCTTGCAGTGTTCCAACTCT
GATCCGAACTGACAGCGAACTGTCTGACACGTTACACTGGACAGATGTGCACGTCGCTACGCTGCTGGTCATATGACGTCGGACATACGACATCGTAGTCGCGTGAGCAGTAGATGGCATAGTGTCGCATGTCATCAGAGAGCGCACAGACCTTGCAGTGTTCCAACTCT
GATCCGAACTGACAGCGAACTGTCAGTCTATGGTAGCTAGTCTGATGATATGTGTGTAGTGCGAGATGACACACGCGAGCAGTACTATGTGTGTAGCTGTCATATGCTGGTAGACAGTATCTGGTACATAAGCACTAGAGACAGCGACTACCTTGCAGTGTTCCAACTCT
GATCCGAACTGACAGCGAACTGTGTTCGTACAGTGATGTGTCTCTAGCTACTGGATATGTGTAGTCGGCGTAGTAGCACACAGCACTAAGCACTAAGCACTAAGCACTAGTACGCGCACGCACCTTGCAGTGTTCCAACTCT
File #29
AGCGTTATACTGGTCGTTGGTGTACTCATAGCGTAGCGTGACATCGGAGCATGGCGCGTAGTATAGTGCAGATGGTACAGTGCGCGTAGACACGTGTAGCGTGTGCACGGTCTCGTGACTGACATGAGCAGTCGACGTCTACTGTTCGTACCTGACACACCAG
AGCGTTATACTGGTCGTTGGTGTAGGTCGCATGTAGATGTGCACGCGTATCATGCTGACGGTGCGTAATGAGCATACGTATGCGATACGTGAGCAATCTACAATACTATGTGCTATGTGTGACGCGACTAAGCACTAGCAGATGTCTGCTGTTCGTACCTGACACACCAG
AGCGTTATACTGGTCGTTGGTGTATGCATCGCTGAGACAGAGCTGTGTACAGTGTACATAAGCACACACATATATAGTCTGGTAGCTAGCGTATAGCTGCTGGTGTCTGGTGAGATGTATATAGTATCGCGTATCTGGAGTCGGCGCGATGTTCGTACCTGACACACCAG
AGCGTTATACTGGTCGTTGGTGTCGGTATCATGACACGTTCGACTGGTATGCGGAGAGCGGAGATATGACGTGTGTCGACGGTGCAGTGTACTATGCGATACGTCTATGGCGACGTGTGAGATAGCACTAGCGTACGCGCGTTGTTCGTACCTGACACACCAG
AGCGTTATACTGGTCGTTGGTGTCTGTGACTAGTCTATGGTAGATGGTATCATGTATATAGTGCTGCTGACTCAGACTGCGGTCGCATGTCTACAGTCTAGCGTCTATGGTCATATGTATCTGGTAGCACAGCACTAGATACGGCGTACTGTTCGTACCTGACACACCAG
AGCGTTATACTGGTCGTTGGTGTCATATCGCAGTCGCATGATAGATGTCACGCGCGAGATGACGTCGGCACACGGATAGATGTAGACAGCGTAGTAGCACACTCTGTCGGTCGAGTGAGACATAGCACTAGACTACGTCGCTTGTTCGTACCTGACACACCAG
AGCGTTATACTGGTCGTTGGTGTGTGACGAGCTCGTCTAGACAGCAGACTAGTGCTAGACGTCGTCAGTGTGACGTCTGATGTCTGTGGCGCATAGACTCGCGTCACGCAGCACTAGATCAGGTCGCTTGTTCGTACCTGACACACCAG
AGCGTTATACTGGTCGTTGGTGTGAGTAGTCGGTCACGCGCGTGCGGTAGACAGTGTGACGCTATATTCGTGATTCGTCGTTCGTGCAGACAGCAGACTAGTGATCGACGTGTGCGGCGACGTGTCGTATAGCACTAGTCTCTGTACTATGTTCGTACCTGACACACCAG
AGCGTTATACTGGTCGTTGGTGTGCGAGCGATGTGTGACGAGATCAGTGACTAGTATCTGGACTACGGACTATAGCGTACGGATCGCGGTACAGTGTGAGATGACGATGGATACGTGATGACGTAGATTGTTCGTACCTGACACACCAG
AGCGTTATACTGGTCGTTGGTGACGGTGTGTAGCTGTCATATGCTGGTGTCGCGATCGCGGCATCTGGACTCGCGTAGTCGGACTAGTGTCGCATGTAGCTAGCGTATAGCTGCTGGTGTCTGGTATCTGTACTCGTACGACTGTTCGTACCTGACACACCAG
AGCGTTATACTGGTCGTTGGTGACTGCTCGCAGACGTCGGTACAGTGCGTCTGGACTACGGTACAGTGTACATAAGCACACTGAGAGCGAGAGTAGTCTGCATCACGTGGTGTGACGCGACTAGCGTCGCAGCACTAGACACAGCACATTGTTCGTACCTGACACACCAG
AGCGTTATACTGGTCGTTGGTGACAGTGCGTAGTCAGCGGAGAGACGACACACGTACGACGTGAGATGAGTACAGACTGTAGAGACATGCACTGCGACAGCAGTCGCGCGTACATAGTGTATAGTAGATGAGCACTAGCTATGGCGTCATGTTCGTACCTGACACACCAG
AGCGTTATACTGGTCGTTGGTGAGTGCGATACGCACATAGACACTAGCGTCGCGTGTGCGGTATCTGTATCAGCGACGTCGGATGTACTGTAGTAGTGAGATATGAGCAGAGTCAGCACGTTGTTCGTACCTGACACACCAG
AGCGTTATACTGGTCGTTGGTGAGAGATCGCGGAGCATGGTACAGTGTGTAGTGTGTGACGCGACTAGTGAGTGGCTACATTCGTCGTGTATCTGGTCGCATGTGTCGCGATCGCGGCATCTGGACTACGGTACTATGACACTGTACGCTGTTCGTACCTGACACACCAG
AGCGTTATACTGGTCGTTGGTGAGCGCGTCGCGCATGTAGTCGCATGCACTCAATGAGCAGCTGTATGAGTATGGTATCTGTCGTACAGTAGCGTGTATCATGCTACGCGACGATGGATACGTGTAGACGTCACGTGTTCGTACCTGACACACCAG
AGCGTTATACTGGTCGTTGGTGATAGACACTAGACGCTAGAGAGACGCGTCGCGACTAGTTATAGACGACGAGCGATCTATGTATCTGGACACGTGACTGACGCTCGCAGAGTATGGTCGTATAGCACACGCATAGGTATACTGTTCGTACCTGACACACCAG
AGCGTTATACTGGTCGTTGGTGATCGATATCGGTATCATGTCGTGCGTATCTGGTACTCAGTGAGATGACGTCGGTCTGTGGCGATGTGCGCATAGACTCGCGTCACGCGAGTACAGTGATGTGTATAGTAGCACTAGCGACATACTATTGTTCGTACCTGACACACCAG
AGCGTTATACTGGTCGTTGGTGATGGTAGTCGGTCACGCGCGTGCGGTAGACAGACGTGTGTATACGGATCGACTACAGACTACAGCGATGAGCAAGCACTAAGCACTAGTGCGTGCGTAGTGTTCGTACCTGACACACCAG
AGCGTTATACTGGTCGTTGGTGCGTTGAGTGTGCTCTACACATCGCGACGAGCGTCACGCTAGTGTATATGTCAGTAGAGCGTGTAGTGTGTCGCGTGTCTGTGAGACAGTGCGTAAGCAGATGCTATGGTCTATTGTTCGTACCTGACACACCAG
AGCGTTATACTGGTCGTTGGTGCGAGCTGAGTGTAGAGCGTACATAGTAGATGGTAGCGTGTGCTCAGATCTCAACATCTGGAGATATGTCAGACGCATCTGGTGTAGTAGCACTAGCGTACGCTCTCTGTTCGTACCTGACACACCAG
AGCGTTATACTGGTCGTTGGTGCGCGTCACGCTGCTCTAGATATGTGTGACTATGTGATAATGAGCAGTGACTAGTCTATGGCACGCGTATCACAGAGACATGCACTGCGACAGCAGACTAGTGATGTAGTACAGTGTTCGTACCTGACACACCAG
AGCGTTATACTGGTCGTTGGTGCTAGTAGAGCGAGCATGGAGCTGTGATATGTGTACAGTGTGAGATGTGTGACGAGATCATCGTACAGTAGCGTGTATCATGCTACGCGACGATGGATACGTGCATCTGCTGTCTGTTCGTACCTGACACACCAG
AGCGTTATACTGGTCGTTGGTGCTCGCTAGTAGTAGCGTGACATCGGATCGACGCACGTAAGCAGTTGATCTCAACATCATGTGAGATGTACGCGTAGCTATAGCACTAGACATAGCGTCTTGTTCGTACCTGACACACCAG
AGCGTTATACTGGTCGTTGGTGCTGGAGACTGTGCTAGCGAGTATGGTCTACAGTCTAGCGTCGTATGTGTCGCGATCGCGGCATCTGGACTCGCGTAGTCGGACTAGTGTCGCATAGCACTAGTGCGAGCGCGATGTTCGTACCTGACACACCAG
AGCGTTATACTGGTCGTTGGTGCACGTGACTAGTATCATGTATCTGGTCGCATGTGCACGGTGCAGTGTACTATGTGTGTAGCTGTCAGATATGTGATCGACGAGACATTCTATACGTGTGACTACAGACAGCACTAGTAGCGGTAGTCTGTTCGTACCTGACACACCAG
AGCGTTATACTGGTCGTTGGTGCAGGATGCGTGTGACTAGTGTGACGCGACTAGCGAGATGAGTGTGGTACTATGTGCTATGTGCTCAGTAGACAGTACAGTGTGTAGTTCTGTACGCTAGACGTCGCATGTCATCAGTCTCGGTGTCTTGTTCGTACCTGACACACCAG
AGCGTTATACTGGTCGTTGGTGCATGCAGTACTATAGTAGCTATATGCGTAGTGTCGTGCGTGCACGGCAGTGTGCGATGTGTACGCGGATAGCAGCACACGGTAGCTAGCGTATAGCTGCTGGTGTCTGGTATCTGGAGAGTGCAGACTGTTCGTACCTGACACACCAG
AGCGTTATACTGGTCGTTGGTTACGGCGCTATGTGTCTGGACGATGGTGACTAGAGTATGGTAGCTAGCGTATAGCTGCTGGTGTCTGGTGAGATATGAGCAGTAGTCGGTCGCGCGTACATAGTATCTGGTACGAGCGCGATGTTCGTACCTGACACACCAG
AGCGTTATACTGGTCGTTGGTTACTGTGCTATGTAGCTAGCTCTACGTCAGACGTCTATGGTCGCATGTCATCAGACACTAGATAGTGGAGTATGGACGTCGGTCTGTGGTATAGTGCAGATGGTACAGTGCGCGTAGAGCACGTCACATGTTCGTACCTGACACACCAG
AGCGTTATACTGGTCGTTGGTTACAGCAGTACACGCATAGACTCTGGCTGTCAGACTAGTGTCGCATATGTGTATCAGATAGTGCGACGTCTCTAGCTAGTAGTAGCGTGACATCGGATCGACAGCACACGCGCTGGCGCGATGTTCGTACCTGACACACCAG
AGCGTTATACTGGTCGTTGGTTAGTTCTCGTAGTGTGACGCGACTAGACGTGTGTCGCATGTCACGCGAGTGATTGCGTGCGAGTATGGCATAGTGACGTCGGTCTGTGGAGTCTGTATGCTGTTCGTACCTGACACACCAG
AGCGTTATACTGGTCGTTGGTTAGAGTATCATTCGCATGGCTATATGTACAGTGTGTAGTGTAGATGGCTACATGTGTACGGTACTATTATCGCAGTCGCATGATAGATGTCACGCAGCACTAGTAGTAGTCGCGTGTTCGTACCTGACACACCAG
AGCGTTATACTGGTCGTTGGTTAGCGCGTCGCGCATGTAGTCGCATGTCATCAGTACTCATAGTATAGAGATATTATGCATAGCAGTTGATCTCAACATCATGTGAGATGTACGCGTAGCTATAGCACTAGATCTCGATCTGTGTTCGTACCTGACACACCAG
AGCGTTATACTGGTCGTTGGTTATAGTCGACGTCGATATGACAGTGGTCGTATACATGTAACATGACGTGTGACTCGTCACATCTAGCATCGTGGGTCGACGGCGTCATGTATACGGCGTGTAGAGTACAGTCTCTAGTCTATGCATAGTGTTCGTACCTGACACACCAG
AGCGTTATACTGGTCGTTGGTTATCGCTCGCAGACGTCGGTACAGTTATGACGGTCGCATGTCATCAGTGACTAGTATCTGGACACGTGAGCTACGCTATATGTCTGTGGTGATATACGACTGTTCGTACCTGACACACCAG
AGCGTTATACTGGTCGTTGGTTATGGCTAGTAGTAGCGTGACATCGGATCGACGACGATGGTCTCTAACATGCGATGTAGAGACACTAGATAGTGGAGTATGGACGTCGGTCTGTGGAGCACGTCTATTGTTCGTACCTGACACACCAG
AGCGTTATACTGGTCGTTGGTTCGTGCATAGTGACGCTAGTGAGATAGCACACGTGCATAGTATCTGGCTCACAGACTGTAGTACTATTGTCTCGGACTAGTGTAGTACTAGACACGCAGATGGTCGCGCGTACACGACTAGTGTTCGTACCTGACACACCAG
AGCGTTATACTGGTCGTTGGTTCGAGTACATAGTAGATGGTGCTCAGTCTATGGTGTGCGGCACACGGACGATGGATACGTTCGCGCAGAGTATGATACGTAAGTACGTAGCAGCCATCGTGGGATATGGTATGTTGTTCGTACCTGACACACCAG
AGCGTTATACTGGTCGTTGGTTCGCGCATAGTGACGCTAGTGAGATGCTACATGCTCTACGTATCATGCGTCGCGAGACATGTCGCATGTCATCAGCTCACAGTATCATGTGTGACGTCTGATGTCTCTAGAGTGAGCGCGTTGTTCGTACCTGACACACCAG
AGCGTTATACTGGTCGTTGGTTCTAATCACATATCGTGGGCTAGTAGTAGCGTGACATCGGATCGACTCTATACGTGTCGCGCGACGTGTCTATGGTCGTATGTGTGACTAGTGCGGAGACTGTCGATCAAGCACTAGCTGCTGTAGCGTGTTCGTACCTGACACACCAG
AGCGTTATACTGGTCGTTGGTTCTCGCGATGTGACACGTTACACTGGACAGATGTGCACGTCGCTACGCTGCTGGTCATATGACGTCGGACATACGCGACTAGAGAGACGACTCTGTAGCGTAGTGTAGTAGCACTAGCTGACGCGCACTGTTCGTACCTGACACACCAG
AGCGTTATACTGGTCGTTGGTTCTGGTGTCATGTCTATGGTCTACAGTCTAGCAGCACACTGAGTGTGCTCTACACATCGCGACGAGCGTCACGCGTCTGTGAGCACTAGATCATGACACGTGTTCGTACCTGACACACCAG
AGCGTTATACTGGTCGTTGGTTCACGCATCGCGTGCGTAGAGACATGTGCAGTGACGTACGACTGCGGTCAGTAGCTACGCGTGTCGCGTACATAGTAGAGCGACTGTAGTATACGGATCGTAGTATCTGGAGCGTGTACGTTGTTCGTACCTGACACACCAG
AGCGTTATACTGGTCGTTGGTTCAGGCTACTGGTATGACGTATCTGGTAGCACGACATACGCGACTAGAGAGACGACTCTGTAGCGTAGCGCGTAGACAGTGGTCACGCTATCACAGTACAGTGTACATAGACTAGTGAGTCAGCTAGATGTTCGTACCTGACACACCAG
AGCGTTATACTGGTCGTTGGTTCATGTCGCATGTGTCGCGATCGCGGCATCTGGACTACGGTACTATGTATAGTGCAGATGGTACAGTTGACAGTATGAGCAGTATAGTGCAGATGGTACAGTGCGCGTAGCGCGCGTAGCTTGTTCGTACCTGACACACCAG
AGCGTTATACTGGTCGTTGGTTGTAGTGCGTAGACGAGCGTCGCATACTAGTAGCTACATGTGAGATGTGTACGTCACGATGCAGTGTGTAGTCGGTCGCGCGTACTCAGCTATATGTAGACAGTCTCGTGTCTCTAGCACGTGATGTATGTTCGTACCTGACACACCAG
AGCGTTATACTGGTCGTTGGTTGTCGATCGACGACACTAGACTCGCGCAGATGAGCACACAGCACTAAGCACTAAGCACTAAGCACTAAGCACTAAGCACTAAGCACTAGCACATGATATCTGTTCGTACCTGACACACCAG
File #30
CTATGGCACGTGGAGTTGACTGTACAGTACTAGAGCATGGTGTAGTGTGTGACGAGATCAGTCAGTAGCTACTGGTGCGCGGTATCTGGTGACTAGTATCTGGACACGTGCATCTGGTGTAGTAGCACTAGAGAGTGTCGAGGTCGTGAAGTGTGACATTGCA
CTATGGCACGTGGAGTTGACTGTAGGTCACGCTGCTCTAGATATGTGTGACTATATGTATGCTGTCATCTCATAGACGCGTGTGATGTGTGCGCGGTATCTGGTGCTATAGCACTAGATGTCGTAGCAGTCGTGAAGTGTGACATTGCA
CTATGGCACGTGGAGTTGACTGTATGACGAGCGTATACGAGTACACGTCGTCAGTCTCTAGTCGCATGAGTATGGTACAGTGTCACGCGAGCGCAGTATCGCGTGCTGCGTCTATGGTCTCGTGTCTCTAGTCAGCGTGATAGTCGTGAAGTGTGACATTGCA
CTATGGCACGTGGAGTTGACTGTCGGCTAGTAGACGAGCGCATATATCTATACGTAGATGGAGCGCATCTGTGTGTATATAGTCACGCTACTGCAGACACGTGATCACGGTATCATGTCGATAGTCGTATAGCACTAGTGCGTGTGATAGTCGTGAAGTGTGACATTGCA
CTATGGCACGTGGAGTTGACTGTCTGACACGTGCATCTGGTGTAGTGTGTCGCGACGCGTGTATCATGTGAGCAGTCTCGTGTCTCTAGACGAGCGCACTATGTGAGCAGCGACGTGTATCTGGTAGACAAGCACTAGTCACGGCATCGGTCGTGAAGTGTGACATTGCA
CTATGGCACGTGGAGTTGACTGTCAGTACTCAGTGAGATGACGTCGGTGCGTATCATCGTATAGTGTGCGACTAGTATATAGTCACGCTACTGCAGACACGTGATCACGGTATCATGTCGATAGTCGTATAGCACTATACGCTGCATACGTCGTGAAGTGTGACATTGCA
CTATGGCACGTGGAGTTGACTGTGTGTCACGCTGCTCTAGATATGTGTGACTATATGTATGACGAGCGCACTATGTGAGCAGCGACGTGTATCTGGTAGACAAGCACTAGTCAGCGAGAGTGTCGTGAAGTGTGACATTGCA
CTATGGCACGTGGAGTTGACTGTGAGTAGTCGGTCACGCTGCTCGTGATAGATGTCACGCGTGTATAGACATACGACATCGGTCTGCAGTCTCTAGTAGCACGATCTATGTATCTGGTCACTGAGATGGTCGTGAAGTGTGACATTGCA
CTATGGCACGTGGAGTTGACTGTGCGCGCTCATCTGTACGCTACTGGAGATATGAGACATGTGTGACGAGATCAGTGACTAGTATCTGGTAGTACGTCAGTAGTGCACGGTCTCGTGTGCGACGTACTATGCGTAGGTACTAGTCGTGAAGTGTGACATTGCA
CTATGGCACGTGGAGTTGACTGACGGACACGTGATCACGGTATCATGTCGATAGTCGTATGTAGCTAGTAGTACGTACACGTACGCTGGTATCATTATGTCAGTAGCGTGAGTATGAGCACTAGTGAGTGCTATAGTCGTGAAGTGTGACATTGCA
CTATGGCACGTGGAGTTGACTGACTGACACGTGCATCTGGTGTAGTGAGTGATTATACGCGTGAGTGGTACATAGATCGACGAGACATGCACGTAATAGTGTGCGACTAAGCACTAGCTCGCGAGAGTGTCGTGAAGTGTGACATTGCA
CTATGGCACGTGGAGTTGACTGACAGTCTGATTACTCTAGAGCTCGGTGTCTGGTACTCAGTGAGATGCGTCGCGTCGCGCGTCACGCTGCTCTAGATATGTGTGACTATATGTATGCTGCGGCACTAGTCGTGAAGTGTGACATTGCA
CTATGGCACGTGGAGTTGACTGAGTGACACGTTCTAGTGGCGTCTGGACTCGCGACGTCGGCGTAGTGTAGATGGACGTACGTCGTCAGTGCTCAGTGAGTGGCTATATGTCTGTGGAGAGCGTAGCGGTCGTGAAGTGTGACATTGCA
CTATGGCACGTGGAGTTGACTGAGAGACACGTGAGTAGCGTGCTGCGCGACGTGTCTATGGTCTCGTGTCTCTAGCGCTATGTGTCTGGTGTGACGTATACGGACACTAGTACAGTGTACATAGTCACGCAGCACTAGAGCGAGCAGAGGTCGTGAAGTGTGACATTGCA
CTATGGCACGTGGAGTTGACTGAGCGACACGTGATCACGGTATCATGTCGATAGTCGTATGTAGATGTACGATAGACGCGTGTGCACGTCATGTGAGCACTAAGCACTAGCTACAGTATATGTCGTGAAGTGTGACATTGCA
CTATGGCACGTGGAGTTGACTGATAGACACGTTCTAGTGGCGTCTGGACTCGCGACGTCGGCGTAGTAGCACACAGCAGTGGACTCTGGCTGTCAGACGATGGATACGTGATGATGACAGAGTCGTGAAGTGTGACATTGCA
CTATGGCACGTGGAGTTGACTGATCGTCACGCTGCTCTAGATATGTGTGACTATATGTATGAGTATGGACATCGAGCAGATGCTCACAGACTGTAGTACTATGTAGACAAGCACTAGATAGCGATGTGGTCGTGAAGTGTGACATTGCA
CTATGGCACGTGGAGTTGACTGATGGACTGTAGCGTCTGGCAGATGGTCGCGCGTCTACAAGCAGATGACACGTGCATCTGGTGTAGTGTAGATGTACGATAGACGCGTGTGCACGTCATGTGAGCACTAGATGCGGTCACAGTCGTGAAGTGTGACATTGCA
CTATGGCACGTGGAGTTGACTGCGTGCTGTCATCTCATAGACGCGTGTGATGTGTGCGCGGTATCTGGACAGTGGTCACGCTATCACAGTACAGTGTACATATATGTCAGTAGCGTGAGTATGAGCACTAGTACGAGACAGTGTCGTGAAGTGTGACATTGCA
CTATGGCACGTGGAGTTGACTGCGAGTGATGTGCAGATGAGTAGTGGAGTATGGAGTGATTATACGCGTGAGTGGTACATAGATCGACGAGACATAGCACTAAGCACTAGCGCTCGTATGAGTCGTGAAGTGTGACATTGCA
CTATGGCACGTGGAGTTGACTGCGCGACACGTGTAGCGTGTGCACGGTCTCGTGACTGACAGCACACAGTAGATTATAGCGGACATACGTATCATGCTGAGTGAGACTGGACTAGTGTAGTGGTCGAGGTCGTGAAGTGTGACATTGCA
CTATGGCACGTGGAGTTGACTGCTAGACAGATGACACGTGATCACGGTATCATGTCGATAGTCGTATGTAGATGTACGATAGACGCGTGTGCACGTCATGTGTCTATACGTGTGACGCGACTAAGCACTAGACTAGGAGACGGTCGTGAAGTGTGACATTGCA
CTATGGCACGTGGAGTTGACTGCTCGTCTGATTACTCTAGAGCTCGGTGTCTGGTACTCAGTGAGATGCGTCGCGTCGCGCGTCACGCTGCTCTAGATATGTGTGACTATATGTATGTCTGATGACTAGTGACTGCGCAGAGGTCGTGAAGTGTGACATTGCA
CTATGGCACGTGGAGTTGACTGCTGGCATAGTGTACTCATCGCGCAGTCGTATGTCACATGTAGTCGGCACAGTGTCTGCAAGCAGATGTCGACGGCGTCATGTATACGGCGTGTAGTAGATGGTAGCGTAGCACTAGATGCGGCGCGCGTCGTGAAGTGTGACATTGCA
CTATGGCACGTGGAGTTGACTGCACGTATCATGTACGCGGTCGCATGTCGTATGTGTCGCGTACATAGTCGCATGTCATCAGTCGACGGCGTCATGTATACGGCGTGTAAGCACTAGAGCACGTCACTGTCGTGAAGTGTGACATTGCA
CTATGGCACGTGGAGTTGACTGCAGGACACGTGATCACGGTCAGACGTCGTATGTCGTGCGTGCACGGCAGTGTGTGCACGGACTAGTGACACGTGAGCTACGTGAGATGCATCGCGTAGCGTGTCGCATGTCATCAGATGCGGATGTAGTCGTGAAGTGTGACATTGCA
CTATGGCACGTGGAGTTGACTGCATGACACGTGATCACGGTATCATGTCGATAGTCGTATGTAGATGTACGATAGACGCGTGTGCACGTCATGTGAGCACACACGCTCAGATCACGGTCAGACGTCGTATAGCACTAGTCGTAGATACAGTCGTGAAGTGTGACATTGCA
CTATGGCACGTGGAGTTGACTTACGGATGCGTGTGACTAGACATACGATATGTGACGCGTTATGTCAGTGCGCGGTGTCTGGTACTCAGTGAGATGCGTCGCGTCGCGCGCACGCGAGAGAGTCGTGAAGTGTGACATTGCA
CTATGGCACGTGGAGTTGACTTACTGTCACGCTGCTCTAGATATGTGTGACTATGTGATAATGAGCAGTGACTAGTATCTGGTCTACAGTCTAGCTACTAGCGCGATGTGTCTACAAGCAGATGTGACTAGTATCTGGCGCTAGTGATGGTCGTGAAGTGTGACATTGCA
CTATGGCACGTGGAGTTGACTTACAGCAGATGGCACATAGTCACGCTGCTCTAGATATGTGTGACTATATGTATGACACGTTCTAGTGGCGTCTGGACTCGCGACGTCGGCGTAGTGAGTACAGACTAGTGTCGACGACATCGTCGTGAAGTGTGACATTGCA
CTATGGCACGTGGAGTTGACTTAGTGTAGAGCGATCACGGAGATATTACTACAAGCACTAAGCACTAAGCACTAAGCACTAAGCACTAAGCACTAAGCACTAAGCACTAGATCATGCTATAGTCGTGAAGTGTGACATTGCA
File #31
ACTAGGCACCTCACAGTCAGAGTACAGTAGCAGTGTCTGTCGTCGTGCTATATTACTAGCGTCAGACGTGTCGCTACACATGCTGTGCTCGTGCAGTATACGTATCAGCGACTGCGGATCTCGACGAGGATTCGCGCATTGACATCCGA
ACTAGGCACCTCACAGTCAGAGTAGGTGTGTAGTGTCATTCTCTGCGTACAGTGTGTAGTGTAGCTAGCTGTCAGACTCGCGCGTCTGGCGCGTAAGCACTAAGCACTAGTAGCGGCTGCTGATTCGCGCATTGACATCCGA
ACTAGGCACCTCACAGTCAGAGTATGCGTACGGTGTCTGTCGTCGTGCTATATTACTAGCGTCAGACGAGTACAGAGACATGAGTATGGTCGACGGTACAGTGTACATAGACTAGTGTCTACAAGCAGATGTACGAGTGTGTGATTCGCGCATTGACATCCGA
ACTAGGCACCTCACAGTCAGAGTCGGCACGACGTACGCGGAGTGATGTGCGCGTACACATGCTGTGCGTCTCGTGTCTCTAGTATCATGTACTCAGTGAGATGACGTCGGCGTAGTGTAGATGAGCACTATACGAGGTCTCTGATTCGCGCATTGACATCCGA
ACTAGGCACCTCACAGTCAGAGTCTGACAGATTGTGCATGCGCTGCGTAGATGTACTATGGACATCGGTCGACGGCAGTGTGTCTACAAGCAGATGTCGCATGTCTACAGTCTAGCGTCTATGGTCTCGTGTCTCTAGAGCGAGCGCGCGATTCGCGCATTGACATCCGA
ACTAGGCACCTCACAGTCAGAGTCAGCGTCGCGCGTCATGATATGTGACTCTGAGCACACTGAGAGCGAGAGTAGTCTGCATCACGTGGTGTCGCGTACATAGACGAGCGCACTATGTGAGCAGTCGCATGTCATCAGTATGCGCACAGGATTCGCGCATTGACATCCGA
ACTAGGCACCTCACAGTCAGAGTGTGTACTCAGATGTACGACGACATCGTCGTGACTAGTGCGAGCAGCGTCGCGTCGCGCGTACATAGATCTATGTCTCGTGCTCACAGAGATATGCGTCATGAGCTGTAGCAGATGAGTCAGATACGGATTCGCGCATTGACATCCGA
ACTAGGCACCTCACAGTCAGAGTGAGTATCATGTCGACGGTACAGTGTACATAGACTAGTGTAGCACGCGAGATTATCACAGTATACGGAGACATGATCTCAAGCACTAGTGTGAGTGTATGATTCGCGCATTGACATCCGA
ACTAGGCACCTCACAGTCAGAGTGCGACACGTGAGTAGCGCTCGCAGACGTCGGTACAGTGTCACGCGTGCACGTAGATCGGAGTACAGAGACATTAGATGTGATATGTGACTCTGGTAGATGGTAGCGTAGCACTAGTCTGCGATGTGGATTCGCGCATTGACATCCGA
ACTAGGCACCTCACAGTCAGAGACGGTATCGCTAGACACGAGCTGTGCGTACGGATCGCGGACTCTGATACAGTATGAGTGATCTGTGGACGATGGATACGTAGCACTATACTACGTGTACGATTCGCGCATTGACATCCGA
ACTAGGCACCTCACAGTCAGAGACTGTCGCATGTCTACAGTCTAGCGTCTATGGTCTCGTGTCTCTAGTATCATGTGATGTGTCGCATGACTAGTGCGATGTAGCACTAGATCTAGATCTAGATTCGCGCATTGACATCCGA
ACTAGGCACCTCACAGTCAGAGACAGTCAGCGGTCACGCGAGATATGTGTAGTGCTCGTGATATCGCGAGTATGGTATCTGGAGAGTAGTGCTCAGACAGTGGCTCTGTTCGTCACAGCAGTTAGCAGCAAGCACTAGACAGAGTGTGCGATTCGCGCATTGACATCCGA
ACTAGGCACCTCACAGTCAGAGAGTGACGCGTGTGCTGCGAGACGCTACGCGCGTCATGCTGTAGTAGTAGCACTAGCTGCGAGTCACTAGCACGATACAGTATCACTTAGTATACGTGTGACGTCTGATGTCTGTGGACTGAGAGTAGGATTCGCGCATTGACATCCGA
ACTAGGCACCTCACAGTCAGAGAGAGTGTGTAGTGTCATTCTCTGCGCGTAGTGACGTGTTCGTCGTGACACTAGTGTAGTGACGATGGATACGTGCGATGTATGTGTCATCACGCGCTGAGTGTATACGGTACTATGCTAGCGTATCGGATTCGCGCATTGACATCCGA
ACTAGGCACCTCACAGTCAGAGAGCGAGATGCTACGTATGTCTACAGCGACACGAGTACAGAGACATGAGATCAGTGCGACGAGAGACGATCGACGTGCGTATCATGATGAGATGCGTCACGCGTATCTGGCGTCTGTCTGCGATTCGCGCATTGACATCCGA
ACTAGGCACCTCACAGTCAGAGATAGCGTCGCTACTCTATCGACATGTCGATAGCATATAGATCGTAGTCGTATGATCTATGTATACGGATCATAGAGATATTACTCACTATATCAGTATCTGGAGCAGGCATGTGATTCGCGCATTGACATCCGA
ACTAGGCACCTCACAGTCAGAGATCGACTATAGCATGTAGAGTATGGACTGACGACGTGTGACGCGTGTAGCTAGCTATATGCGACGTGTATCTGAGCACTAAGCACTAGTCTCAGCGACTGATTCGCGCATTGACATCCGA
ACTAGGCACCTCACAGTCAGAGATGGACACGTTACACTGGACAGATGATAGATGTCTATGGTCTCGTTCACTACGTCGTGCTCGATATGTCAGCGGTGTCGCGTAGTCGGTGTCGCGTATCATGTCTATGGTATCTGGCTGCATACTCGGATTCGCGCATTGACATCCGA
ACTAGGCACCTCACAGTCAGAGCGTGCGATGTTATAGCGGACTGCGGATGCGTGTGACTAGTAGATGGTAGCTAGTATGCGGTATCTGGTGCTATGACGATGGTCTGCAAGCAGATAGTATCGATCGTGGGCTGTCGATCATGATTCGCGCATTGACATCCGA
ACTAGGCACCTCACAGTCAGAGCGAGCGTACGGCGTAGTAGCACACGTGCATAGTATCTGGTCGCATGTAGTACGTCGCATGTAGAGCGCGCGTAGTGCGACGAGAGACGAGATGCGTCACGCGTATCTGGATACAGATACTGATTCGCGCATTGACATCCGA
ACTAGGCACCTCACAGTCAGAGCGCGTCAGTAGCTGCTGGTGAGATTCTATGTGCGTACGGATCGCGGACTCTGGACGATGGATACGTAGCACTCAGCAGTGGACGCGTGTGCTGCGAGACGCTACGCGCGCTCTCGCGCTAGATTCGCGCATTGACATCCGA
ACTAGGCACCTCACAGTCAGAGCTAGTCAGTAGACACTAGTACAGTGTACATAGTCACGCGTGTATAGTAGATGGACGTACGTCGTCAGACTAGTGTCTACAAGCAGATGTACTCAGATGTACGATACTAGTCTCTATACTCGGCTCATGATTCGCGCATTGACATCCGA
ACTAGGCACCTCACAGTCAGAGCTCGCGTACGGTAGCGTGTCGCATGAGCGTGGCGAGCAGCGTCGCGTCGCGCGACGAGCTAGATGTGTAGTCGTCGTGCAGTATACGTATCAGCTAGATCGAGCACTATACGAGGAGAGAGATTCGCGCATTGACATCCGA
ACTAGGCACCTCACAGTCAGAGCTGGCTGTATGATAGATGCAGTGTTACATGCTATGCTGGCGACTAAGCAGATGTACTCAGATGTACGCTATATGCGTAGTGTCACATGTGAGATTCTATGTGTATAGTAGCACTAGTGAGTGCACAGGATTCGCGCATTGACATCCGA
ACTAGGCACCTCACAGTCAGAGCACGACACGTGAGTAGCGCTCGCAGACGTCGGTACAGTGTCACGCGTGCACGGACTGCGGTCGCATAGCAGTTATCGCGGAGCACACGTGCATAGTATCTGGTAGCTGAGATAGATTCGCGCATTGACATCCGA
ACTAGGCACCTCACAGTCAGAGCAGGTCGCATGTGCGTATAGCTGCGTGCACGGACTGCGGTGCTATGTAGATGGTGTGACGTATACGGACTGACGAGCATGGCATGTAGTCGTATAGCACTAGATGTCGCGCATGATTCGCGCATTGACATCCGA
ACTAGGCACCTCACAGTCAGAGCATGATCGACGTCGATAGACGCTAGTATCTGGACTACGGTCTCTAGACGCACGAGTGATGACTGACGCGACGTGTCGTATGATCTATGACTGCGGACTCTGTCAGCGATTCGCGCATTGACATCCGA
ACTAGGCACCTCACAGTCAGATACGGTGAGATGTACGCGGATCGTAGTAGACATCGATATGTGTAGTGTAGCTAGCTGTCAGACTCGCGCGTCTGGCGCGTAGATCGCGAGTATGTGACGCTAGTGAGATAGCACTAGTATGCGTGTCAGATTCGCGCATTGACATCCGA
ACTAGGCACCTCACAGTCAGATACTGACGCACTCGTATGGATCTCAGTCTCTAGCGTCGCGTCTGCAGTATACGGTACTATAGCACTCAGCAGTGGACGCGTGTGCTGCGAGACGCGTAGACAAGCACTAGAGCGTGAGTATGATTCGCGCATTGACATCCGA
ACTAGGCACCTCACAGTCAGATACAGACTACGGAGCTACTGATACGGTGTAGTGACATACGTCAGACGCGTAGTGACGATGGATACGTGTGACTAGTATCTGGATCGACGTCGATAGACGCTAGCTCGTGAGCACTAGATCGCGAGATAGATTCGCGCATTGACATCCGA
ACTAGGCACCTCACAGTCAGATAGTGTGCATAGTATCTGGTCTGCAGCGATCGGTCTATGGATCATAGTGCACGGACTGCGGTGCTATAGCAGTTATCGCGGGAGTACAGACTAGTGAGTATGATAGCGATTCGCGCATTGACATCCGA
ACTAGGCACCTCACAGTCAGATAGATACATGCTATGCTGGCGACTAAGCAGATGACTGTAGCTCACAGACTGACGTAGTACGTCTATGGTCGTATGATCTATGACTGCGGATGTGGCAGTAGATTCGCGCATTGACATCCGA
ACTAGGCACCTCACAGTCAGATAGCGTAGTACGTAGTCGGTAGTGTGTGCACGGTACAGTGTGTAGTTAGTACGGTCAGACGTCTCGTGTCGCTGGTGCTCAGTCTATGGCGATGTGCGCACTACTCGGATTCGCGCATTGACATCCGA
ACTAGGCACCTCACAGTCAGATATAGTCTACAGTCTAGCGTCTATGGACTAGTGTCGCATTATCGCATCGTCTAGTCGCATGTCATCAGTGCGTAAGTCGTAATGAGCATATAGACGTAGAGCGACTACGGTACTATGCGTCAGCAGCTGATTCGCGCATTGACATCCGA
ACTAGGCACCTCACAGTCAGATATCGAGAGACGTGCGTAGACTAGTGTAGTCGGTCGCGCGCATAGTGACGCTAGTGAGATATGAGCAGCAGTACTACTATGGACGCGTGTACAGTGTGTAGTAGCACTAGTATCAGTACTGGATTCGCGCATTGACATCCGA
ACTAGGCACCTCACAGTCAGATATGGTGCACGGACTAGTTAGCTGCGTGTACGGTCTGTGGCATCGCGTGCGTAGAGACATGTGCAGTGTACTATGTCTACAAGCAGATGATCGACGCACACGGTCGCATGTCATCAGATGTGGTCGTCGATTCGCGCATTGACATCCGA
ACTAGGCACCTCACAGTCAGATCGTGTGACTAGTATCTGGTATACGTAGCGTAAGTCGACGACTGCGGTCGCATGTCATGCGTGTACGGTAGAGCGTGTAGTATCGAGTATGTATCAGCACTAGACACTGATCGCGATTCGCGCATTGACATCCGA
ACTAGGCACCTCACAGTCAGATCGAGACTGTAGTGATGTGTAGCGTGACTAGTGTGCTATGAGCGCAGTGTGTATCACTGTGTATAGTGCAGATGGTATACGGTACAGTGTACATAAGCACTAGCATGAGCGAGCGATTCGCGCATTGACATCCGA
ACTAGGCACCTCACAGTCAGATCGCGTCATGCTGTAGTAGTAGCACTAGCTGCGAGTCACTAGCACGAGCACACAGCACTAAGCACTAAGCACTAAGCACTAAGCACTAGACAGAGTGACTGATTCGCGCATTGACATCCGA
File #32
ACATCTCATCCTGAACGCACAGTACAGTCGCGGTCATGCGTGCTATGTATGACGCTCGCAGATAGATGACTAGTGTAGACAGTAGATGGTCTCTAGCATATAGAGTATGGTACGACGTGTAGTAGCACTATACGACGTGCTCTGGTCAGGCGGTATTCTTCGA
ACATCTCATCCTGAACGCACAGTAGGTAGTCGGTCGCGCTATAGACTAGCTATGCTCGCAGTAGACAGACTCGCGTGTCATGTCGCATGTCAGACGACTGCGGCGTCTGGCTCTGTGTCGCGCGTAGTGGACTGATGGTCAGGCGGTATTCTTCGA
ACATCTCATCCTGAACGCACAGTATGTGACTAGTCTATGGAGTACAGACTAGTGTGCTATGCGAGATGTATCATGTCTATGGAGTACAGAGACATGAGTATGGTGAGATGTCTGTGGTAGCACAGCACTAGCGCGAGTATATTGGTCAGGCGGTATTCTTCGA
ACATCTCATCCTGAACGCACAGTCGGTGATGTGTGATCGGCGCATAGTGAGCAGCGACGTGAGTATGGACTAGTGTCGCATGTCACATGTCGTATGATAGATGTCGCATGTGATACAGCACTAGTATGAGACTCGTGGTCAGGCGGTATTCTTCGA
ACATCTCATCCTGAACGCACAGTCTGCGTACGGATGTACGCTATATTCGTGATTCGTCGTTCGTGCATAGATCGGTAGATGGTAGCGTGTGTCGCGCGACTAGAGCATGGACGAGCTACACATATGAGCAGTAGATGCTCTATGGTCAGGCGGTATTCTTCGA
ACATCTCATCCTGAACGCACAGTCAGTGTGCGGAGTACAGTCTGTGGTACTCATCGCGCAGCTCGCAGTGAGATTATGTCAGCATCTGGTGACACGTATCTGGTAGCACTCGTCGTGACTAGTGTCTACAAGCAGATGTCATAGTACACTGGTCAGGCGGTATTCTTCGA
ACATCTCATCCTGAACGCACAGTGTGTGACTAGTATCTGGACTGTAGTCTGCAGACACACTAGCATAGACGTCGGTCTGTGGTGCTATAGCACTAAGCACTAAGCACTATACGCGGTATGTTGGTCAGGCGGTATTCTTCGA
ACATCTCATCCTGAACGCACAGTGAGCATCGCGTCGCATTCACTGTGTGCTATGAGCTCGGTCAGACGTATCTGGACACTAGACGCTAGAGAGACGACGAGCGATAGATTCTATACAGCACTAGTGATGGCATGATGGTCAGGCGGTATTCTTCGA
ACATCTCATCCTGAACGCACAGTGCGACGCGTGCTGACGGACTGACTACTGATGCTGCGCGTCAGCGTCTGAGCGTAGCTAGCGTGCGGTGCGTATGTGATAATGAGCAGTAGTCGGTCGCGCGAGCACGTCATATGGTCAGGCGGTATTCTTCGA
ACATCTCATCCTGAACGCACAGACGGCGTACGGCAGCGTGACGTCGGTCACTGGCGATCGAGCACACAGTCTATGTGTATAGATCGACGATATGTGCGCGTAAGCACTAGATGCTGATCTCTGGTCAGGCGGTATTCTTCGA
ACATCTCATCCTGAACGCACAGACTGAGCATGGTCATGCGTGCTATGTATGACGCTCGCAGATAGATTCTATACTATGTCAGAGTGCATATATCAGTATCTGTAGCGCGGTGTGCGGACTAGTGTAGTCGGTCGCGCGTCACAGCGACTTGGTCAGGCGGTATTCTTCGA
ACATCTCATCCTGAACGCACAGACAGTAGAGCGATCGCGGACACGTTCACTACGACGATGGATAGTGGAGTATGGTAGCTAGACAGTGGAGTATGGTCACGCAGCACTAGTCTCGGTCACATGGTCAGGCGGTATTCTTCGA
ACATCTCATCCTGAACGCACAGAGTGTCAGTAGCTACTGGAGACATGACGCTAGTGAGATGTAGCTAGTACACGGCAGTGTGTGTGCGGCGCGCGGTCGTCAGAGCTCGGCAGCGTGTCTGTGGCTCAGGACGTATGGTCAGGCGGTATTCTTCGA
ACATCTCATCCTGAACGCACAGAGAGTGATGTGTCGATAGTCACATGTAGTCGAGTCTCAGTCGACGTACGCTGGATATGTGTGTAGTGTAGATGGTAGCGTGTAGATGGTCGTGCGCTCGCAGTATCTGGCGTGCGTCAGTTGGTCAGGCGGTATTCTTCGA
ACATCTCATCCTGAACGCACAGAGCGTATACGGTGTAGTGTATCTGGTGCTATGATCTATGACGTCGTCTAGTGGATAGATGTGCAGTGTACTATGTGATGTGTGCGTAGATATGTGTCACGCAGCACTAGAGATGGACTCGTGGTCAGGCGGTATTCTTCGA
ACATCTCATCCTGAACGCACAGATAGTACTCATCGTCACGAGTATGGTACAGTGTGAGATATGAGCAGCTGTATGATAGATGCAGTGTGTGATGTTATAGCGGTGTGACGCGACTATATGTATGTGACTAGTATCTGGCTGACGCAGCATGGTCAGGCGGTATTCTTCGA
ACATCTCATCCTGAACGCACAGATCGTGATGTGTGCGTAGATATGTGTCACGCGACGATGGATACGTGTCAGCGTCTCTGCGTCGAGTGACGTGTGACGCGTAGCACTAGAGTACGTAGTATGGTCAGGCGGTATTCTTCGA
ACATCTCATCCTGAACGCACAGATGGACACGTTACACTGGAGTATGGACTCGCGTCACGCGTAGATGTACTATGGATCGCGGACTACGGTACAGTGTACATAGACTAGTGTAGTCGGTCGCGCGCTGCGGAGCGATGGTCAGGCGGTATTCTTCGA
ACATCTCATCCTGAACGCACAGCGTTCGATATTCGATCAGCATACGTAGTGCGGAGACTGTCGATCATGAGACAGTCTGTGGCTAGTAGACGAGCGCATATAGCACGTAATACATAGCTCACAGTGTAGTAGCACTAGCATCATACGAGTGGTCAGGCGGTATTCTTCGA
ACATCTCATCCTGAACGCACAGCGAGCATCGCGTGTATAGATCGACGCGATCGTATGTCAGCGTCGCGTCGCGCGTCTACAAGCAGATGTGACTAGTATCTGAGCACTAGAGTCTGCGCGATGGTCAGGCGGTATTCTTCGA
ACATCTCATCCTGAACGCACAGCGCGCGCATATATGCGCGATAGATGTCTATGGTCTCGTGTCTCTAGTGCTATGTCACATGATAGATGACATCGTCGCATGTCTGTACGACACTAGCGCGTAGCTCTGGTCATCTGGTCAGGCGGTATTCTTCGA
ACATCTCATCCTGAACGCACAGCTAGACTGTAGCTGAGTGTCGAGTTCTATACGACATACTCGTCGTTATACTGGCATAGTGCACACGTAGCACGTAGTAGTGATCATATGAGCGTGTAGTCGGTATCTGGTCTACGAGTACTGGTCAGGCGGTATTCTTCGA
ACATCTCATCCTGAACGCACAGCTCATATGAGATCAGTCAGTCTGCGTAGCTAGTACAGTGACGTACGCTACATGCATATATAGACACGACTGACGTGTGACGCGACTAGTCACATGCAGCGTGTCTGTGGACGCGGTACAGTGGTCAGGCGGTATTCTTCGA
ACATCTCATCCTGAACGCACAGCTGGATGCGTGACTGTAGTGTATATATGTCAGCGTCGCGTCGCGCGTGATGTGTGCGTAGATATGTGTCACGCGAGTACAGTCTCTAGAGTCGGTCACATGGTCAGGCGGTATTCTTCGA
ACATCTCATCCTGAACGCACAGCACGTCGACGGTCAGTAGCATATAGTGCAGTGTGCTCAGCGCTGCGTGTGACGAGATCAGTGCACGGACTAGTAGCACTAAGCACTAGAGTCAGTACTGTGGTCAGGCGGTATTCTTCGA
ACATCTCATCCTGAACGCACAGCAGGTCAGTAGCTACTGGAGACATGACGCTAGCGTGACGTCGCTGGACATACGACATCGGCTGTCATATGCTGGACAGCATCTATACGTAGCTAGTACACGGCAGTGTGATATGGCACATTGGTCAGGCGGTATTCTTCGA
ACATCTCATCCTGAACGCACAGCATGTGTGCGGAGTGATAGTCACGGCTCTGTGAGATATGAGACATGTGTGACGTATACGGACTGACGACTATAGTATCATGTGCGCGGACTGCGGTAGTCGGTCGCGCGCTGTAGCAGCGTGGTCAGGCGGTATTCTTCGA
ACATCTCATCCTGAACGCACATACGGCGTACGGACGACAGTGTCTGGACTATAGTACAGTGCGTACGGATCGCGGACTCTGAGCACACTGAGAGCGAGAGTAGTCTGCATCACGTGAGCACTAGCAGAGGTCAGATGGTCAGGCGGTATTCTTCGA
ACATCTCATCCTGAACGCACATACTGACACGTTACACTGGAGTATGGACTCGCGTCACGCGTATGCGGTCTATGGTCTCGTGTCTCTAGTGCTATATAGTCGATCAGTCATATGCTGTCTGATGACTAGTGCTATGGTGCTGTGGTCAGGCGGTATTCTTCGA
ACATCTCATCCTGAACGCACATACAGACGCACGACGTCGGTAGATGGTGTCGCGTCTGATGACGTACGACGTCGGTATAGTGTCACATGCAGCGTGCAGCTAGACTGCGGCTCAGCGTATCTGGTAGCACAGCACTAGATAGTGTATCATGGTCAGGCGGTATTCTTCGA
ACATCTCATCCTGAACGCACATAGTGTGACTAGTATCTGTCGATATTCGATCAGTGTCGCGCAGCGTGTCTGTGGTGCTATGTGTGACGCGACTAGTGTCGCGCGACGTGTATCATGAGACATAGCACTAGACGAGGTGCGTTGGTCAGGCGGTATTCTTCGA
ACATCTCATCCTGAACGCACATAGAGCGCATATATGCGCGATAGATGTCTATGGTCTCGTGTCTCTAGACGAGCGTATACGGTGCGTAGTACGACGTGAGATAGCACACGTCAGTGTAGTCTGGTCAGGCGGTATTCTTCGA
ACATCTCATCCTGAACGCACATAGCAGTCAGTGTATCATTCGCGCAGAGTATGATGAGCATACTCGTGCTATATGCACTGCGATAGATGTAGCTAGCGACGTGCGCATAGTCGAGTAGCACTAGAGCAGGTGACGTGGTCAGGCGGTATTCTTCGA
ACATCTCATCCTGAACGCACATATAGCTCACAGACACTAGCGTCTGGACTACGGTACAGTGTACATAGTAGATGGTAGCGTAGCACTAAGCACTAAGCACTAAGCACTAGACATCGCAGCATGGTCAGGCGGTATTCTTCGA
ACATCTCATCCTGAACGCACATATCTACATGCGTGCGCGGTACAGTGTACATAGTCACGCGTATGCGGTCTATGGTCTCGTGTCTCTAGACGAGCGCTCTACGACTAGTGTCAGACGTATCTGGTGTGAGTCTGCTGGTCAGGCGGTATTCTTCGA
ACATCTCATCCTGAACGCACATATGGTATCATGTGACACGTGAGTGGTCGTATGTGTGACGAGATCAGTACGCGGATCATAGACGCGTGTGTGACGCGACTAGTAGCTAGCGACGTGCGCATAGTCGAGTAGCACTAGTATGAGTCATATGGTCAGGCGGTATTCTTCGA
ACATCTCATCCTGAACGCACATCGTGTCAGCGGCATATAGTAGACAGTAGTACGACTGCGGTGCTATATAGTCGATCAGTCATATGCTGTCAGCGGTAGTCGGCAGATGTAGTAGTAGCACTAGTGCGTGTGTCATGGTCAGGCGGTATTCTTCGA
ACATCTCATCCTGAACGCACATCGAAGTCATAAGTGTACAGCACACGCGTACGGTGTCTGTCGTCGTGCTATATTACTAGCGTATCTGAGCACTAAGCACTAAGCACTAGTATGAGATATCTGGTCAGGCGGTATTCTTCGA
ACATCTCATCCTGAACGCACATCGCGCATAGTGCTCACAGCGTACGGATCGCGGCATCATGTACAGTGTACATAATGAGCAGCAGTACTCTCATAGTCGACGGTATCTGGATCGCGACGCTTGGTCAGGCGGTATTCTTCGA
ACATCTCATCCTGAACGCACATCTATAGCACGGCTGCTGTCGTCACGCTGATAGCGTACGGACTCGCGACTCTGGTAGATGGTAGCGTGTAGATGGAGACATGCACTGCGAGACTGGATCGCGGTGTAGTAGCACTAGCTACAGCGATATGGTCAGGCGGTATTCTTCGA
ACATCTCATCCTGAACGCACATCTCGTACTCATCGTCACGAGTATGGTACAGTGTGAGATATAGCGTGATGCGTGTGACTAGCTACATGTGAGATGCTGTCAGTGAGCAGTGTGACGAGATCAGTGACTAGTATCTGGCTATGGAGTATTGGTCAGGCGGTATTCTTCGA
ACATCTCATCCTGAACGCACATCTGGACTGTAGTAGAGCGTATCATGTCGCGCGAGTCACGTGTCATGATAGATGTCTATGGTCTCGTTACGTGCATAGTACTCGATATGAGATATAGCACTAGTGAGTGCGAGATGGTCAGGCGGTATTCTTCGA
ACATCTCATCCTGAACGCACATCACGTAGAGCTCGACTGGCACTGCGATAGATGTAGTCGGTCTGTGGTATCATGCGTCGCGTCAGACGTCAGCGGTATATAGTGTGCGGATCTATGATCTCAGTCTCTATACGCTGACATGTGGTCAGGCGGTATTCTTCGA
ACATCTCATCCTGAACGCACATCAGGTATCATGCATCGCTATGCTGGTCGTATGAGTACAGTCTCTAGTGACTAGTATCTGGCGTCTGGCTCTGTGTCGCGCGTGCTATATAGTCGATCAGTCATATGCTGCGTCGGTCGACTGGTCAGGCGGTATTCTTCGA
ACATCTCATCCTGAACGCACATCATGAGCATGGTCATGCGTGCTATGTATGACGCTCGCAGATAGATTCTATACAGCACTAAGCACTAAGCACTAAGCACTAAGCACTAGTAGCTGTCGCTTGGTCAGGCGGTATTCTTCGA
ACATCTCATCCTGAACGCACATGTATACATGCGTGCGCGGTACAGTGTACATAGTCACGCGTATGCGGTCTATGGTCTCGTGTCTCTAGTGCTATATAGTCGATCAGTCATATGCTGTAGTCGTCGCTTGGTCAGGCGGTATTCTTCGA
ACATCTCATCCTGAACGCACATGTCGCAGTACTCTCATAGTCGACGGTGAGATGCTACATGCATATATAGACACGACTGACGTAGATGGTGTCGCGATATGTGTACAGTGACTACGGTACTATGTCTGCGACGCGTGGTCAGGCGGTATTCTTCGA
ACATCTCATCCTGAACGCACATGTGGACGAGCGCTCTACGAGTACAGTCTCTAGTGACTAGTATCTGGCGCATATATGCGCGATAGATGTCTATGGTCTCGTGTCTCTAGTACTCAGACGACAGTGAGATGACTAGTGATGTGGTCTCTTGGTCAGGCGGTATTCTTCGA
ACATCTCATCCTGAACGCACATGACGTGACTAGTCTATGGAGTACAGACTAGTGACACTAGATAGTGGATAGATTACTAGCGTCTGTGGTAGCACGAGCGCAGTATCGCGTGCTGCGTCTATGGCTCGTGAGCACTAGCGACTGATATGTGGTCAGGCGGTATTCTTCGA
ACATCTCATCCTGAACGCACATGAGGTGCATAGTAGACAGCTACATGACAGTGGACAGCAGCACATAGCGTCTGGCGATCGGTCTGTGGTGCTATGCGATACGCGATCGGTAGATGAGCACTAGATCGCGTATGTTGGTCAGGCGGTATTCTTCGA
ACATCTCATCCTGAACGCACATGATGTGACTAGACGCGTGAGACTGTCGATCAGAGTACAGACGTACGTCGCTGGTAGTACGTCTATGGTCTCGTGTCTCTAGTGCTATAGCACTAGCGCGAGACTCTTGGTCAGGCGGTATTCTTCGA
ACATCTCATCCTGAACGCACATGCGGTGTGTAGTAGACAGTACAGTGTGTAGTGACGTGTGAGAGCGGATATGTGACTACGGTACAGTGTACATAGTCACATGCACACGGCTGATAGCTACGCAGCACTAGCGATAGTCGTGTGGTCAGGCGGTATTCTTCGA
ACATCTCATCCTGAACGCACATGCTGTCTACAAGCAGATATCTAGGATACAGAGAGTCTAGTGTGCGGTCGTATGTCACATGATAGATGACATCGTCGCATGTCTGTACGACACTAGCGCGTAGCTGCGGTATACTGGTCAGGCGGTATTCTTCGA
ACATCTCATCCTGAACGCACATGCAGACTGTAGCTGAGTGTCGAGTTCTATACGACATACGACATCGGCTGAGTGACACTAGTGTAGTGTAGCTAGACAGTGGAGTATGGTCACGCAGCACTAGCTCATGTCTGTTGGTCAGGCGGTATTCTTCGA
ACATCTCATCCTGAACGCACAACGTGTATCATGTCGAGTGAGACATGTAGATGTGTGCTGGTAGTCGGTCGAGTGATCGACGAGACATGACTAGTGTCGCATGTGTGACTCGATATGACTAGTGACACTGTCACATGGTCAGGCGGTATTCTTCGA
ACATCTCATCCTGAACGCACAACGAGCGTCTGGCTCTGTGTCGCGCGATGCGTGTGACTAGTGTGACGCGACTAGTAGATGGCATAGTGACGATGGATACGTGTATCATGCTCAGCGACTCGCGTGTAGTAGCACTAGTATGCGCGAGCTGGTCAGGCGGTATTCTTCGA
ACATCTCATCCTGAACGCACAACGCGTGACTAGTATCTGGACACGTGACGAGCGTAGATGGTAGCGTGTGTGACGCATAGTGTATCTGGTCTACAAGCAGATGTGATGTGTCGATAAGCACTAGCGACAGACATCTGGTCAGGCGGTATTCTTCGA
ACATCTCATCCTGAACGCACAACTAGTACTCAGTACTGCGTACACGGTACAGTGTACATAGACGATGGATACGTGTGACTAGTGAGATGTATCTGGACTGTAGCTGAGTGTCGAGTGCACGTAAGCACTAGTCGTGGAGCTGTGGTCAGGCGGTATTCTTCGA
ACATCTCATCCTGAACGCACAACTCAGTGTCGAGTCGTAATGAGCAGCTACTGGATATGTGAGACTGGACTAGTGACACGTTATACGCGACGTCGGTACAGTGTACATAGTCACGCGTAGATGGTAGCGTAGCACTAGATACGGACGAGTGGTCAGGCGGTATTCTTCGA
ACATCTCATCCTGAACGCACAACTGGCATATAGAGTATGGTACGACGTGTAGTGTAGATGTACTATGGACATCGGTCGACGGCGACTAGACTAGTGTCTACAAGCAGATGTACGTGACAGATGGTCAGGCGGTATTCTTCGA
ACATCTCATCCTGAACGCACAACACGACGTCGGTACGACGCAGATGGAGTATGGTCGCATGTCATCAGTGACTAGTATCTGGCAGTACTCTCATAGTCGACGGTATCTGGACGCAGAGAGCTGGTCAGGCGGTATTCTTCGA
ACATCTCATCCTGAACGCACAACAGGTCAGCGGCATATAGTAGACAGTAGTACGACTGCGGTGCTATATAGTCGATCAGTCATATGCTGTCAGACGTATCTGGACACTAGAGATGCGTCGCTGGCGTCGCGTCGCGCGCTGTCGCGCGTTGGTCAGGCGGTATTCTTCGA
ACATCTCATCCTGAACGCACAACATGTCGCATGTGCTCAGCACACGTAGACACTGTACGCATAGTACGTATCTGGTACTCATCGCGCAGCTCGCAGTATCTGGCGATGTGATGCGTGACTGTAAGCACTAGTGATAGAGTATTGGTCAGGCGGTATTCTTCGA
ACATCTCATCCTGAACGCACAAGTAGTATACGGTGTAGTGTATCTGGTGCTATGACGTGTGACAGATGTGAGCAGTCTCGTGTGCGACGATCGCGGCATCATGTACAGTGTACATAAGCACTAGCTACAGTGACGTGGTCAGGCGGTATTCTTCGA
ACATCTCATCCTGAACGCACAAGTCGTGCGTAGTCAGCGGCATCTGGTGACACGTGAGATGCTACATGACGTCGGACTGTAGATATGTGTGTAGTATAGTCGATCAGTCATATGCTGAGCTGGTCGATTGGTCAGGCGGTATTCTTCGA
ACATCTCATCCTGAACGCACAAGTGGAGCATGGTCATGCGACGACAGTCTGATTAGATACGCTCTGTGACTAGTTCGATATTCGATCAGTGTATAAGCACTAAGCACTAGTGCGCGACATGTGGTCAGGCGGTATTCTTCGA
ACATCTCATCCTGAACGCACAAGACGCGTACGGACGACAGTGTCTGGACTATAGTACAGTGATCGTAGTATCTGGTCTACAAGCAGATTATCAGCGCGTGCGGATAGATGTCACGCGACGATGAGCAGATGCTGACGCACGTTGGTCAGGCGGTATTCTTCGA
ACATCTCATCCTGAACGCACAAGAGGACACGTGCTACTGGAGATATGAGACATGAGTACATACACTGTAGTATAGATCATAGTATGCGGTCTATGGTCTCGTGTCTCTAGTGCTATAGCACTAGCTGCGGAGCGCTGGTCAGGCGGTATTCTTCGA
ACATCTCATCCTGAACGCACAAGATGCTACTGGATATGTGAGACTGGACTAGTGCGTACGTCGTCGTTCGTGCAGATAGATGTCACGCGAGTGATGAGACATGTGCACGGACAGCAGACTAGTTACTACGAGTCTTGGTCAGGCGGTATTCTTCGA
ACATCTCATCCTGAACGCACAAGCGGCTGTATGATCATAGTATCTGGTACTCAGACAGTGGACGTCGGTACAGTGTGTAGTGAGCGCAGTACATATCGATGCGCTGTCAGACTCGCGCGTCTGGCGCGTAGCTGATGTCGAGTGGTCAGGCGGTATTCTTCGA
ACATCTCATCCTGAACGCACAAGCTGTCGCATGTGCGTAGTATACGGTGAGCAGTCTCGTGACTGACAGCACACAGCACTAAGCACTAAGCACTAAGCACTAAGCACTAGCGCGTGTAGAGTGGTCAGGCGGTATTCTTCGA
File #33
TGTAACGACGCTACTACCACGGTACACGAGTGGCACTATACAGCTATCTCATAATGAGCAGTATCGCTAGACACGAGCTGTGATCGTAGTATCTGGTCTATGAGCACTAGCATGAGATAGACTTGCGACGTTGGACTCTTCT
TGTAACGACGCTACTACCACGGTAGTGACTGCTGCTAGCAGTGTGTAGTGACAAGTGAGCTGTACGCGCACAGTAGTGATGGTGAGTGGTCGCTGGCGACGTAGTGCGTATGAGCAGTAGACAGTAGATGAGCACTAGCAGAGGCAGCTCTTGCGACGTTGGACTCTTCT
TGTAACGACGCTACTACCACGGTATGAGCTGTGATAGCAGTATCTGTGAGACAGATCGTAGATAGATGTGCTCAGTCTATGGAGAGCGGTGTGCGGTATCTGGTGCTATTAGTACGGTGAGTGGTCACGCAGCACTAGTGTGTGCTCATCTTGCGACGTTGGACTCTTCT
TGTAACGACGCTACTACCACGGTCGGCGTCGCGTGACACGACGTCGGTCGAGTGACTAGTGTAGTCGGTCGCGCGTCGCATGTGCGTATAGCTGCGTCTATGGTCGTATGTAGATGGTAGCGTAGCACTAGCGTCAGCATCGCTTGCGACGTTGGACTCTTCT
TGTAACGACGCTACTACCACGGTCTGCGTCATGTATACGGTGCGTAGTCGCGCGATCGACGTACGCGGCACGACGTACGCGGACGTGTGACATCGTATGTATAGCACTAGAGCTCGCATATCTTGCGACGTTGGACTCTTCT
TGTAACGACGCTACTACCACGGTCAGCGACTAGTGCGTAGACATCGGTATAGTGCAGATGGAGACTGGACTAGTGTCACTGGCGACGTGTCGAGTGACTAGTATCGCAATCTAGTGAGTGCTAAGTGCACAGCACTAGCTAGTGCACTCCTTGCGACGTTGGACTCTTCT
TGTAACGACGCTACTACCACGGTGTACATCGCAGACGTGGTAGTCGAGACGATATCGAGTAGACGCAAGACTACATAGACCGTAGTCGGTCGCGCATATGTAATGTACTAGACTCGGAGTACAGTCTGTGGTGCGCGCTAGTCTTGCGACGTTGGACTCTTCT
TGTAACGACGCTACTACCACGGTGAGTCACGCGTCACTGGAGTGATTGCGTGCGCAGCGTGTGAGATGTGTCGCGTGTCTGTGAGACAGTGCGTAGTCGCGCAGCACTAGTCATGGTGTGTCTTGCGACGTTGGACTCTTCT
TGTAACGACGCTACTACCACGGTGCGTGATCGTATCGCAGCGTGACGTACAGTGACTGTAGTAGATGGTAGCGTGTAGATGGAGCATGGAGAGACGTAGATGGACTCGCGTCGCGCGCTGTCGTGTCACTTGCGACGTTGGACTCTTCT
TGTAACGACGCTACTACCACGGACGGCTACTGGATATGTGTAGTCGGCGTAGTATGAGCAGACTACGGACGTACGTCGTATGACGTGTGACATCGTATGTATGACGCGTGTGCTGCGTCGCATGTCACGCAGCACTAGCGTCGGATAGTCTTGCGACGTTGGACTCTTCT
TGTAACGACGCTACTACCACGGACTGCGTCGCGTGACACGACGTCGGTCGAGTGCACGTAATACATAATATGCGATACGCTATGACGAACGCGACTACTCGTGCTATATGCACTGCGATAGATAGCACTAGCAGTCGATCATCTTGCGACGTTGGACTCTTCT
TGTAACGACGCTACTACCACGGACAACGAGTGGCACTATACAGCTATCTCATAGTGCTCAGTCTATGGAGAGCGGTGTGCGGTGATACGTAGATGGCTACTGGATCATAGAGAGCGGAGATATGTAGATGGTCTGTGGACTCGGTACTACTTGCGACGTTGGACTCTTCT
TGTAACGACGCTACTACCACGGAGTTGACTGCTGCTAGCAGTGTGTAGTGACAAGTGAGCTGTACGCGAGTGATAGACTGTGCTGAGTGCACTATGCAGTACTCTCATAAGCACTAGACTGTGATGTGCTTGCGACGTTGGACTCTTCT
TGTAACGACGCTACTACCACGGAGAGTACGACTCTATGTGCTCGCAATGAGATGACGATGGATAGTGGAGTATGGACTAGTGCGATGTGCAGTACTCGCTCGGCACACGGACGATGGATACGTGACAGCGTGTCGCTTGCGACGTTGGACTCTTCT
TGTAACGACGCTACTACCACGGAGCGTGACTAGTGAGATGTATCTGTACATGCGTGCGCGGTACAGTGTACATAGTCACGCGTGCACGGACAGCAGCACGTAATATGCGGTCATATGACGTCGAGCACTAGATATCGCGATACTTGCGACGTTGGACTCTTCT
TGTAACGACGCTACTACCACGGATAGTGACTAGTATCTGGCGTCATGAGCTACGACGTCGGTCTGTGGACTATAGTAGCGTGCATATAGATAGATGACGATGGATCAGTTATGCGCGTGTACGAGACGATAGCACTAGTAGATGAGTATCTTGCGACGTTGGACTCTTCT
TGTAACGACGCTACTACCACGGATCATCATGCTGACGTATCGAGTATGACGACTGACGCGGTGCTCAGTCTATGGCGATGTGTCAGACGTATCTGGACACGTGACGTACGCTATATGTGCGTAGTCGCGCGACAGAGACGCGCTTGCGACGTTGGACTCTTCT
TGTAACGACGCTACTACCACGGATGGCGCTATGTGTCTGGTGTGACGCGACTAGACGTGTGAGACTGAGCAGATGTCACTGGCGACGTGTCGAGTAGACACAGATCTATGATCAGTAGCACTAGATACTGACGTCCTTGCGACGTTGGACTCTTCT
TGTAACGACGCTACTACCACGGCGTACGAGTGGCACTATACAGCTATCTCATAGTGTCGCGTACATAGTACGCGGTCGCATGACTAGTGATGTACGCGACTAAGCAGATGCTGAGTGCACTATGACTAGTGATGACGTCGACCTTGCGACGTTGGACTCTTCT
TGTAACGACGCTACTACCACGGCGATACTCGTGCTATATGACAGCAGACTAGTGTCTGATGTCTAGCTACATGCGTACTATGTAGCACGTATATATCTGACAGTAGTCGTCTATACAGCACTATACGCGGTGCTCCTTGCGACGTTGGACTCTTCT
TGTAACGACGCTACTACCACGGCGCGTCGCATTATCGCATCGTCTAGTCGCATGTCATCAATCATGCTGACGTATCGAGTATGACGACATGAGCAAGACAGCTGACGTATCGAGTATGACGACATGAGCAGTCTAGTACGCACTTGCGACGTTGGACTCTTCT
TGTAACGACGCTACTACCACGGCTAAGACATGTCGTCGTGCGATGTGTAGTCGGTCGCGCTGAGTGTGTGTAGTGCGCTGCAGCACACGTGCATAGTATCTGGCACGACGTACGCGGCGAGCAGCGTCGCAGCACTAGAGCACGTCGCTCTTGCGACGTTGGACTCTTCT
TGTAACGACGCTACTACCACGGCTCGTAGACAGTGTCGCGACGTCGGTGCGTAGTATCATGTCGCGCGTACATAGTAGCTAGCGCTCAGCGCTGCGTGCGCGGTGAGATATGAGCAGCATCTGCTACACTTGCGACGTTGGACTCTTCT
TGTAACGACGCTACTACCACGGCTGGACTGTAGAGATGCGATATGTGACGCACGTCGCGCGCGCTATGTGTCTGGTGTGACGCGACTAGTGAGTGAGCACTAAGCACTAGATAGAGAGCGACTTGCGACGTTGGACTCTTCT
TGTAACGACGCTACTACCACGGCACGCGTACGTCGTCGTTCGTGCAGATAGATGTCACGCATGAGCAGTGCGTAGTCAGCGGAGAGACGACACACGTACGACGACTACGGTACTATGTAGTCGGTCGCGCGACATCGAGAGTCTTGCGACGTTGGACTCTTCT
TGTAACGACGCTACTACCACGGCAGGACGCGTGCTGACGGCATCTGGCATCATGTACAGTGTACATAGTCACGCGTGCTCAGCATAGTGACGTCGGTAGAGCGTACATAGCACGTAATACTCAGTCTCTAGCTAGAGACTCGCTTGCGACGTTGGACTCTTCT
TGTAACGACGCTACTACCACGGCATGTCAGTAGACACTAGTACAGTGTACATAATGAGCAGTGACTAGTATCTGGTAGTCGGTCACGCTGCTCGTGATAGATGTCACGCAGCACTAGACATCGTACATCTTGCGACGTTGGACTCTTCT
TGTAACGACGCTACTACCACGTACGGACACTAGATCGACGACTGACGTCTCGTGTCTCTAGTCAGCGGTCAGACGTCGACGGTGCGTAGATATGTTAGAGCAGACTAGTGTGACTAGTATCTGGTCGTCGTATAGCTTGCGACGTTGGACTCTTCT
TGTAACGACGCTACTACCACGTACTGCGTCGCGTGACACGACGTCGGTCGAGTGAGTACAGTCTCTAGTGCGTAGTCTAGCGACTAGTGTGCTATGAGTACAGCGTAGTAGCACTAGAGACGGTATCTCTTGCGACGTTGGACTCTTCT
TGTAACGACGCTACTACCACGTACAGTAGTCGGAGAGACGTACGCGGTACAGTGTACATAGACTAGTGTAGTCGGTCGCGCGCTACTGGATATGTGTAGTCGGCGTAGTAGCACACGTGCATAGTATCTGGAGCGAGAGCTACTTGCGACGTTGGACTCTTCT
TGTAACGACGCTACTACCACGTAGTGAGAGTAAGAGTATGTCGCATGTGCGTATCTCATAGTCGACGGTATCTGGACGTCGGAGAGCGGAGATATGACTAGTAGCACTAGTGCTCGCACAGCTTGCGACGTTGGACTCTTCT
TGTAACGACGCTACTACCACGTAGAGTGTGTAGTACTCAGTGAGATGTAGAGCGTGTAGTGTGTCGCGTGTCTGGTGTCATGTGTGTAGTAGCTAGTGTACGTCACGATGCAGTGTGCGTCAGATCGACTTGCGACGTTGGACTCTTCT
TGTAACGACGCTACTACCACGTAGCGTGACACGAGTATGGACAGCAGACTAGTGTCGCATGTAGATGGTAGCTAGCATAGTGTGTCATGTATCTGTGTCTCGAGAGTCAAGCACTAGCTACTGTCTACCTTGCGACGTTGGACTCTTCT
TGTAACGACGCTACTACCACGTATAGTCAGACGCGTACGGTAGTACGTCAGACGACTGCGGCGTCGCGTCAGACGTCAGCGGCACGCGGCGCTGCGATATGTGTGAGATGTGTCGCGTAGTCGAGCACTAGATAGCGATAGACTTGCGACGTTGGACTCTTCT
TGTAACGACGCTACTACCACGTATCGCGCTATGATCTCAGTGTATAGTGTCGCGTGTCTGGCGTACGGCAGATGGTGTCGCGTACATAGACACTAGTACAGTGTACATAGACTAGTGTACATAAGCACTAGTATATGCGTCTCTTGCGACGTTGGACTCTTCT
TGTAACGACGCTACTACCACGTATGGTCTATGGTAGTACTATGTGCGATCAGTGTGAGATGACGTGTGACATCGTATGTATGTGACTAGTATCTGGTCTACAGCGACGTAGCACTAGCATCTGACGCGCTTGCGACGTTGGACTCTTCT
TGTAACGACGCTACTACCACGTCGTGACACTAGATCGACGACTGACGTCTCGTGACTGACATGAGCAGTGTGTAGTAGTACGTCGACGGTACAGTGTGTAGTGTGTGACGCGACTAAGCACTAGCGAGTGATGCACTTGCGACGTTGGACTCTTCT
TGTAACGACGCTACTACCACGTCGAGTATCATGCAGTACTAGCTATGTCGCATGTCATCAGCGTCGCGTGACACGACGTCGGTCGAGTGCACGTATCTATCGGACAGTGGAGTATGGTCACGCAGCACTAGACTCTGACTCGCTTGCGACGTTGGACTCTTCT
TGTAACGACGCTACTACCACGTCGCGTGTGTAGAGACGCGTGTCATGTATCTGGTGACACGAGTATGGACAGCAGACTAGTGTACATAGTGTGACGCGACTAGTGCTCAGTCTATGGAGAGCGGTGTGCGGTATCTGGTCGAGGCGTATCTTGCGACGTTGGACTCTTCT
TGTAACGACGCTACTACCACGTCTAGACACGTGAGTAGCGTGAGTGTATGTATGTAGTCGGTCGCGCGCATCGCGTCGATATATGTGCGTGTATAGAGTACAGATCACGGACATCGGTCTGCAAGCACTAGAGCAGGACGAGCTTGCGACGTTGGACTCTTCT
TGTAACGACGCTACTACCACGTCTCGTATCATGCAGTACTAGCTATGACTAGTGCGCTATGTGTCTGGCTACATGCTATATGACGTCGGTCTGTGGTATCATGCGTCGCGTCAGACGTCAGCGAGCACTAGTAGTAGCACACCTTGCGACGTTGGACTCTTCT
TGTAACGACGCTACTACCACGTCTGGACTATAGCTGTCAGCGATCGAGAGTGCGTATCATGCAGTACTAGCTATGACTAGTGACTACGGTCTCTAGACGCACAGCACTAGATATAGCAGCGCTTGCGACGTTGGACTCTTCT
TGTAACGACGCTACTACCACGTCACGTATCATGACACGTGATCACGGATCAGTGTCGTATGACGATGGTCTGCAAGCAGATGTACAGTGATCGACGTAGATGGTAGCGTTATGTCAGCATCGCGTCTCTAGAGCGAGTCTCACTTGCGACGTTGGACTCTTCT
TGTAACGACGCTACTACCACGTCAGGCGTCGCGAGATATGTGAGCAGTCGTATGACATACTCGTCACTACTAGCGTCTATGGTCTCGTGACTGACAGCACACAGAGACGGCGATACGTGAGCAGTCATATGTATCTGGACTGTGCGAGTCTTGCGACGTTGGACTCTTCT
TGTAACGACGCTACTACCACGTCATGCGTCGCGTCAGACGTCAGCGGACGATGGTCTGCAAGCAGATGAGCTGTGATAGCAGTATCTGGTAGTCGGTCGCGCGCGTCATGTATACGGTGCGTAGTCGCGCGTGCACGCAGTGCTTGCGACGTTGGACTCTTCT
TGTAACGACGCTACTACCACGTGTAGCGTCGCGTGACACGACGTCGGTCGAGTGTGCTCAGTCTATGGCGATGTGTGATGTGACTGCGGACGTCGGAGAGCGGAGATATGACGTGTGTGTGCGGTGCGTAAGCAGATGAGTCGGAGCGACTTGCGACGTTGGACTCTTCT
TGTAACGACGCTACTACCACGTGTCGTATCATTACTCGTGTACATAGCGTCGCGACTAGTGTAGCACGACGTGTGATCAGTGCGACGTGTATCTGGTGACTAGTATCATGTCTATGGACTAGTGAGCGTGTACTACTTGCGACGTTGGACTCTTCT
TGTAACGACGCTACTACCACGTGTGGTGACTAGTCTATGGTGTCGCGAGACTGGCGACACGTAGATGGATATGTGCGTCGCGACGTGTGACATCGTATGTATGCAGATGGCACATAGCTCTGGCGCAGCTTGCGACGTTGGACTCTTCT
TGTAACGACGCTACTACCACGTGACGCTGAGTGCACTATGCGTCGCGCACGTAAGCACTAAGCACTAAGCACTAAGCACTAAGCACTAAGCACTAAGCACTAAGCACTAGTAGACGCACTGCTTGCGACGTTGGACTCTTCT
File #34
GAAGTCACAACACGCTGGAGTGTACGATCTGCGTGCTCAGTGAGATGTCATGCTATGTGCGTATCTGAGAGAGTGTCGCATGTGACGTATGTCGCGTAGATGGTAGCTAGTGTACGTCACGATGCAGTGTGCACAGGACTCTTGTGCCTCAACATGTCAACCT
GAAGTCACAACACGCTGGAGTGTAGGACGTCGGTACGACGCAGATGGTCGTGCGTGCACGGCAGTGTTCGATATTCGATCAGAGTATGGTAGCTAGCTGTCAGTCGTATGTAGATGGTAGCGTAGCACTAGCTAGTGACACATGTGCCTCAACATGTCAACCT
GAAGTCACAACACGCTGGAGTGTATGTATCATGATCGCGGAGAGCGGATCATAGTGCACGGACTGCGGTCTACAAGCAGATGTACTCAGATGTACGCGTGACGATCGACTCGATGCGACTACGGAGATATAGCACTAGATCATGACGTCTGTGCCTCAACATGTCAACCT
GAAGTCACAACACGCTGGAGTGTCGGCTCGCAGACGTCGGTACAGTGCGTCTGGACTACGGTACAGTGTACATAGACGATGGATACGTGTCATGCGCAGCGTTGTACATGATCGCGAGTATGTGTCGTATAGCACTAGCGCGCGTACTGTGTGCCTCAACATGTCAACCT
GAAGTCACAACACGCTGGAGTGTCTGCTGTCAGCTGTGCGCTCGCAGTGAGATAGCACACACTACGCGTGACTAGTAGATGGTGTGACTACAGACTCGATGCGTACGCGGTATAGTGACGATGGCTGTCAGTCTCTAGCGAGCGATCGTTGTGCCTCAACATGTCAACCT
GAAGTCACAACACGCTGGAGTGTCAGCGTCGCGTCAGACGTCAGCGGTAGCTAGTAGTACGTCTATGTAGATGTGACTGCGGCGCATAGACTCGCGATCGCGGTACGCGGTGCGTAGTCGCGCGATGACAAGCACTATACGCTGCTCTCTGTGCCTCAACATGTCAACCT
GAAGTCACAACACGCTGGAGTGTGTGCGCTATGACGCTAGATCGACGAGACATGAGTACAGTAGCGTGTGTGTAGTCGCATACTAGTAGACATACAGTAGATAGTATGTATCGCTGGAGTACAGACTAGTGAGTCAGCAGTGTGTGCCTCAACATGTCAACCT
GAAGTCACAACACGCTGGAGTGTGAGTAGAGCGAGCATGGAGCTGTAGCAGATGTAGCACATGTCAAATCGTGGGTACAGTGATCGACGACTAGTGCGCATAGACGAGCGAGTATGGTGTGACGTCTGATGTCTCTAGCGAGTGCATAGTGTGCCTCAACATGTCAACCT
GAAGTCACAACACGCTGGAGTGTGCAGAGAGTGTCGCATGTGACGTATATGTCGTAGTCGGTCGCGCATCACGCGTAGAGCGAGCATGGAGCTGTAGCAGATGTAGCACATACGTAATCGTGGGTCGAGGCGTGCTGTGCCTCAACATGTCAACCT
GAAGTCACAACACGCTGGAGTGACGGTACAGTGATCGACGACTAGTGCGCATAGACGAGCGAGTATGGTGTGACGTCTGATGTCTCTAAGAGATAAGAGCGCAGAGCTGAGCACTAGTGTAGGCGACTTGTGCCTCAACATGTCAACCT
GAAGTCACAACACGCTGGAGTGACTACTGAGTTATGCTGGCGACTAGTCTAGCGACGCGTGTGATACTATGTCAGTAGAGCGTGTAGTGTAGCTAGCATAGTTACTAGCGTCTATGGTCGTATAGCACTAGATCGCGACTCATGTGCCTCAACATGTCAACCT
GAAGTCACAACACGCTGGAGTGACAGCACGACGTACGCGGCGTCGCGCGTAGTATGAGCAGCTAGTAGAGACATGCGACTAGTACAGTGCGCGTAGCACGACGTACGCGGCGTCGCGCGTAGTATGAGCAGTATGAGTCTCATGTGCCTCAACATGTCAACCT
GAAGTCACAACACGCTGGAGTGAGTAGAGCATTCTACTAGTCACATGCACACGGAGAGCGTCGTCGTGATAGATGTCACGCGTGTATAGCGCGCGGAGAGCGGCTCTGTGTCGTATAGCACTAGATATGGTACTCTGTGCCTCAACATGTCAACCT
GAAGTCACAACACGCTGGAGTGAGAGCACGACGTACGCGGCGTCGCGCGTAGTATGAGCAGTAGTCGGTCGCGCGACGTCGGTAGTACGAGTCACGATCGACGAGACATAGCACTAGTCTAGGCGCGATGTGCCTCAACATGTCAACCT
GAAGTCACAACACGCTGGAGTGAGCGCACGACGTACGCGGCGAGCAGCGTCGCTCTATACGACGTGTGAGACTGAGCAGATGTAGTCGGTCACGCGCGTGCGGTAGACAAGCACTAGAGCTGGCGTATTGTGCCTCAACATGTCAACCT
GAAGTCACAACACGCTGGAGTGATAGATCGACGTGACTAGTACTGCGACTAGTGAGAGTAGTATCATGTGCTCAGTGAGATGTGCTGCGCAGATGGTCGCGCGTAGCACAGCACTAGCTGCGGAGATATGTGCCTCAACATGTCAACCT
GAAGTCACAACACGCTGGAGTGATCGACAGTGGTCACGCTATCACAGTGCGTAGTGTGACGCGACTAGTGTCGCGTATCATGACACTAGCGTACGGATCGCGGACTCTGGACGATGGATACGTGTGCGTAGTCTCTAGTATACGACTCTTGTGCCTCAACATGTCAACCT
GAAGTCACAACACGCTGGAGTGATGGACGAGCGTCTATGGATATACGTGCTATGCATACGGCGACTATCGACATTATGCTGGTAGCTAGTGTACGTCACGATGCAGTGTGCGATGGTCACTTGTGCCTCAACATGTCAACCT
GAAGTCACAACACGCTGGAGTGCGTGACGTCGGTACGACGCAGATGGCACGTAATAGTGTTCGATATGACTAGTGCTAGTAGACGAGCGCATATAGTCTATGGATAGATAGCACTAGAGAGTGATCACTGTGCCTCAACATGTCAACCT
GAAGTCACAACACGCTGGAGTGCGAGACAGTGGTCACGCTATCACAGTACAGTGTACATAGTAGCTAGCTGATATCGCGTGGTGTGACGTCTGATGTCTGTGAGAGAGTGTCGCATGTGACGTATGTAGAGCACAGGACGATTGTGCCTCAACATGTCAACCT
GAAGTCACAACACGCTGGAGTGCGCGAGACTGTGCTAGCGAGTATGGTCTACAGTCTAGCGACTAGTGTGACTAGTGAGATGTATCTGGATCGACGTGACTAGTACTGCGACTAGTGTCGCATAGCACTAGCGCGAGATCAGTGTGCCTCAACATGTCAACCT
GAAGTCACAACACGCTGGAGTGCTAGTACTCAGCTATATGTAGACAGTCTCGTGTCTCTAGTAGTCGGTCGCGCGCGTCGCGACTGACGTGCACGGTCATATGTGCACGTAGATCGAGCACTAGCTATCGCGACATGTGCCTCAACATGTCAACCT
GAAGTCACAACACGCTGGAGTGCTCGTGAGATGCTGTCAGACTCGCGTCACGCGTGTATAGTAGATGGTCTGTGGTACTCAGATGTACGCGTGACGATCGACGTAGCTAGACTACGGAGATATGCACGTAAGCACTAGCGATAGTGTCGTGTGCCTCAACATGTCAACCT
GAAGTCACAACACGCTGGAGTGCTGACACGTAGACGAGCGTGTATAATGAGCAGTATCATGTAGTCGGTCACGCGCGTGCGGTAGACAGACGATGGATACGTGTCTACAGCGACGTAGCACTAGCATACGCAGCTTGTGCCTCAACATGTCAACCT
GAAGTCACAACACGCTGGAGTGCACTGAGACAGATCGTAGTAGACAGCGACTAGTCGCGCGTACTCAGATGTACGCGTGACGATCGACTCGATGCGACTACGGAGATATAGCACTAGTGTCAGAGTGATGTGCCTCAACATGTCAACCT
GAAGTCACAACACGCTGGAGTGCAGGTCATGCGCAGCGTTGTACATGATCGCGAGTATGTGTCGCATGTCATCAGCACGACGTACGCGGCGTCGCGCGTAGTGTCGTGCGTGCACGGCAGTGTGTGCTCGACTGTTGTGCCTCAACATGTCAACCT
GAAGTCACAACACGCTGGAGTGCATAGAGAGTGTCGCATGTGACGTATGTAGAGTATCATGTGACACGTGAGTGGTCGTATGACGATGGAGTGCAGACTGCGGCGATGTGTCGCAGTGACGTGTGCCTCAACATGTCAACCT
GAAGTCACAACACGCTGGAGTTACGGCGCTATGTCGACGGTACAGTGTACATAGACGATGGATACGTGTGACTAGTATCTGGTACAGTGATCGACTATGTCAGCGTCGCGTCGCGCGATGACAAGCACTAGCAGAGTACGAGTGTGCCTCAACATGTCAACCT
GAAGTCACAACACGCTGGAGTTACTAGAGAGTGTCGCATGTGACGTAGATACAGTCGTGCGTGCACGGCAGTGTGAGCGATGTGTGACGAGATCAAGATAGCATACTATGCTCACAGTATCATAGCACTAGTGACGGCACGTTGTGCCTCAACATGTCAACCT
GAAGTCACAACACGCTGGAGTTACAGTCATGCGCAGCGTTGTACATGATCGCGAGTATGTGTCGTATGCTACATGTGAGATGCTCGCAGCGCTGCGACATACTAGACACGCGATCGAGCACTAGAGTCAGACGCTTGTGCCTCAACATGTCAACCT
GAAGTCACAACACGCTGGAGTTAGTGCTCGCAGACGTCGGTACAGTGCGTCTGGTCGTATAGCACACAGAGAGTGTCGCATGTGACGTATGTAGAGTAGACAAGCACTAGTCAGCGTACGATGTGCCTCAACATGTCAACCT
GAAGTCACAACACGCTGGAGTTAGAGTGACTAGAGTATGTCTAGTGGACGCGTGTATCTGGTAGTCGGAGTGATGATAGTGGATAGATGACAGCAGAGACATGTAGATGGTAGCGTAGCACTATACGCTGAGCATTGTGCCTCAACATGTCAACCT
GAAGTCACAACACGCTGGAGTTAGCGTATCATGATCGCGGAGAGCGGAGATATGTGTGACTCAGATAGTACTATGTCTACAAGCAGATGTCATGCGCAGCGTTGTACATGATCGCGAGTATGTGTCGCATGTCATCAGAGCACGTCGTATGTGCCTCAACATGTCAACCT
GAAGTCACAACACGCTGGAGTTATAGTGATGTGTCGATAGTAGCTAGCTGTCAGTGAGCAGACATCGGATCGACGTAGTACGACTGCGGTAGTCGGTCACGCGCGTGCGGTAGACAATGAGCAGTAGTCGGTCGCGCGATGCTGTCTGCTGTGCCTCAACATGTCAACCT
GAAGTCACAACACGCTGGAGTTATCGTGACTAGTATCTGGCTAGTAGACGAGCGCATATAGTCTATGGATAGATGAGTGATGCTACTGGTATGACGTCTATGGTCTCGTGTCTCTAGACGACGAGATCTGTGCCTCAACATGTCAACCT
GAAGTCACAACACGCTGGAGTTATGGATCGACGTGACTAGTACTGCGACTAGTGACTGTAGAGATGCGATATGTGACGCACGTCGCGCGCGACTAGTATCATGTCGTGCGATCATAGTACTATGACGCACAGCACTAGCGATGGAGATATGTGCCTCAACATGTCAACCT
GAAGTCACAACACGCTGGAGTTCGTGTCGCTGTCTAGTGTACTAGCGACGTGTGACGCGTGACGTGTGATCAGTGCGACGTGTATCTGGTCACTGTCAGACGTGTCTCGGTATCATAGCACTAGACACGGTCGTCTGTGCCTCAACATGTCAACCT
GAAGTCACAACACGCTGGAGTTCGAGACTGTAGTCTGCAGACACACTAGCATAGACGTCGTAGCAGTAGCACTAAGCACTAAGCACTAAGCACTAAGCACTAAGCACTAGCTCGCGAGCTCTGTGCCTCAACATGTCAACCT
File #35
AGTGCGAAGGAAGCCAACTAGGTACTGCACTGAGCAGATGACAGATGACTGTAGCGATCGGTACGCGGTAGCGTGTCGCATGTCATCAGTGCTATGTGTGACGCGACTAAGCACTAGTACGCGACAGAGCAATAGACGCTCTCTCCAGT
AGTGCGAAGGAAGCCAACTAGGTAGGACAGTGTCGTCGTGATCAGTGTCTCGTGTCTCTAGTGCTATGTGTGACGCGACTAATCGAGTTGACTATATCACAAATCTAGCATGTACGGTAGTCGACTCAGCAATAGACGCTCTCTCCAGT
AGTGCGAAGGAAGCCAACTAGGTATGACTATAGTAGCGTGCATATAGATAGATGAGTACAGACTAGTGTCTCACGATCATAGTCTGTGGAGCGATGTACATAGTGCTCAGTCTATGGCGATGTGATCTCGATACTGCAATAGACGCTCTCTCCAGT
AGTGCGAAGGAAGCCAACTAGGTCGGACACGTGTGCGCGGAGTATGGCATCTGGTGTAGTGTGTCGCGTACATAGCGTCTGGTCTAGCGTCGTATGTGTCGCGTGTGCGGTGAGATGTAGATGGTAGCGTAGCACTAGCACTATACGTGGCAATAGACGCTCTCTCCAGT
AGTGCGAAGGAAGCCAACTAGGTCTGACTGTAGTCTATGAGATATGAGCACACGTGCATAGTAGACAGTGCTCAGTCTATGTACATATGTATATAGTCGTCAGACAGTGGAGTATGATGAGCAGACTACGGTCTCTAGTGTCGGTAGCTGCAATAGACGCTCTCTCCAGT
AGTGCGAAGGAAGCCAACTAGGTCAGTACATAGTGTATAGATCTATGTATCTGGATCGACGTAGTCGGTCGCATACGATCGTACTAGCGTGTATAAGCACTAAGCACTAGCAGTGGCAGACGCAATAGACGCTCTCTCCAGT
AGTGCGAAGGAAGCCAACTAGGTGTGTCGCATGTGCGTATCACAGCGTATCATGTGCGTAGTCGCGCGTCACGCGTACATAGCACTCAGCTCGCAGTATCTGGTAGTCGAGCACTAGCGTATGCTGATGCAATAGACGCTCTCTCCAGT
AGTGCGAAGGAAGCCAACTAGGTGAGTCGACGGCGTCATGTATACGGTGCGTATATGTCAGTAGCGTGAGTATGGACGAGCGTAGTCGGACACTAGTGTAGTGACGATGGATACGTGTGACTAGTATCTGGAGCTCGACACAGCAATAGACGCTCTCTCCAGT
AGTGCGAAGGAAGCCAACTAGGTGCGTGTGTAGTGCGTAGAGACATGACGATGGATACGTGCTGAGTGCACTATGACTAGTGTGCGTAGACGAGCGTCGCATGTCATCAGTCGCATAGCACTAGTAGAGTACGTAGCAATAGACGCTCTCTCCAGT
AGTGCGAAGGAAGCCAACTAGGACGGACACTAGATAGTGGAGTATGGACGTCGGTCTGTGGACACGTGACAGATGTAGTACGACAGCAGCACGTAATAGTGTTCGATATGACTAGTGCAGATGGCACATAGATACAGCAGACGCAATAGACGCTCTCTCCAGT
AGTGCGAAGGAAGCCAACTAGGACTGCACGACGTACGCGGCGAGCAGCGTCGCGATCTATGATATGTGTGTAGTGACTAGTGTAGCACGTATAGTGTGACTAGAGTATGAGCACTAGTACACGTATAGGCAATAGACGCTCTCTCCAGT
AGTGCGAAGGAAGCCAACTAGGACAGTGCTATGCGTCTGGACTCGCGTCACGCGTGCTCAGTCTATGGCGATGTGTACATAGTGTGACGCGACTAGAGTGATAGTCGTAGACGTCGGTCTGTGGTGCTATAGCACTAGCTAGTGCTCATGCAATAGACGCTCTCTCCAGT
AGTGCGAAGGAAGCCAACTAGGAGTATGAGAAATACTCCGTGCGTAGACGAGCGTCGCATGTCATCATCGCGCAGAGTATGGTGTGACGCATAGTGTATCTGGTCTACAAGCAGATAGATCGTAGCACTAGTCTCAGAGTATGCAATAGACGCTCTCTCCAGT
AGTGCGAAGGAAGCCAACTAGGAGAGACACGTGACAGATGTAGTACGACAGCAGCACGTAATAGTACGTATCTGGTACTCATCGCGCAGCTCGCAGTATCTGGCGATGTGTACAGTGATCGACAGCACTAGCTAGAGATAGCGCAATAGACGCTCTCTCCAGT
AGTGCGAAGGAAGCCAACTAGGAGCGCGTCGCGATATGTGTGAGATGACGTGTGACGCGTGTGTGACGCGACTAGTGCTCATAGACACGTGTATAGAGCGCATCTGACAGACGCACAGCAGATGTGCTATAGCACTAGATAGTGTAGAGGCAATAGACGCTCTCTCCAGT
AGTGCGAAGGAAGCCAACTAGGATAGTGCGTAGACGAGCGACTAGTGCTGTCATCTCATAGACGCGTGATCGACTCTCTCAGACGATGAGCAGATGCTGTCATCGTCACGAGATATAGCACTAGTGTCTGTCACAGCAATAGACGCTCTCTCCAGT
AGTGCGAAGGAAGCCAACTAGGATCGTGCGTAGACGAGCGTCGTATATGAGCAGTAGCACGTATAGTGTGACTAGAGTATGGTCGTGCGTGCACGGCAGTGTGATCGACGTACGCGGCACGACGTACGCGAGCACTAGCTGATTACGTGGCAATAGACGCTCTCTCCAGT
AGTGCGAAGGAAGCCAACTAGGATGGACTGTAGAGATGCGATATGTGCGTACGGTGTAGTGTGCTCAGTCTATGGCGATGTGTGACACGTCACGCGTGCACGGACTGCGGTAGTCGGTCGCGCGCACATTACGATGCAATAGACGCTCTCTCCAGT
AGTGCGAAGGAAGCCAACTAGGCGTGACACGTGATCACGGTCAGACGAGAGCGGATCATAGTGCACGGACTGCGGTAGACAGCAGTACGTGAGATGAGCGCAGATCTCAGACTGTAGTCGCGCGTCTACAAGCAGATGTCATGGATGACGCAATAGACGCTCTCTCCAGT
AGTGCGAAGGAAGCCAACTAGGCGAGTGACTAGTATCTGGTCGCATGTGCGTATCACAGCGTATCATGTACGCGGTACAGTGTACATAGACGATGGATACGTGTGACTAGTATCTGGTACAGTGATCGACAGCACTAGCACTAGTATACGCAATAGACGCTCTCTCCAGT
AGTGCGAAGGAAGCCAACTAGGCGCGCGTCGCGATATGTGTGAGATAGCACACGTGCATAGTATCTGGCACGACGTACGCGGCGAGCAGCGTCGCGAGTACAGACTAGTGAGCGATGCACGACGTGCGTAGTCGCGCGAGCGTGACTCTGCAATAGACGCTCTCTCCAGT
AGTGCGAAGGAAGCCAACTAGGCTAGTATCATTCTACACGAGCTGTTGAGATGGACTGCGGTGACTAGACATCGGCTGCATGCAGTGTGCGATGTGACACGTGCATGACGTCGCATGTCTATGGTCTCGTGTCTCTAGCGTCTGTCTCGGCAATAGACGCTCTCTCCAGT
AGTGCGAAGGAAGCCAACTAGGCTCGTGCTATGTAGATGGATCAGTGTGTCTGGTCTATGGTCGTATGTAGCTAGTCATGCGAGTCACGTCGCATGTCATCAGTAGTCGGTCGCGCGCAGCAGACAGTGCAATAGACGCTCTCTCCAGT
AGTGCGAAGGAAGCCAACTAGGCTGGTGATGTGTGATCGGTCACGCGTGTCGCTCGTCGTGAGATATGTGAGCAGTCTCGTGTCTCTAGTAGTCGGTCGCGCAGCACTAGCACGCGACGAGGCAATAGACGCTCTCTCCAGT
AGTGCGAAGGAAGCCAACTAGGCACGTCTGCAGATATGTGCGTCTGGACTACGGTACAGTGTACATAATGAGCAGTAGTCGGTCGCGCGTAGACAGAGTGATGAGACATGTGAGTGGCTCTGTGACTGCGGCACACGAGACAGCAATAGACGCTCTCTCCAGT
AGTGCGAAGGAAGCCAACTAGGCAGGTATCATGTGTCATGATAGATGAGAGCGGAGATATATGAGCAGATGCGTGTGACTAGTAGCTAGAGACTGTCACGATGTGAGATAGCACTAGATACAGCTCTAGCAATAGACGCTCTCTCCAGT
AGTGCGAAGGAAGCCAACTAGGCATGTACTCATCGCGCAGCTCGCAGTCGTATGACGTGTGACGCGTGAGTGATGTCGACGGCAGTGTTAGTATAGCGTCGCTATCGATGTCTATGGTCTCGTTACGTGCAGCACTAGTGCGTGCGCTAGCAATAGACGCTCTCTCCAGT
AGTGCGAAGGAAGCCAACTAGTACGTACAGTAGACATACGACATCGGCTGAGTGACACTAGTGTAGTGTAGATGGCGCACGGTGAGATGTAGAGCGATCGTAGTATCTGGCATATGCTGTAGCAATAGACGCTCTCTCCAGT
AGTGCGAAGGAAGCCAACTAGTACTGTCATGCGCAGCGTTGTACATGACACGTGACAGATGTAGTACGACTGCGGCACGACGTACGCGGACGATGGTCTCTAGTGCGTAGACGAGCGTCGCATGTCATCAGCACGAGCAGCTGCAATAGACGCTCTCTCCAGT
AGTGCGAAGGAAGCCAACTAGTACAGAGACTGTGCTAGCGATCAGTATGAGCAGTGCACGGTAGATGGCATAGTGACTAGTGTAGCACGACGTGTGTCGACGGATCATAGTGCACGGTCTATGGTATCTGGATGAGGTCATCGCAATAGACGCTCTCTCCAGT
AGTGCGAAGGAAGCCAACTAGTAGTGTGACTAGTATCTGGTCGCATGACACGTTCACAGCGACGCGTGTCTATGGTCTCGTGTCTCTAGTGCTATGTGTGACTCGATATGACTAGTGTGACTGCACATGCAATAGACGCTCTCTCCAGT
AGTGCGAAGGAAGCCAACTAGTAGAGTCATGCGTACACGGTGCAGTGTACTATGTCGCATGTCTACAGTCTAGCGTCTATGGTCTCGTGTCTCTAGTCGCATGTAGCACAGCACTAGTGTCTGCAGACGCAATAGACGCTCTCTCCAGT
AGTGCGAAGGAAGCCAACTAGTAGCGCTCTACGCTCGCAGCATATAGTCTCGTGACACACGTACGACGACTACGGTACTATGACGAGCTCGTCTAGACAGCATCTATACGTAGATGGACTAGTGTCTGTTACTATGCAATAGACGCTCTCTCCAGT
AGTGCGAAGGAAGCCAACTAGTATAGAGAGTAGACGTACGTAGATGGACTAGTGTAGTACGTCGACGGTGACGTGCGATGTTATAGCGGACTGCGGACACGTGATCACGGTACATAGACGTCGGTCTGTGGTGCGTGTGAGAGCAATAGACGCTCTCTCCAGT
AGTGCGAAGGAAGCCAACTAGTATCGTGCTATGTGTCGCGAGACTGGAGACATGATATGTGTGAGATATAGAGCGTATCATTACTCGTGTACATAGCGTCGCGACTAGTGTAGCACAGCACTAGCAGTGGCTGTCGCAATAGACGCTCTCTCCAGT
AGTGCGAAGGAAGCCAACTAGTATGACGCGTAATGTCATACGCGACTGTCAGCAGCACACAGCACTAAGCACTAAGCACTAAGCACTAAGCACTAAGCACTAAGCACTAGACACAGTATCAGCAATAGACGCTCTCTCCAGT
File #36
AGAGGAGACCACCAGCTCTTAGTACACGTGCGGTAGTCGTACGCTGTATGTATTATAGCGGACTGCGGACACTAGACGAGCGATATGTGTCTCACGTACAGTGTACATAATACAGTAGATCTAATCTATGAGCACTAGAGATCGTCGAGCACTTCACGTTCACACTGGAC
AGAGGAGACCACCAGCTCTTAGTAGGTAGACAGTAGATGGTGTGACGCGACTAGACGCGTGCACACGGATAGATGTCACGCGTGTATAGTAGCTAGCTATATGCGACGTGTATCTGTGTCTCGGACTGCGGCTACAGTGCAGCACTTCACGTTCACACTGGAC
AGAGGAGACCACCAGCTCTTAGTATGTGCTATGTAGCTAGTCTGATGATATGTGTGTAGTGTAGCTAGCTATATGTATCATGTCTGTGTATAGCGGCGTGCGGATCTATGCACACGGAGAGTAGACGTCGAGCACTAGCATGTTACGACCACTTCACGTTCACACTGGAC
AGAGGAGACCACCAGCTCTTAGTCGGTATCATGCTCACAGTGCGTATATGTCAGCGTCGCGCGATCGAGCACACTATCTCGGTATATAGTGTGCGGATCTATGATCTCAGTCTCTAGTGTAGGACGCGCACTTCACGTTCACACTGGAC
AGAGGAGACCACCAGCTCTTAGTCTGACTGTAGCTCACAGACTGACGTAGTACGTCTATGGTCGTATGAGTACAGTCTCTAGCGATGTGAGCTGTTACGCATGTATACGGTAGCACTACACATAGCACTAGTGCTGGAGCACCACTTCACGTTCACACTGGAC
AGAGGAGACCACCAGCTCTTAGTCATCGCGCAGAGTATGGTAGATGGTGTCGCTCTCTGCGAGATATGTCGCGCTCGTCACGTACAGTGACTACGGTACTATGCGTCTGTATGCGCGTATCTGGAGCGATAGCACTAGACTATGCACGTCACTTCACGTTCACACTGGAC
AGAGGAGACCACCAGCTCTTAGTGTGTAGCACATGTCAAATGAGTTTAGAGATGATCATAGTGTCTGGCACACGGTATCATGACTAGTGACACACGTGTAGTAGCACACTACAGTAGTGTGACGCGACTAAGCACTAGTACGCGATCTCCACTTCACGTTCACACTGGAC
AGAGGAGACCACCAGCTCTTAGTGAGCGTCTGGCTCTGTTCTCTCAGACATACTCTCTGCGAGACATGCATACGTGTAGCGGCATCGCGTCGCATGTCTGTGAGATCTAATAGATTGTCTGATGACTAGTGACATCGCTAGACACTTCACGTTCACACTGGAC
AGAGGAGACCACCAGCTCTTAGTGCGACGCACGACGTCGGTAGATGGTCAGCGGACAGCAGTCTGCAGTCGCGCGCGCTATGTGTCTGGTAGATGGTAGCTAGTCTATGGCTCTGTGATCGCGGTGCGTAAGCACTAGCGATCGCGCACCACTTCACGTTCACACTGGAC
AGAGGAGACCACCAGCTCTTAGACGGTAGCACGTAGATGGCGAGATGACATCGGACAGATGTCGCGCGACGAGCGTCTATGGTCTCGTGTCTCTAGAGCGATGTGTGACGAGATCAAGATACAATCACATATCGTGGGCGAGCGTCGTGCACTTCACGTTCACACTGGAC
AGAGGAGACCACCAGCTCTTAGACTGATGTGTGACACACGATCGACGTAGTACGTGAGATGTAGATGTGTCTCGTCGACGCATATCGCGTCGTCAGACAGTGGAGTATGATGAGCAGCACTAGATGCACACTTCACGTTCACACTGGAC
AGAGGAGACCACCAGCTCTTAGACAGTATCATGTCACGCAGATCACGACGCGTGCGACACATGTGACATGACAGGAGTCTAGTGTGCGGTCGTATAGCACTAAGCACTAGACATGTACTCGCACTTCACGTTCACACTGGAC
AGAGGAGACCACCAGCTCTTAGAGTGTCATGCTGTAGTAGTAGCACTAGCTGCGAGTCACTAGCACGGTGTGACGTCAGACGTATAGTGCGTAGTGACATACTAGCACGGTAGAGCGACTACGGACGTACGACTGCGGAGCATGTCTCGCACTTCACGTTCACACTGGAC
AGAGGAGACCACCAGCTCTTAGAGAGCGTCGCGACTATAGTATACGGTGCGTAGTCGCGCGTCGCTGGAGTATGGACTAGTGTACATAGTGTGACGCGACTATGTGTATGTCAGACGTGACTAATGAGCAGAGTGTGTCAGCCACTTCACGTTCACACTGGAC
AGAGGAGACCACCAGCTCTTAGAGCGTCTACAAGCAGATGCTGTATGATAGATGCAGTGTGTGACTAGTATCTGGTGATGTTAGCGACTATAGACTATGTATGACACTAGACGAGCGTAGTCGGTCGAGTAGCACTAGTGCTCGTGATCCACTTCACGTTCACACTGGAC
AGAGGAGACCACCAGCTCTTAGATAGTCTGATGACTAGTGACGCACGACGTCGGTAGATGTACGCATGATCAGTATACGTAAGCAGCCTAGAGATGATCATAGTGTCTGGCACACGGTATCATGCACGTAAGCACTAGTCAGAGTATGTCACTTCACGTTCACACTGGAC
AGAGGAGACCACCAGCTCTTAGATCGTGCATAGTATCTGGTCGCTGGTATCTGGTGCTATGTGTGACGCACTATGACGAGCGTCGTATGCTACATGCTCTGTTATACATGACTAGTGACTACGGTCTCTAGCAGCTGTGTGTCACTTCACGTTCACACTGGAC
AGAGGAGACCACCAGCTCTTAGATGGTGTGTAGTGCGTAGTAGCGTGTGTGACGCGACTAGCGTCGCGTGCTCAGTAGACAGTACGCGGTGCGCGGTGAGATGACGTGTGACATCGTATGTATGATCATGTCGCACACTTCACGTTCACACTGGAC
AGAGGAGACCACCAGCTCTTAGCGTGTCGACGGACATCGGTCGATAGTAGATGGTGTGACTGTAGTAGATAGATGTCACGCGTCACATGCACACGGACATCGGCATCGCGATCGCGGTACGCGGTCTCTAGCTGCTGTCGCTCACTTCACGTTCACACTGGAC
AGAGGAGACCACCAGCTCTTAGCGAGTCAGACGTGTACGGTGTGACGAGATCAGTCGCATGTGCGTATCACGATGTGCACGGACTGCGGTAGTCGGTCGCGCGACAGTGGACGTCGAGCACTAGCTGACGTCGCGCACTTCACGTTCACACTGGAC
AGAGGAGACCACCAGCTCTTAGCGCGTCGCATGTGCGTATCACGATGTACATAGTACAGTGCAGATGGAGACATGTCACGCGTGCTCAGTAGACAGTACGCGGTGCGCGGTGAGATAGCACACGCAGCAGCATACCACTTCACGTTCACACTGGAC
AGAGGAGACCACCAGCTCTTAGCTATGAGAGCGAGAGTAGTCTGCATCACGTGGCTACATGCTCTGTTATACATGACTAGTGCATCGCGCGTCGCGTAGCTAGCTATATGCGACGTGTGCACGGACTGCGGACGCTGTCACGCACTTCACGTTCACACTGGAC
AGAGGAGACCACCAGCTCTTAGCTCGATATGTGATGATGTCTATACGTCGTGCTCGATATGTCAGCGGTGTCGCGTAGTCGGATCTATGTATCTGGTATCGCTCTCTGCGACTGTAGTCGCGCGATGACAAGCACTAGAGCATGTGAGTCACTTCACGTTCACACTGGAC
AGAGGAGACCACCAGCTCTTAGCTGGTCGCTGGTCGCATGTCATCAGACGTCGGTACGCGGTGTAGTGAGATATGATCGACGAGACATGAGTCTAGTGTGCGGTCGTATATGTGACATGACAGATGAGCAGATGTATACGCTCACTTCACGTTCACACTGGAC
AGAGGAGACCACCAGCTCTTAGCACGCTGTATGATAGATGCAGTGTGTCTGATGACTAGTGTCGCATGCGACTAGTATCATGAGACATAGCACTAAGCACTAAGCACTAGAGTGCGTCTACCACTTCACGTTCACACTGGAC
AGAGGAGACCACCAGCTCTTAGCAGGTCACTGGCGACGTGTCGAGTGCAGCACGTAGCGTGCTCTACGACGTCGGACTGTAGAGACATGTAGCTAGCTATATGCGACGTGTGCACGTCGACGCAGCACTAGTGATAGCGTCGCACTTCACGTTCACACTGGAC
AGAGGAGACCACCAGCTCTTAGCATAGATGTGGTGTAGTTAGACGTGTAGACAGTACGCGGTGCGCGGTATCTGGACGTCGGTACGCGGTGTAGTGAGATATGATCGACGAGACATAGCACTAGACACAGTACGTCACTTCACGTTCACACTGGAC
AGAGGAGACCACCAGCTCTTATACGGACACTAGACGAGCGATATGTGTCTCACGTACAGTGTACATAGTGTCGCGTAGTCGGATCTATGTATCTGGTATCATGTCACGCGTATGCGGTCGTATAGCACTAGATGTCGATCGACACTTCACGTTCACACTGGAC
AGAGGAGACCACCAGCTCTTATACTGTCGCTGGTCGCATGTCATCAGTGACACGTAGTCGTACGCTGTATGTATGTATCATGCTGTCAGTCTATGGAGTATGTCTATACGATCTATGATCAGTAGCACTAGCTACGGTCGATCACTTCACGTTCACACTGGAC
AGAGGAGACCACCAGCTCTTATACAGTGACTAGTATCTGGTATCATGAGCTGTGTGCGTAGTCGCGCGTGCGTAGTCAGCGGAGAGACGACACACGCGCGACGAGTACAGACTAGTGACGAGCGATCATAGTACTATGATCTAGCGATCCACTTCACGTTCACACTGGAC
AGAGGAGACCACCAGCTCTTATAGTGCATAGTGTGATGTTACGCTGGTATCATGACGTGTGACGCGTGACATACGTATACGGTGAGCAGATAGATGTCACGCAGCACTAGCACTAGAGATGCACTTCACGTTCACACTGGAC
AGAGGAGACCACCAGCTCTTATAGAGCATAGTGTGTCATGCATATAGACGTCGGTACGCGGTACAGTGTACATAGCACGTAATAGTGTGCGACTAGACGATGAGATGATGTCTCGTGTCGCTGAGCACTAGAGCTGGATAGCCACTTCACGTTCACACTGGAC
AGAGGAGACCACCAGCTCTTATAGCGTCACGCGTGCGTATACGTCAGTCTATGGTCATATGTATCTGGTCTACAAGCAGATGTGTGTAGTGCGTAGTAGCGTGTCGCATGTCATCAGTGACTAGTATCTGGATCGTGCAGCGCACTTCACGTTCACACTGGAC
AGAGGAGACCACCAGCTCTTATATAGTATACGGTGTAGTGTATCTGGTGCTATGCACGCGTATCACAGAGACATTCTGACAGTGTCGCGTGTCTGTATAGACGCATCTGGACTACGGTACAGTGTACATAAGCACTAGTCACAGCTGCACACTTCACGTTCACACTGGAC
AGAGGAGACCACCAGCTCTTATATCGATGCGTGTGACTAGAGACTGGTCTGTGGACACGTGATCACGGACATCGGAGCATGGTAGAGCGTGTAGTGAGTACAGCGTAGTAGCACTAGTGATAGCGCTACACTTCACGTTCACACTGGAC
AGAGGAGACCACCAGCTCTTATATGGCGTCGCGCGTCATGATATGTGACTCTGGAGTACAGACTAGTTCTATGTGTGCGTAGACGTACGTGCACGGATATACGCGAGCAGCGTCGCGTCGCGCGTATACGCATCGCACTTCACGTTCACACTGGAC
AGAGGAGACCACCAGCTCTTATCGTAGATCTAATCGAGAGATCTATGATCAGTGTAGCTAGAGATCAGCGCATAAGCAGATTCTATGTGTGCGTAGACGTACGTGCACGGATATACGCGAGCAGCGTCGCGTCGCGCGTAGCTGTGACTCACTTCACGTTCACACTGGAC
AGAGGAGACCACCAGCTCTTATCGAGACGTCGGTACGCGGTGTAGTGAGATATGATCGACGAGACATGTGCTCAGTAGACAGTAGTACTATGTGCGATCAGTGTCTCGTGTCTCTAGTCTGATGACTAGTGTACTCGTAGAGCACTTCACGTTCACACTGGAC
AGAGGAGACCACCAGCTCTTATCGCGAGAGACGTCTGTGGACGCACGACGTCGGAGTGATGATAGTGGATAGATGACAGCAGAGACATGAGTGATGAGAGACGCTGCATGCAGTGTGTAGCACAGCACTAGAGAGCGCACGTCACTTCACGTTCACACTGGAC
AGAGGAGACCACCAGCTCTTATCTAGCAGTACTACTATGGACGCGTGTCTGTGAGATCTAAGATGCAATATCGCGAGTATGGTATCTGGAGAGTAAGCACTAAGCACTATACGCGGATGAGCACTTCACGTTCACACTGGAC
AGAGGAGACCACCAGCTCTTATCTCGACTGTAGCTCACAGACTGACGTAGTACGTCTATGGTATCTGGACGTCGGTACGCGGTGTAGTGAGATATGATCGACGAGACATGAGTCTAGTGTGCGGTCGTATAGCACTAGCTCGAGTAGAGCACTTCACGTTCACACTGGAC
AGAGGAGACCACCAGCTCTTATCTGAGATCTAATAGATTGACGCACTCGTATGGATCTCAGTCTCTATCGTATGGAGATCATAGCTGCGAGACTGGTAGCGTGTAGCTAGTACGCGGTACAGTGTACATAGACTAGTGCTGACGTAGATCACTTCACGTTCACACTGGAC
AGAGGAGACCACCAGCTCTTATCACGCGTCGCGACTATAGTATACGGTGCGTAGTCGCGCGATGACAATACGTAAGCGTACATCACATTAGAGATGATCATAGTGTCTGGCACACGGTATCATGACTAGTGCGCGCGTGTGCCACTTCACGTTCACACTGGAC
AGAGGAGACCACCAGCTCTTATCAGGTCTATGGTAGATGGACGTGTGTCGCATGTGCACGGTATCTGGCGTCGCGTCATGCGCACACGTGCGTATGCAGACAGCTACATGTCTATGGTATCTGGTGCTATAGCACTAGCACGAGCTCATCACTTCACGTTCACACTGGAC
AGAGGAGACCACCAGCTCTTATCATATGTATAATCAGTAGATCTATGTGCACGGACTAGTGCTGTCAAGCAGATGCGTCGCGACACGTGTAGCGTATGAGCAGATGCGTGTGACTAGAGACTGGTCTGTGGTCTACGACTGCCACTTCACGTTCACACTGGAC
AGAGGAGACCACCAGCTCTTATGTAGTGACTAGTATCTGGCAGATGGTCGTATGACGTGTGACGCGTGTGTGACGCACTATGACGAGCGTCGTATGCTACATGCTCTGTTATACATGCACGTAAGCACTAGTCATGGACACTCACTTCACGTTCACACTGGAC
AGAGGAGACCACCAGCTCTTATGTCTGACACGGTACGCGGTGTAGTGAGATATGTCGCGCTATCAGCGATGTACGTACATAGACATACTAGACACGCGATCGGTCGTGCGAGTATGGTATCTGGACTAGGCAGTACACTTCACGTTCACACTGGAC
AGAGGAGACCACCAGCTCTTATGTGGACACTAGACGAGCGATATGTGTCTCACGTGCGTAGTCGCGCGCTGAGTGCGATGTTCGTATGGAGATCAAGCACTAAGCACTAGCGCTAGTGTCTCACTTCACGTTCACACTGGAC
AGAGGAGACCACCAGCTCTTATGACGCGTACGGACACTAGTATCATGTGAGCAGTCTCGTGTGCGACGTACTATGCATGCGACGTACGGATCGCGAGTATGTGACTAGTGCGCTATGTGTCTGAGCACTAGACTCGGTCAGTCACTTCACGTTCACACTGGAC
AGAGGAGACCACCAGCTCTTATGAGGTGACTAGTATCTGAGTCGCGGACTCGCGTCGCTGGTAGCTAGTCTATGGCTCTGTGATCGCGGTGCGTAGTGTGACGAGATCATCGTATGGAGATCAGAGTCATACGAGCACTTCACGTTCACACTGGAC
AGAGGAGACCACCAGCTCTTATGATTAGCTGCGAGACTGGTAGCGTGACGATGTCGCTCGGAGTATGGCTACTGGTAGCACGATATGTGTGAGATGAGTACAGTCTCTAGTAGCGTACGATCACTTCACGTTCACACTGGAC
AGAGGAGACCACCAGCTCTTATGCGTGAGTGTGATCGCGGTGTAGTGTCTGATGTAGATGGTAGCGTATGTGTAGTAGTCGGCTAGACGTAGTCGGAGTACAGTCTCTAAGCGTCGGTCGCATACGTGTAAGCACTAGACACAGACGACCACTTCACGTTCACACTGGAC
AGAGGAGACCACCAGCTCTTATGCTGTGCATAGTATCTGGACTGTAGTCTGCAGACACACTAGCATAGACGTCGGTCTGTGGTGCTATGTAGATGAGCACTAAGCACTAGTGATCGACAGTCACTTCACGTTCACACTGGAC
AGAGGAGACCACCAGCTCTTATGCATCGATATTCGATCAGATACACGATAGTGGATAGATGACAGCAGTGCGCGGACTGCGGTGCGTAGAGATATGAGATGCTCGTCACGTATCTGGTAGTCGGTCGCGCGATCGAGAGTGACACTTCACGTTCACACTGGAC
AGAGGAGACCACCAGCTCTTAACGTGTCTACAGACGTACGTCGTCATGAGCACGCAGAGCTCGTCACGTACAGTTGACAGTGTGTCGCGCACTATGACTCGCGTCACGCGTGTATAAGCACTAGCAGATGCTCAGCACTTCACGTTCACACTGGAC
AGAGGAGACCACCAGCTCTTAACGAGCATAGTGTACTCATCGCGCAGTCGTATGTGTGACGCGACTAGCGCGCGGTCGCATGTGACGTTCTAGTGGCGTCTGGACTCGCGACGTCGGCGTGTAAGCACACGTGTGAGTGACTCACTTCACGTTCACACTGGAC
AGAGGAGACCACCAGCTCTTAACGCGTGCATAGTATCTGGTATAGTGCAGATGGTATACGGTGCGTAGTCGCGCTATAGCGGCGTGCGGTAGATGGTATCATGTAGCTAGCTATATGCGACGTGTATCTGGTCATAGATGCACACTTCACGTTCACACTGGAC
AGAGGAGACCACCAGCTCTTAACTAGTCTACAAGCAGATGTATCATGTCACGCGTAGACAGTACAGTGCGCGTAGACTGTAGCTGAGTGTCGAGTTCTATACGATCTATGCTATATTATGATAGCGTCGCAGCACTAGCATAGGAGCGCCACTTCACGTTCACACTGGAC
AGAGGAGACCACCAGCTCTTAACTCGAGACTGAGCAGATTAGCTGCGAGACTGGTAGCGTGCTACATGCTATATGATACTAGTCTGCAGCGATCGGTCGTGCGAGTATGGTATCTGGACTACGTCACACACTTCACGTTCACACTGGAC
AGAGGAGACCACCAGCTCTTAACTGGACTACGGTATCATTACATGCGACGTACGACTGCGGACTGTAGTAGAGCTCGACTGGTCGTATGTGTGACGAGATCATCTACACGTCAGACGTAGTCGGTGCGTAGTATCTGGTGTCGGTCTACCACTTCACGTTCACACTGGAC
AGAGGAGACCACCAGCTCTTAACACGCGCATAGTGAGTGGTAGCTAGAGACGCGTGTCATGTCGCATGTCATCAGTAGTCGGTCGCGCGCATAGTTATAGACGCATCTGGACTCTGGTGTGACGAGATCAGTGTAGTACGAGCACTTCACGTTCACACTGGAC
AGAGGAGACCACCAGCTCTTAACAGGTCACGCGTACTATTCTGCGTGTCGTCAGTCTCTAGTAGAGCGACTGTAGTGTCGCGTCTGATTAGATACGCTCTGTGCACGTAATAGACAGCGACGTAGCACTAGCAGTCGCTGCTCACTTCACGTTCACACTGGAC
AGAGGAGACCACCAGCTCTTAACATGATCGACGTGACTAGTACTGCGAGCGCAGATGTACGACGATGGAGTGCAGACTGCGGTCGCATGTCATGCGTGTACGGCGTCGCGACTAGTGTGACTAGTATCTGGCGTGTGATGTACACTTCACGTTCACACTGGAC
AGAGGAGACCACCAGCTCTTAAGTAGCGTCGCGCGTCATGTATCATGTGCTCAGTAGACAGTACGCGGTGCGCGGTATCTGGTACATAGTGTGACGCGACTAGCGAGATGACATCGGACAGATGTCGCGCGATCAGGATGCACACTTCACGTTCACACTGGAC
AGAGGAGACCACCAGCTCTTAAGTCGTGCGTAGAGTAGCTCGTCGTGTCGCGCGTCTCACGTCTGTGGTCACGCGTCACTGGAGTACAGTGCGCGGTATCATGTGTGCGGTGAGATGTGTGACGCGACTAAGCACTAGATAGCGACGTACACTTCACGTTCACACTGGAC
AGAGGAGACCACCAGCTCTTAAGTGGTACTCAGTCGACGGTACAGTGACTACGGTACTATGCGTCGCGCGTCATGATATGTGACTCTGGACGATGGATACGTAGATCTAATAGATTGTAGCACGTAGATGGTCTCTAGCAGACGAGACACACTTCACGTTCACACTGGAC
AGAGGAGACCACCAGCTCTTAAGACGACAGATGTACTCAGCTATATGTCGTATGACGTCGGTGCGTAGTCGCGCGAGATATGTCTGCATGTACGCAGCACTAAGCACTAGACGACGACTACCACTTCACGTTCACACTGGAC
File #37
ACTTGGCATGTCCTACATCGTGTACTAGACTATCGTCTAGACAGCAGACTAGTGTGCTATGTGTGACGCGACTAGCGAGATGACGTCGGCACACGGATAGATGACTAGTGTGCTATAGCACTAGAGTACGATGTGGTCGAACGTGGACAGATTGGT
ACTTGGCATGTCCTACATCGTGTAGTACATCAACGTAGTTCGATATGTCTATGGATATGTGCGCGTAGACACTAGTCACTGGACATGTGAGTATGGACTAGTGTCTGATGTCTGCAAGCACTAGTATATGACGAGGTCGAACGTGGACAGATTGGT
ACTTGGCATGTCCTACATCGTGTATGACGCACGACACGTGATCGACGACGATGGCAGATGGACGATGGATACGTGTGACTAGTATCTGGCTCACAGACGAGCGAGTGATAGTCACGGTGCACGGTCGCATGTCATCAGCTAGTGTGTCTGTCGAACGTGGACAGATTGGT
ACTTGGCATGTCCTACATCGTGTCGGTAGTCGGTCGCGCGCGCATAGACGAGCTCAGTATTCGCGCAGTCGCATGTCATCAGTCAGACGTGTACGGACTAGTGTCGCATGTATATATCTGACAGTAGTCGAGCACTAGACAGAGTATGAGTCGAACGTGGACAGATTGGT
ACTTGGCATGTCCTACATCGTGTCTGTATAGTGCAGATGGTACAGTTGACAGTAGCACACAGCAGTGGACTGTAGACTACGGACTGTAGTAGATGTGCTCTAATGAGCAGTGACTAGAGTATGGTATCTGGCTCTGGAGATGGTCGAACGTGGACAGATTGGT
ACTTGGCATGTCCTACATCGTGTCAGAGAGTAGTATCATGACGTGTTCTGTGTGCTACATGCTCTACGACATCGGCTCAGCGACTCGCGATCGTAGTATCTGGCGTCTGGTAGCGTGTCGCATGCACTCAATGAGCAGTCTGTGACGAGGTCGAACGTGGACAGATTGGT
ACTTGGCATGTCCTACATCGTGTGTGTAGTCGGTCGCGCGAGAGACGCACATAGTGACTAGAGTATGGTATCTGGTCAGACGTATCTGTCGTACAGTAGCGTGTATCATGCTACGCAGCACACTACAGTAAGCACTAGCTGAGGACACAGTCGAACGTGGACAGATTGGT
ACTTGGCATGTCCTACATCGTGTGAGTGACTAGTAGACAGCTACATGACAGTGGACAGCAAGCGTGTGTCGTGCGTATCTGGTCTACAGCGTCATGACTAGTGTACATAGTGTGACGCGACTAAGCACTAGTATGTGCGCTCGTCGAACGTGGACAGATTGGT
ACTTGGCATGTCCTACATCGTGTGCGCGTCTGGTAGCGTGTCGCATGCACTCAGTGTGACGTCTGATGTCTGTGGTCTGATGTCTGCAGAGTACAGACGTACTCTGACAGTCGCATGTCTATGGTCGTATAGCACTATACGCTGATGACGTCGAACGTGGACAGATTGGT
ACTTGGCATGTCCTACATCGTGACGGTGACTAGTATCTGGTATAGTGCAGATGGTACAGTGCGCGTAGTCAGACGTCAGCGGTGCACGGCTATATTACGCTGGTATCATGACGATGGATACGTGACAGTGATCGCGTCGAACGTGGACAGATTGGT
ACTTGGCATGTCCTACATCGTGACTTACATCAACGTAGTTCGATATGTCTATGGATATGTGCGCGTAGACACTAGTCACTGGACATGTGAGTATGGACTAGTGTAGTCGGTCGCGCGTGACTAGTATCTGGCGCAGGTGTGCGTCGAACGTGGACAGATTGGT
ACTTGGCATGTCCTACATCGTGACAGTCAGCGGTCACGCGAGATATGTGTAGTGTGAGATGACGATGGATACGTGTCGCTGGTCGCATGTCATCAGTGACTAGTGAGATGTATCTGGTACGTGCGTCAGTCGAACGTGGACAGATTGGT
ACTTGGCATGTCCTACATCGTGAGTGCGTCTGGTAGCGTGTCGCATGCACTCAGTGTGACGAGATCAGTCGCATGTCTACAGTCTAGCGACGATGGCGACGTAGCACTAGCATGTGTGCGCGTCGAACGTGGACAGATTGGT
ACTTGGCATGTCCTACATCGTGAGAGACAGATGACTGTAGCGATCGGTACGCGGTAGCGTGTCGCATGTCATCAGTGCTATAGCACTAAGCACTAAGCACTAAGCACTAGCATAGGTACGTGTCGAACGTGGACAGATTGGT
ACTTGGCATGTCCTACATCGTGAGCGACTATAGTGACTATCGTCACTAGCACGGTAGAGCTCGTCGTTCGTGCATCGACGCATAGTGTGCGACTAGAGTGATGCTGAGTGACTGTAGTGCGCGGTATCTGGTGATGGAGTGCGTCGAACGTGGACAGATTGGT
ACTTGGCATGTCCTACATCGTGATAGTAGACAGAGCGCAGTCGTCAGACGATGGTCTGCAAGCGACAGCGACTAAGCGAGCGTCGCATGTCATCAGTGACTAGTCTATGAGCACTATACTCGGACACTGTCGAACGTGGACAGATTGGT
ACTTGGCATGTCCTACATCGTGATCTACATCAACGTAGTTCGATATGTCTATGGATATGTGCGCGTAGACACTAGTCACTGGACATGTGAGTATGGACTAGTGTCAGACGTATCTGGTGCATGATGAGGTCGAACGTGGACAGATTGGT
ACTTGGCATGTCCTACATCGTGATGAGCGATGTCGTCGTAGCGCGTGACGTCGGATAGATAGCGCTAGCATACGGTCTGATGTCTGTGGTGATGTTAGTCTGGCGAGATGACGTCGGCACACGGATAGATAGCACTAGCTCAGGACAGTGTCGAACGTGGACAGATTGGT
ACTTGGCATGTCCTACATCGTGCGTGACACACGACTCGCGTGTCGCGTACATAGTAGTACTATGTGCGATCAGTGTATCTGGTAGCACGCTACATGTAGACAAGAGCTGATAGTACGTGCACGGCAGTGTGTCGTCGTGTCAGTCGAACGTGGACAGATTGGT
ACTTGGCATGTCCTACATCGTGCGAGTGACTAGTATCTGGTGTGTAGTCGAGTGCTGTGCGTCTCGTGTCTCTAGTGCTATGTAGATGGTAGCTAGCTATCAGCGTCGCGTCTGTGGTGCTATAGCACTATACTAGGTCATAGTCGAACGTGGACAGATTGGT
ACTTGGCATGTCCTACATCGTGCGCGTGACTAGCAGCGTGTATCTGGATGCGTGTGACTAATACATAATGACTCATGAGCAGCGATACGCACATAGTCGCATGACACTAGCTGAGTGCTCAGCGTCACGCGACTAGTGAGCAGGCGACTGTCGAACGTGGACAGATTGGT
ACTTGGCATGTCCTACATCGTGCTAGATGCGTGTGACTAGTAGATGGACATACGCTAGTAGTCAGCGGTGCAGTGTAGTACGATAGATGTGCTCAGTAGACAGACGCGTGACTGTAAGCAGATGTATAGGTCAGAGTCGAACGTGGACAGATTGGT
ACTTGGCATGTCCTACATCGTGCTCGTCTGATGTCTGCAGTAGATGGTAGCTAGTCGCATTAGCGCGGTGATACGTGCTCAGCACACGGAGTATGGAGCATGGCATCTGGACGAGCGATAGATAGCACTAGTGTCTGCACGTGTCGAACGTGGACAGATTGGT
ACTTGGCATGTCCTACATCGTGCTGGTATAGTGCAGATGGTACAGTGCGCGTAGACTACGGTCGCTGTGCAGCGGCTACATGTCTATGGCGACTATCACGTGAGCACTAGCAGATGACTCGGTCGAACGTGGACAGATTGGT
ACTTGGCATGTCCTACATCGTGCACGACTGTAGTCTGCAGACACACTAGCGTAGTGTAGTGTAGATGGACATACGCTAGTAGTCAGCGGTGCAGTGTAGTACGATAGATAGCACTAGTGATCGATCACGTCGAACGTGGACAGATTGGT
ACTTGGCATGTCCTACATCGTGCAGGACACTAGTCACTGGACATGTGAGTATGGAGTACAGACTAGTGTCGCATTCGCATGGCGCTGCGTGCGCGGTCGTATGATCTATGACTGCGGTACGCGTCGATGTCGAACGTGGACAGATTGGT
ACTTGGCATGTCCTACATCGTGCATTCGTACAGTAGCGTGTATCATGCTACGCGACGATGGATACGTGACACTAGATAGTGGAGTATGGACGTCGGTCTGTGGTATAGTGCAGATGGTACAGTGCGCGTAGTCGACGACTGTGTCGAACGTGGACAGATTGGT
ACTTGGCATGTCCTACATCGTTACGGCTACTGGATATGTGTAGTCGGCGTAGTATGAGCAGACACGTGACTGACGTAGACAGTGCGTAGAGACATGTCGTGCGTGCACGGCAGTGTGCGATGTGCATGAGCGCTGGTCGAACGTGGACAGATTGGT
ACTTGGCATGTCCTACATCGTTACTGCATCGCGTGTATAGTATAGTGCATCTGGCGCGTAGCTCACAGACTGTATGTACGCATACATAGACTAGTAGCACTAAGCACTAGATCAGGCATAGGTCGAACGTGGACAGATTGGT
ACTTGGCATGTCCTACATCGTTACAGTACTCATCGTGCAGTATCATGTCGATAGTCATATGCTCTGTGACTGCGGAGCTGTGATAGCAGAGTATGGTAGCTATACGCTGGACACTAGTGAGATAGCACTAGCAGCGGTGATAGTCGAACGTGGACAGATTGGT
ACTTGGCATGTCCTACATCGTTAGTGTCTGATGTCTGCATATGTCAGTGCGCGTCGCGCAGAGTATGGTCGTATGTCACATGACGCGTGTATCTGGAGAGCGGAGACTGGTCTGTGGTGACTAGATACTAAGCAGATGATCTAGACGTCGTCGAACGTGGACAGATTGGT
ACTTGGCATGTCCTACATCGTTAGAGTATAGTGCAGATGGTACAGTGCGCGTAGTCAGACGTCAGCGGTGCACGGCTATATTACGCTGGTATCATATGAGCAGTGACTAGTATCTGGCAGATGGTCGTATAGCACTAGCTAGCGTAGTCGTCGAACGTGGACAGATTGGT
ACTTGGCATGTCCTACATCGTTAGCGTAGCACGAGTGATGTATGACGACTCGCGCACGACGTGCGTAGTAGATGTACGACGGTGCACGGTCTCGTGTGCGACGTACTATGATCTCGTAGTCGTCGAACGTGGACAGATTGGT
ACTTGGCATGTCCTACATCGTTATAGTCAGACGTCAGCGGTGCACGGCTATATTACGCTGGTATCATGACTAGTGTCTGATGACTAGTGACGCACGACACGTGATCGACGTGTCGCGAGATATGTCAGACAGCACACGTCACTGATGACGTCGAACGTGGACAGATTGGT
ACTTGGCATGTCCTACATCGTTATCTCAGTGCGACGTCGGAGTACAGATACGTGAGAGTAGTCGTGCGAGTATGGTATCTGGTAGCACGTATATAGTATCGCGTATCTGGCGTCAGTACGAGTCGAACGTGGACAGATTGGT
ACTTGGCATGTCCTACATCGTTATGGACACGTGATCACGGAGATATGTGCGTATAGAGATGAGAGACAGCGCACGTCGTATGTATAGTGACGATGGATACGTGTGACTAGTATCTGGCGCTAGCACGAGTCGAACGTGGACAGATTGGT
ACTTGGCATGTCCTACATCGTTCGTGTATAGTGCAGATGGTACAGTGCGCGTAGTCAGACGTCAGCGGTGCACGGCTATATTACGCTGGTATCATGACGATGGATACGTGCGATGTGACTCTGAGCTAGTCGAACGTGGACAGATTGGT
ACTTGGCATGTCCTACATCGTTCGATACATCAACGTAGTTCGATATGTCTATGGATATGTGCGCGTAGACACTAGTCACTGGACATGTGAGTATGATGAGCATACATGCGACGTACAGCACTAGCGTGATACTCGGTCGAACGTGGACAGATTGGT
ACTTGGCATGTCCTACATCGTTCGCGACAGATGACTGTAGCGATCGGTACGCGGTAGCGTGTCGCATGTCATCAGTATCATGTGACACGTGAGTGGTGAGATGTGCTCAGATCTCAGCAGAGCGTGCAGGTCATCGTCGAACGTGGACAGATTGGT
ACTTGGCATGTCCTACATCGTTCTATCTGCGTGTCGTCAGAGATATTCGTAGCGTATCTGGTGCTATGTGTGACGCGACTAGACGTGTGACAGATGTGAGCAGTCTCGTGTGCGACGTACTATGTGCGTGTGAGAGTCGAACGTGGACAGATTGGT
ACTTGGCATGTCCTACATCGTTCTCGTATAGTGAGAGACGAGCATGGCGCGTAGTCAGACGTCAGCGGTGCACGGCTATATTACGCTGGTATCATGCATACGGCGACTAAGCACTAGCAGAGGCGTGAGTCGAACGTGGACAGATTGGT
ACTTGGCATGTCCTACATCGTTCTGGCATAGTGTGTCATGATAGATGTCTATGGTCGTATGCGCGCGGACGACATACGCGCGCATAGTGACTATAGTGAGCAAGCACTAGTCGCAGTACTAGTCGAACGTGGACAGATTGGT
ACTTGGCATGTCCTACATCGTTCACGTATCATTCTACACGAGCTGTGTAGCACTACACATGACATACGACATCGGTCGAGTGTCGATAGTGAGATGTGTGACGTCTGATGTCTGTGGATACAGTCGTAGTCGAACGTGGACAGATTGGT
ACTTGGCATGTCCTACATCGTTCAGGTCGCATTCGCATGGCGCTGCGTGCGCGGTATCTGGTATAGTGCAGATGGAGTGATTGCGTGCGTATCATGTCGATAGTCTCGTGTCTCTAGTAGTCGGTCGCGCGACATAGCACGCGTCGAACGTGGACAGATTGGT
ACTTGGCATGTCCTACATCGTTCATGTGACTAGTATCTGTACATGCGTGCGCGGTACAGTGTACATAGTCACGCGTGTCGCTCAGATAGACATGTGTCGCATGTCTATGGTCTCGTGTCTCTAGTGCTATAGCACTAGTCTGCGTCTGCGTCGAACGTGGACAGATTGGT
ACTTGGCATGTCCTACATCGTTGTAGTATAGTGCAGATGGACTAGTGTGACTAGTCTATGGTGTCGCGTACATAGTAGTACTCGTCGTGATCTATGTCTCGTGACACACGTACGACGACTACGGTACTATGCTGACTACGAGGTCGAACGTGGACAGATTGGT
ACTTGGCATGTCCTACATCGTTGTCGTACTCAGACGACAGTGAGATGCGTCGCGCACGTAATCATAATCGTCGTGACACACGATGCGTGTGTAGTGACGTGTGACATCGTATGTATGTGACTAGTAGACAAGCACTAGTCAGTGTGTGCGTCGAACGTGGACAGATTGGT
ACTTGGCATGTCCTACATCGTTGTGGTAGACAGTGTCGCGCTCTGTGTATGACGAGCTGTAGCAGATGTCAGACGTCAGCGGTGCACGGCTATATTACGCTGGTATCATATGTCTGGTGCTATAGCACTAGCGTGCGAGATGGTCGAACGTGGACAGATTGGT
ACTTGGCATGTCCTACATCGTTGACGTCACGCGTACTATTATGCGCTAGACACGTCTCTAGTATCATGTACGACGTACATATCTATACGTGTCGCGCTCTGTGTACTATGACTCTGGCTGTCATCTATACAGCACTAGCACGAGTAGTCGTCGAACGTGGACAGATTGGT
ACTTGGCATGTCCTACATCGTTGAGGTAGTCGGTCGCGCGACTGTAGTCTGCAGACACACTAGCATAGACGTCGGTACGCGGTACTATGACGAGCGACGCTAGTGAGATATGAGCAGCTGTATGAGTATGGTATCTGGAGACGGCATCTGTCGAACGTGGACAGATTGGT
ACTTGGCATGTCCTACATCGTTGATGTAGTCGGTCGCGCGCTGTATGACGTCGGTAGATGGTATCATGTGTGACGCGACTAGACGTGTGACAGATGTGAGCAGTCTCGTGTGCGACGTACTATGTAGTGGTCTGCGTCGAACGTGGACAGATTGGT
ACTTGGCATGTCCTACATCGTTGCGGTCAGACGTCAGCGGTGCACGGCTATATTACGCTGGTATCATGACTAGTTCGTCACGAGTATGGTCTATGGTCATATAGCTACGATATGCGGTCATATGACGTCGAGCACTAGTCGCATACTACGTCGAACGTGGACAGATTGGT
ACTTGGCATGTCCTACATCGTTGCTGTGACTAGTCTATGGTGTGACGCGACTAGCGAGATGACGTCGGCACACGGATAGATGTAGATGTCACGATTCGATATGTGCGTAGTGAGCAGCGACGTGTGAGATAGCACTAGCAGCGGTCTACGTCGAACGTGGACAGATTGGT
ACTTGGCATGTCCTACATCGTTGCAGTGCTATGTGCTCAGCACTGCGCGATACGTATCATGAGACATGACATACGCTAGTAGTCAGCGGTGCAGTGTAGTACGATAGATAGCACTAGCTCTAGCTGCGGTCGAACGTGGACAGATTGGT
ACTTGGCATGTCCTACATCGTACGTGACACTAGTCACTGGACATGTGAGTATGGACTAGTGTGCTATGTGCGTAGTCTCTAGACGAGCGACATCGGTGTAGTGTGTATAAGCACTAGACATAGTCATCGTCGAACGTGGACAGATTGGT
ACTTGGCATGTCCTACATCGTACGATCGCGCAGAGTATGGAGCTGTAGCTAGTGTCGTGCGTATCTGGTCAGACGTATCTGGTCAGCGGTCACGCGAGATATGTGTAGTGTCGTATGTGTGACGAGATCAGATAGTGACGAGGTCGAACGTGGACAGATTGGT
ACTTGGCATGTCCTACATCGTACGCGTATCATGATACACGCTACTGGTATGACGTCTATGGTATCTGGTAGTCGGTCGCGCGTATCATGCGTCTGGCAGATGGTGTGACGCGACTAAGCACTAGTATGAGTCACGGTCGAACGTGGACAGATTGGT
ACTTGGCATGTCCTACATCGTACTAGACACTAGACGCTAGAGAGACGACGAGCGATAGATGTAGATGTCACGATTCGATATGTGCGTAGTGAGCAGCGACGTGTGAGATGACGATGGATACGTGCGCTCGAGTGCGTCGAACGTGGACAGATTGGT
ACTTGGCATGTCCTACATCGTACTCTACATCAACGTAGTTCGATATGTCTATGGATATGTGCGCGTAGACACTAGTCACTGGACATGTGAGTATGGACTAGTGTCGCTGGTCGCATGTCATCAGCTATCGTCAGTGTCGAACGTGGACAGATTGGT
ACTTGGCATGTCCTACATCGTACTGTACATGCGTAGCGTGAGACGCGACGTCGGTACGCGGTACTATGTATAGTGCAGATGGTACAGTGCGCGTAGTAGTCGGTCGCGCGAGTCAGTGCAGGTCGAACGTGGACAGATTGGT
ACTTGGCATGTCCTACATCGTACACGCAGATGGCGACGTTAGTATAGTCTCGTGACACACGTACGACGACTACGGTACTATGCACGACGTACGCGAGCACACAGCACTAGAGAGTGTAGTAGTCGAACGTGGACAGATTGGT
File #38
GAGTTGCACTGCTCCGTCAATGTACACGTGCGGTAGTCGTACGCTGTATGTATGACACGTGATCACGGATCAGTGTCGCATGTCATCAGATGACAGAGCGCAGTACACGGAGATATGTCAGACAGCACTAGTATGAGCGATATGAAGCATGACGGACTACCAG
GAGTTGCACTGCTCCGTCAATGTAGGTGATGTTCGACTGGCACACGGATAGATGCTACATGTGAGATGTACATAGTAGTCGGTCGAGTTATGTCAGTAGAGCGTGTAGTAGCACTAGTGATCGACGACTGAAGCATGACGGACTACCAG
GAGTTGCACTGCTCCGTCAATGTATTACATCAGCACAGTGCATGCGTGAGACAGTATCATGTAGCTATAGCGTAGTCTCTAGACGAGCGTCTATGGTGAGATGAGTACAGACTAGTTACGCATGACAGATGTCGCGCGATGATGATACGTGAAGCATGACGGACTACCAG
GAGTTGCACTGCTCCGTCAATGTCGGATGACAGTGTGACGCGACTAGTCACATAGCTATAGCATAGTGTCACGCGTAGCTAGCTGTCAGTCGTATGACGATGGATACGTGTGACACGTAGTCGTACGCTGTATGTATGAGTACGATCGATGAAGCATGACGGACTACCAG
GAGTTGCACTGCTCCGTCAATGTCTGACACGTGATCACGGATCAGTGTCGCATGTCATCAGTCACGCTGCTCTAGATATGTGTGACTATGTGATAGACGATGGCTGTCAGTATACGGTACAGTGTGTAGTAGCACTAGATAGTGTGCGTTGAAGCATGACGGACTACCAG
GAGTTGCACTGCTCCGTCAATGTCAGTACATAGACATACGCGACGTGTATCTGGACGAGCGTCTATGGTGAGATAGCACACTACAGTAGTGTCGCGTACATAGTAGTACGTGTGCGGTCTGTGGTAGCACAGCACTAGCTAGTGTCGCGTGAAGCATGACGGACTACCAG
GAGTTGCACTGCTCCGTCAATGTGTGTGACTAGTGAGATGTATCTGGTGACACGTAGTCGTACGCTGTATGTATGACACGTGATCACGGATCAGTGTCGCATGTCATCAGTACGAGCAGCGTGAAGCATGACGGACTACCAG
GAGTTGCACTGCTCCGTCAATGTGAGTCACGCTGCTCTAGATATGTGTGACTATGTGATAATGAGCAGCGATGTGAGAGACGTCTGCAGTACTATGTCACGCTGCTCTAGATATGTGTGACTATATGTATGACTAGGCGCTATGAAGCATGACGGACTACCAG
GAGTTGCACTGCTCCGTCAATGTGCGTCTACAAGCAGATGCGTCGCGTCAGACGTCAGCGGTCGCATGTCATCAGTAGTCGTATGTCAGACTGACGACGCGTGTGCGTAGTCGCGCGACAGTGCAGCTTGAAGCATGACGGACTACCAG
GAGTTGCACTGCTCCGTCAATGACGGCACGACGTACGCGGCGAGCAGCGTCGCGAGTACAGACTAGTGTACTCAGTGAGATGACGTCGGTGCGTAGTCGCGCGCGACTAGTATCATGTGTGACGTCTGATGTCTGTGGTCGTGGCGAGTTGAAGCATGACGGACTACCAG
GAGTTGCACTGCTCCGTCAATGACTTCGTCACGAGTATGGTCTATGGTGAGATGACGATGGTCTCTAGTAGTACTACTAGCGACTGCGGAGCATGACGATACGTCGCGCGACGAGCGTCTATGGTGAGATAGCACTAGCAGTCTACGTATGAAGCATGACGGACTACCAG
GAGTTGCACTGCTCCGTCAATGACAGTCGCATGTAGCTATAGCGTAGTCTCTAAGTAGATGAGACTGGCTGAGTGACGTACGTATCTGTACTCGTGTCGACGGCTCGTGATACTCAGTCTGTGGCATATGTGCGTTGAAGCATGACGGACTACCAG
GAGTTGCACTGCTCCGTCAATGAGTGTACTCATCGCGCAGCTCGCAGTGAGATGTAGATGGTCTCTAGTGTGTAGCATCGCGCAGATGGAGACATGTGCAGTGTACTATTACTCGTGATCTCAGCTCAGCGCAGAGCGCGTCTGCATGTTGAAGCATGACGGACTACCAG
GAGTTGCACTGCTCCGTCAATGAGATCGCGCAGAGTATGATATGCGGACATCGGTCTGCAAGCTCGCGACTAGTGTGACACGTAGTCGTACGCTGTATGTATGCGTCGCGTCAGACGTCAGCGAGCACTAGTCGCGTACGACTGAAGCATGACGGACTACCAG
GAGTTGCACTGCTCCGTCAATGAGCGTCACGCTGCTCTAGATATGTGTGACTATATGTATGATGCGTGTGACTAGTGTGACGCGACTAGTAGCTAGACGTCGGTAGAGCGTACAGTGCTGAGTGACTCTGAGCACTAGAGATCGACATATGAAGCATGACGGACTACCAG
GAGTTGCACTGCTCCGTCAATGATAGAGATGCGTCACGCGTCGCATGTCATCAGTGTGTAGCATCGCGCAGATGGAGACATGTGCAGTGACGTACGACTGCGGATGCGTGTGACTAGTGTGACGCGACTAAGCACTAGTGTAGGACATGTGAAGCATGACGGACTACCAG
GAGTTGCACTGCTCCGTCAATGATCGTGATCGGCATGACGAGTATGGACGATGGATACGTTACTCGTGTCGCATTCTATACGTAGATGGACTAGTGTCTACAAGCAGATGCTGTCGCGTAGTGAAGCATGACGGACTACCAG
GAGTTGCACTGCTCCGTCAATGATGTACATCAGCACAGTGCATGCGTGAGACAGTATCATGTAGCTAGTACGCGGTGCGTAAGCACTAAGCACTAAGCACTAAGCACTAGTGTGTTACTCGTGAAGCATGACGGACTACCAG
GAGTTGCACTGCTCCGTCAATGCGTGCATAGTGTGTCATGCATATAGACGTCGGTACGCGGTACAGTGTACATAGCACGTAATAGTGTGCGACTAGTCACATGTCGCATGCATAGTGTCACGCAGCACTAGTCACGGTATGCTGAAGCATGACGGACTACCAG
GAGTTGCACTGCTCCGTCAATGCGAGACTGTAGACACGTGCGACTAGTATCATGTGCGCGGTATCTGGTACAGTGATCGACGCTACATGCGCTCATCTGTACGTATCATGTCGCGCGTAGACAAGCACTAGCGTCGGCTGTGTGAAGCATGACGGACTACCAG
GAGTTGCACTGCTCCGTCAATGCGCGTGTGTAGCATCGCGCAGATGGAGACATGTGCAGTGACGTACGACTGCGGCTAGACGACGCGTGTGCGTAAGCAGATGTGACTAGTAGTCGGTGTGACGTCTGATGTCTGTGGTATCGGTCACATGAAGCATGACGGACTACCAG
GAGTTGCACTGCTCCGTCAATGCTAGTCTACAAGCAGATAGCTCTGTCGCGCAGAGTATGAGCTCATGTAGATGTACGATAGACGCGTGTGCACGTCATGTGAGCACACGTGACGGACTCTTGAAGCATGACGGACTACCAG
File #39
ACCGTAGATCCTCGACAAGCTGTACATGAGCCATACGCTAGCACAGACTGCGCGTGTGCGATACAGTTATCGCAGTCGCTGGTGCGTAGTATCATGTCGCGCGTATCATTCTACACGAGCTGTTGAGATGGACTGCGGAGACAGATGATAGGATGCCGTTCGTAGTGCTA
ACCGTAGATCCTCGACAAGCTGTAGGTCGCATGTGCGTAGCGATCGGACTATAGTCGAGTGTCGCGCGACTATAGATCGCGGTAGCGTGACATCGGAGCATGGCGCGTAGTGCTCGTACATAGGATGCCGTTCGTAGTGCTA
ACCGTAGATCCTCGACAAGCTGTATGTATCATGCTGTCAGTCTATGAGCTGTAATGAGCCATACGCTAGCACAGTCGACATGTCGATAGACGACAGTGCAGTGTGCGTAAGCTGACAGCACTAGTGACGGCGTCAAGGATGCCGTTCGTAGTGCTA
ACCGTAGATCCTCGACAAGCTGTCGGCTAGTAGACGAGCGCATATAGACTAGTGTCAGACGTATCTGGCGATGTGCGAGCAGTGAGCAGAGTATGGTGCAGTGTACTATGACTGTAGCGATACGTGCGCGGTATCTGGCACTCGATCATAGGATGCCGTTCGTAGTGCTA
ACCGTAGATCCTCGACAAGCTGTCTGACGCTATAGACACGACTGACGTCTGTGGTCGCATGCTACTGGACACTAGTGTAGTGACGTGTGACGCGTGATACTATCGACTGAGCACTAGTGACAGAGACAAGGATGCCGTTCGTAGTGCTA
ACCGTAGATCCTCGACAAGCTGTCAGTGATCGTATCGCAGATACTAGCGCGTAGTCGACGGCTCGCAGACTAGTGACTGTAGATATGTGTCTGCAGTCGCGCGCGCTATGTGTCTGAGCACTAGACTCAGACATGAGGATGCCGTTCGTAGTGCTA
ACCGTAGATCCTCGACAAGCTGTGTGCGAGCAGTGAGCAGAGTATGGTCTCGTTATCAGCGACGCTAGTGAGATGACGATGAGCAGATGTGTGTATCGTGCAGACGTCGGAGACTGGACTAGTGTATGCGATCGTAGGATGCCGTTCGTAGTGCTA
ACCGTAGATCCTCGACAAGCTGTGAGTGTCATGTGTGCGGAGCATGGCTACGCAGCACACGTGCATAGTGAGATGTATCTGGCTAGTAGACGAGCGCATATAGACTAGTGTCGCTGGTATCTGGTAGTCGAGCACTAGCGACTGTCGATAGGATGCCGTTCGTAGTGCTA
ACCGTAGATCCTCGACAAGCTGTGCGTCAGACGTATACGGACTGCGGTGCTATGTAGCTAGTGATGTGACGTACATCGAGTATCGATCATCAGCGATACTCCATACTAATGTGAGTAGCACTAGTGCAGGCAGCGAGGATGCCGTTCGTAGTGCTA
ACCGTAGATCCTCGACAAGCTGACGTCTAGATTCTAGCAAGCAGCAGCTCTCGGTGTCGCGTACATAGTAGAGCGACGAGCGTCGCATGTCATCAGTGCTATAGCACTAGTATGTGCGTCTAGGATGCCGTTCGTAGTGCTA
ACCGTAGATCCTCGACAAGCTGACTGTATCATGCTGTCAGTACAGTGTACAGTGTCTGCAGTAGCTAGCGCTCAGCGCTGCGTGCGCGGTGAGATGACGTGTGAGCTGTAGTATGTGTCGCATGTCATCAGATACAGTCTCAAGGATGCCGTTCGTAGTGCTA
ACCGTAGATCCTCGACAAGCTGACAGACAGATTGTGCATGCGCTGCGTAGCTAGACTATAGTCGAGTGCGATCGGTGTGACGAGATCAGTATCATGACACGTTCGACTGGTATGCGGTATCTGGTACGAGCTCATAGGATGCCGTTCGTAGTGCTA
ACCGTAGATCCTCGACAAGCTGAGTGTGACTAGATACTAAGCAGATGTACGCGGATAGCAGCACACGTCTATACGTAGATGGTAGCGTGTGTCGCGTACATAGCGTCGCTATCGATGTCGTATAGCACTAGTGATGGAGTAGAGGATGCCGTTCGTAGTGCTA
ACCGTAGATCCTCGACAAGCTGAGATCGCACAGACTAGTGTACTCAGATGTACGATACTAGACTGACGTGTGACGAGATCAGATCGACGACACTAGTCTATGGTATCTGGTACGCGGATAGCAGCACACGAGCACTAGAGCATGATATAAGGATGCCGTTCGTAGTGCTA
ACCGTAGATCCTCGACAAGCTGAGCGACTGTATAGCTGCGTCAGTAGTCTATGGTCTCGTTACGTGCATCGTAAGCTATATGACGTCGGTCTGTGGACGAGCTCGTCTAGACAGCAGACTAGTGTCAGAGATCGAAGGATGCCGTTCGTAGTGCTA
ACCGTAGATCCTCGACAAGCTGATAGTCTGATGTCTGCAGTAGCTAGCTGCATGTATAGTGACGAGCGTCGTATGTGTGACGTCTGATGTCTGTGGTGACTAGTGAGATGTATCTGGTATCAGCATATAGGATGCCGTTCGTAGTGCTA
ACCGTAGATCCTCGACAAGCTGATCGCTAGTAGACGAGCGCATATAGACTAGTGTGATGTGACTGCGGTCTGATGTCTGCAGATCTATGACATCGGTCAGTAGAGTATGAGCACTAGTCGAGGCTACTAGGATGCCGTTCGTAGTGCTA
ACCGTAGATCCTCGACAAGCTGATGTACATGCGTGCGCGGTACAGTGTACATAGACTAGTGTCGCATGATCTATGTCGACGGTGCGTAGATATGTGTCACGCAGCACTAGTGATCGAGCAGAGGATGCCGTTCGTAGTGCTA
ACCGTAGATCCTCGACAAGCTGCGTTATCAGCGCGTGCGGTCTCGTGACACACGCGCGACATGAGCAGTAGTCGGTCGCGCGTGCACGGAGTACAGACTAGTGACAGATTCTGCGTGTCGTCAGTCTCTAGTGACAGCGAGTAGGATGCCGTTCGTAGTGCTA
ACCGTAGATCCTCGACAAGCTGCGAGCACTGCGTGTGACGCGACTAGACTGCGGTATCATTCTACACGAGCTGTGTGCGTAGAGTGATTGCGTGCGTATCATGTCGATAGTCTCGTGTCTCTAGTGCTATAGCACTAGCGTACGCTGTAAGGATGCCGTTCGTAGTGCTA
ACCGTAGATCCTCGACAAGCTGCGCGACGTCGGCATGCGGTATAGTGAGAGACGTCGCTGGCGAGATGACGTCGGTGAGATAGCACACGATATCGGTATCATGTCGTGCGTATCTGGATCTCGTCTCTAGGATGCCGTTCGTAGTGCTA
ACCGTAGATCCTCGACAAGCTGCTAGACTGTAGCTCACAGACTGACGTAGTACGTCTATGGTATCTGGTGACTAGTCTATGGTGTGACGCGACTAATCGAGTGTGTGCGAGCACTAGTATGAGCATGAAGGATGCCGTTCGTAGTGCTA
ACCGTAGATCCTCGACAAGCTGCTCGTACTCAGATGTACGATACTAGTCTCTATCGCACATGATATAGACGATGGATACGTAGCTGCGGTAGTCGGACTCGCGCGTCGCGACGTACGCGATGTGAGAGCGTGCACAGGATGCCGTTCGTAGTGCTA
ACCGTAGATCCTCGACAAGCTGCTGGAGAGACGCTGAGTGACTCGCGCACGACTATGTCAGCGTCGCGACTAGTGCGATGTGACAGATTGTGCATGCGCTGCATGAGCAGTAGTGTGTCACGCTATATATAGCACTAGTAGTAGTGATGAGGATGCCGTTCGTAGTGCTA
ACCGTAGATCCTCGACAAGCTGCACATGAGCCATACGCTAGCACAGACTGCGCGTGTGCGTCGACATGTCGATAGACGACAGTGCAGTGTGCGTAGTCGCGCATACTAAAGCAGTGGTAGATGTAGACAGGATGCCGTTCGTAGTGCTA
ACCGTAGATCCTCGACAAGCTGCAGTAGCTCAGACTACGATACTAAATCTGTGGTGTGACGAGATCAGTATCATGTACTCAGTGAGATGACTAGTGTAGTCGAGCACTAGTGATCGAGTGCAGGATGCCGTTCGTAGTGCTA
ACCGTAGATCCTCGACAAGCTGCATGACGTCGGCATGCGGTATAGTGAGAGACGTCGCTGGTGTGACGTATACGGACTGACGTCATGCTCTGAGCGTCTGTGGACGTCGGACACGTGACACTAGTGTAGTAGCACTAGCTCAGGCAGCGAGGATGCCGTTCGTAGTGCTA
ACCGTAGATCCTCGACAAGCTTACGGCGATGTGCGAGCAGTGAGCAGAGTATGGTGCAGTGTACTATGATCGCGGCATCGCGTACTCAGATGTACGATACTATACGTGCATACATAGACTAGTGAGAGAGTAGACAGGATGCCGTTCGTAGTGCTA
ACCGTAGATCCTCGACAAGCTTACTGCGAGCAGTGAGCAGAGTATGGTGCAGTGTACTATGATCGCGGCATCGCGTACTCAGATGTACGATACTAGACTGACGTGTGACGATATGTTGCACGCGAGTATGAGCACTAGTGACGGATATAAGGATGCCGTTCGTAGTGCTA
ACCGTAGATCCTCGACAAGCTTACAGCGATGTGTACTCATCTCTGCGAGTAGCGAGCTGTTACACTGGTCTATGGACGCGTGACTGCGGTCGCATGTGCGACGTGCGTAGAGTACATACACTGGACAGATGTATCTGGCGCGTGAGAGCAGGATGCCGTTCGTAGTGCTA
ACCGTAGATCCTCGACAAGCTTAGTGTATCATTACTCGTGTACATAGCGTCGCGTAGATGGCATAGTGTCGTATGTAGATGGTCTGTGGACACGTGCATGACGTCTATGGTCGCATGTCATCATACTATGTGTCAAGGATGCCGTTCGTAGTGCTA
ACCGTAGATCCTCGACAAGCTTAGAGACTATAGTGACTATCGTGCAGACGTCGTCTATACATCGAGTATCGATCATCAGCGACTGCATTCGCACATGTACATGATCGACGACACTAGTCTATGGTCGTATAGCACTAGTCAGTGACTACAGGATGCCGTTCGTAGTGCTA
ACCGTAGATCCTCGACAAGCTTAGCGTATCATGTACTCAGTGAGATGTAGAGCGTACATAGACGATGGATACGTGCGAGCAGTGAGCAGAGTATGGTGCAGTGTACTATGCATCTGCTACGAGGATGCCGTTCGTAGTGCTA
ACCGTAGATCCTCGACAAGCTTATAGATCGCGGCATCGCGTACTCAGATGTACGATACTAGTCTCTAGTGTGTAGTACTCAGTGAGATGTAGAGCGTACATAGAGTACAGACTAGTGTCTAGGACTGAAGGATGCCGTTCGTAGTGCTA
ACCGTAGATCCTCGACAAGCTTATCGTCATGCGTGCACGGATAGATGTCACGCGACGTGTGACGCGTATCATAAAGCACACGAGAGACGCTGAGTGACTCGCGCACGACGTGTGACGAGATCAGCAGACGTCAGTAGGATGCCGTTCGTAGTGCTA
ACCGTAGATCCTCGACAAGCTTATGGCACGACGATCACGGACGTCGGTGTGACTCGATATGACTAGTGCTGATAGACGAGCGCTACATGTGAGATGCATCGCGACTGACGTATCTGGTAGTCGGTCGCGCGCATACGTATCGAGGATGCCGTTCGTAGTGCTA
ACCGTAGATCCTCGACAAGCTTCGTGTACTCAGTGTCTGGATGTACGTATCTGGCTGAGTGCACTATGAGATATGTGCGCGGCTCGTGATAGCTAGCTATATTATGATAGCGTCGCATCGAGTGTGTGCGATGTACGGCATGAGCGACTAGGATGCCGTTCGTAGTGCTA
ACCGTAGATCCTCGACAAGCTTCGAGTACTCAGATGTACGATACTAGACTGACGTAGATGGTATCATGTATATAGTGCTGCTGACTCAGACTGCGGACGTCGGATATGTGTCAGCGGTCGTATGAGTACAGTCTCTAGCTGATGACATGAGGATGCCGTTCGTAGTGCTA
ACCGTAGATCCTCGACAAGCTTCGCGACTATAGTGACTATCGTGCAGACGTCGGATAGATGTAGATGGTAGCGTGTGTCGCGTGTCTGGATCGACGACTGACGTCACGCAGCACTAGAGTCTGTACAGAGGATGCCGTTCGTAGTGCTA
ACCGTAGATCCTCGACAAGCTTCTAGCGAGCAGTGAGCAGAGTATGGTGCAGTATGAGCAGAGACTGAGCAGATTACAGACTACAGCGGAGTACAGTAGCGTGATAGATGTCTATGGTGAGATAGCACTAGTAGCTGATATCAGGATGCCGTTCGTAGTGCTA
ACCGTAGATCCTCGACAAGCTTCTCGTGACTAGTCTATGATCGAGTATCGATCATCAGCGACTGCATTCGCACATGTACATGATCGACGACACTAGTCTATGGTCGTATGCGAGATGACGTCGGTATCTGGATATCGTATAGAGGATGCCGTTCGTAGTGCTA
ACCGTAGATCCTCGACAAGCTTCTGGTATCATTCTACACGAGCTGTGTACAGTGTACATAGTCACATTATACATGATCTATGACATCGGTCAGTAGTGTATAAGCACTAGCTCTGGCGCGCAGGATGCCGTTCGTAGTGCTA
ACCGTAGATCCTCGACAAGCTTCACGACACGTGAGACATGATATGTGTCTCACGTGCGTAGTGTGACGAGATCAGTGACTAGTATCTGGTATCATTCTACACGAGCTGTGTACAGTGTACATAGACGATGGATACGTGTGCGAGTACATAGGATGCCGTTCGTAGTGCTA
ACCGTAGATCCTCGACAAGCTTCAGGACGTCGGCATGCGGTATAGTGAGAGACGTCGCTGGATCTATGTCGACGGTGCGTAGATATGTGTCACGCGCGAGATGACGTCGGTGAGATATGAGCAGAGTGTGTCTCAAGGATGCCGTTCGTAGTGCTA
ACCGTAGATCCTCGACAAGCTTCATGACTATATATGCTGGATAGATTACTAGCGTCAGACGTGTATAGTGCTCAGCGACGTGTCGCATGTCATCAGTGACTAGTATCTGGCATGTGAGAGAAGGATGCCGTTCGTAGTGCTA
ACCGTAGATCCTCGACAAGCTTGTAGTCGCATGTGCGTAGTATACGGTGAGCAGTCTCGTGTCTCTAGTGCTATGTAGCTAGTACACGGCAGTGTGCGAGCAGTGAGCAGAGTATGGTGCAGTAGCACTATACTATGTGCTGAGGATGCCGTTCGTAGTGCTA
ACCGTAGATCCTCGACAAGCTTGTCGATGCGTGTGACTAGAGTGATAGCACGTGTCAGACGCGAGTGGTACAGTGCGCGTAGCTGATAGACGAGCGCACGTAAGCACTAGATAGAGCACTCAGGATGCCGTTCGTAGTGCTA
