# Supplementary material for: CRISPR-powered quantitative keyword search engine in DNA data storage
Source: Nat Commun. 2024 Mar 15;15:2376. doi: 10.1038/s41467-024-46767-x (PMC10943086; doi:10.1038/s41467-024-46767-x)
Supplement: Supplementary file 11 — Supplementary Data 7 [file 41467_2024_46767_MOESM11_ESM.xlsx]

## Sheet: Sheet1
For single-file oligo pool
comput-1	UAAUUUCUACUCUUGUAGAUUGUAGUGUAUACGUGUCAGCGUGU
comput-2	UAAUUUCUACUCUUGUAGAUGAGUCAGUCGCCAUGUAGAGAUGU
CRISPR-1	UAAUUUCUACUCUUGUAGAUGCGAGAAUAGCCGAAUUAGCCGAU
CRISPR-2	UAAUUUCUACUCUUGUAGAUAUGCCGAUCCUCCGAUUCUGCAAU
COVID-1	UAAUUUCUACUCUUGUAGAUUGUGGCAUAACGGCAUAGUGACAU
COVID-2	UAAUUUCUACUCUUGUAGAUCCACUCAUCGCAGAAUUGCGUCAU
storage-1	UAAUUUCUACUCUUGUAGAUUGCUCUGUGCAGGUGUAACCAUGU
storage-2	UAAUUUCUACUCUUGUAGAUAUCCUUGUCCACUUGUGGACUUGU
	(Red sequences marks the spacer of crRNA)
For multi-file oligo pool
storage-1	UAAUUUCUACUCUUGUAGAUUAGCGUCACGCGUCGCUCGUC
storage-2	UAAUUUCUACUCUUGUAGAUACUAUACCGUAUACGUGCUAC
database-1	UAAUUUCUACUCUUGUAGAUUGCUCGCCGCGUACGUCGUGC
database-2	UAAUUUCUACUCUUGUAGAUCAGAUACCGCACACCGCUCUC
crypto-1	UAAUUUCUACUCUUGUAGAUGUGCUACUACUACAGCAUGAC
crypto-2	UAAUUUCUACUCUUGUAGAUGCACAGCAUGUGUAGCGACAC
comput-1	UAAUUUCUACUCUUGUAGAUACUGAUCCGUGAUCACGUGUC
comput-2	UAAUUUCUACUCUUGUAGAUUGUCUCACAGACACGCGACAC
	(Red sequences marks the spacer of crRNA)
