# Supplementary material for: CRISPR-powered quantitative keyword search engine in DNA data storage
Source: Nat Commun. 2024 Mar 15;15:2376. doi: 10.1038/s41467-024-46767-x (PMC10943086; doi:10.1038/s41467-024-46767-x)
Supplement: Supplementary file 12 — Supplementary Data 8 [file 41467_2024_46767_MOESM12_ESM.xlsx]

## Sheet: Sheet1
Shorthand	File name	Size	Link
JPG-1	322px-Mona Lisa.jpg	43.9 KB	https://upload.wikimedia.org/wikipedia/commons/thumb/e/ec/Mona_Lisa%2C_by_Leonardo_da_Vinci%2C_from_C2RMF_retouched.jpg/322px-Mona_Lisa%2C_by_Leonardo_da_Vinci%2C_from_C2RMF_retouched.jpg
JPG-2	380px-sunflowers.jpg	56.5 KB	https://upload.wikimedia.org/wikipedia/commons/thumb/4/46/Vincent_Willem_van_Gogh_127.jpg/380px-Vincent_Willem_van_Gogh_127.jpg
GIF-1	DNA_orbit_animated.gif	660 KB	https://upload.wikimedia.org/wikipedia/commons/8/87/DNA_orbit_animated_small.gif
GIF-2	Newtons_cradle_animation.gif	301 KB	https://upload.wikimedia.org/wikipedia/commons/d/d3/Newtons_cradle_animation_book_2.gif
Random-1	Random binary codes-I	50 KB
Random-2	Random binary codes-II	50 KB
