# Supplementary material for: CRISPR-powered quantitative keyword search engine in DNA data storage
Source: Nat Commun. 2024 Mar 15;15:2376. doi: 10.1038/s41467-024-46767-x (PMC10943086; doi:10.1038/s41467-024-46767-x)
Supplement: Supplementary file 13 — Source Data [file 41467_2024_46767_MOESM13_ESM.xlsx]

## Sheet: Fig. 3a
Time (min)	RFU
	File A-comput	File A-CRISPR	File A-COVID	File A-storage	File B-comput	File B-CRISPR	File B-COVID	File B-storage
0.5	2864.86	2875.9	2889.91	2924.47	2707.7	2899.04	2810.63	2774.47
1	2865.21	2874.37	2886.5	2932.23	2708.43	2901.72	2813.29	2771.57
1.5	2864.94	2870.44	2877.64	2941.91	2706.12	2906.1	2818.17	2774.34
2	2862.82	2868.45	2874.21	2954.68	2709.23	2909.89	2826.53	2774.66
2.5	2866	2860.27	2869.5	2963.67	2701.08	2917.24	2828.33	2769.96
3	2873.12	2864.27	2867.45	2988.06	2705.47	2929.02	2837.27	2773.14
3.5	2877.83	2860.49	2869.53	3005.79	2704.95	2936.23	2850.27	2775.43
4	2880.25	2859.74	2868.72	3021.98	2706.62	2944.23	2856.73	2777.16
4.5	2890.77	2861.54	2864.26	3044.76	2703.23	2958.1	2867.55	2780.16
5	2894.28	2858.78	2860.54	3072	2702.95	2971.9	2882.32	2785.41
5.5	2902.51	2853.78	2859.84	3098.95	2703.81	2983.31	2895.71	2788.3
6	2911.52	2855.81	2866.72	3125.4	2705.13	2999.67	2911.75	2793.78
6.5	2920.81	2854.44	2861.3	3156.23	2701.43	3018.85	2922.47	2795.32
7	2929.13	2854.34	2861.13	3188.08	2703.96	3032.62	2938.02	2799.03
7.5	2940.44	2854.65	2858.98	3223.02	2699.78	3047.12	2957.9	2805.23
8	2951	2848.38	2856.81	3253.83	2702.85	3065.49	2972.35	2807.02
8.5	2963.32	2851.55	2859.7	3291.55	2702.37	3076.84	2996.83	2815.89
9	2973.54	2849.93	2854.28	3321.34	2706.59	3097.91	3010.41	2818.32
9.5	2988.26	2850.18	2857.7	3361.87	2702.22	3122.3	3032.79	2823.14
10	2999.2	2852.22	2856.52	3403.46	2709.25	3137.65	3056.75	2829.5
10.5	3008.79	2849.25	2857	3443.75	2705.56	3158.8	3077.48	2835.03
11	3026.27	2848.81	2855.33	3482.22	2706.77	3175.23	3101.38	2841.24
11.5	3040.39	2845.83	2857.01	3525.89	2703.92	3191.92	3119.7	2846.28
12	3054.16	2851.4	2850.35	3567.21	2703.89	3209.49	3149.07	2855.54
12.5	3070.62	2844.36	2853.21	3615.47	2702.77	3237.28	3170.15	2853.13
13	3084.29	2848.22	2856.23	3651.96	2706.42	3254.06	3194.17	2864.35
13.5	3102.97	2846.93	2852.23	3699.86	2709.62	3281.02	3218.98	2874.78
14	3122.71	2848.71	2856.18	3754.61	2706.74	3298.02	3239.3	2879.05
14.5	3138.99	2848.37	2853.99	3796.64	2709.61	3325.57	3269.96	2886.49
15	3151.04	2844.71	2852.28	3842	2708.44	3338.84	3293.41	2889.07
15.5	3173.11	2846.5	2853.16	3892.03	2711.22	3372.25	3321	2897.39
16	3186.76	2848.13	2856.43	3945.77	2709.03	3386.94	3348.73	2905.27
16.5	3201.75	2845.68	2855.01	3991.11	2714.09	3409.97	3378.08	2907.78
17	3228.88	2843.41	2853.49	4042.41	2714.56	3435.53	3404.55	2917.6
17.5	3246.55	2848.04	2853.46	4089.61	2712.16	3457.93	3436.16	2920.1
18	3267.4	2850.28	2853.19	4144.54	2714.99	3484.87	3467.82	2926.08
18.5	3286.66	2844.28	2854.6	4195.83	2714.87	3500.43	3495.43	2931.93
19	3304.61	2847.44	2851.94	4247.65	2716.65	3532.54	3524.95	2943.71
19.5	3325.66	2848.13	2852.72	4305.83	2719.15	3551.88	3558.23	2946.49
20	3348.41	2845.82	2849.62	4359.44	2718.05	3579.91	3589.2	2948.91
20.5	3375.1	2847.64	2851.83	4424.4	2718.61	3609.45	3619.45	2960.92
21	3395.54	2850.95	2853	4473.75	2715.87	3628.93	3650.05	2965.58
21.5	3416.08	2848.85	2850.38	4530.78	2719.35	3655.75	3680.35	2966.37
22	3443.29	2852.47	2852.97	4591.86	2718.35	3679.17	3712.3	2975.32
22.5	3457.71	2849.72	2851.45	4646.58	2720.71	3710.47	3752.17	2984.11
23	3484.16	2850.33	2851.27	4706.32	2720.6	3731.64	3778.64	2991.18
23.5	3508.17	2845.12	2851.75	4763.48	2725.15	3756.93	3803.32	2995.06
24	3531.74	2851.62	2855.27	4829.53	2721.35	3790.28	3843.25	3001.51
24.5	3556.32	2847.28	2852.12	4887.37	2726.45	3811.57	3878.36	3006.48
25	3577.01	2846.03	2853.09	4944.83	2726.33	3838.33	3914.32	3014.06
25.5	3603.48	2848.99	2853.77	5011.84	2726.21	3867.99	3948.81	3021.55
26	3628.05	2847.22	2856.78	5071.46	2723.62	3894.66	3981.53	3024.44
26.5	3658.42	2850.06	2848.75	5135.73	2725.12	3925.95	4012.89	3028.12
27	3682.72	2849.21	2853.66	5201.68	2732.2	3952.29	4051.78	3037.45
27.5	3703.7	2851.6	2850.59	5258.85	2731.38	3975.82	4087.6	3038.18
28	3731.37	2849.77	2855.37	5317.74	2730.5	4000.61	4118.12	3045.25
28.5	3757.53	2852.28	2852.44	5393.78	2731.82	4035.51	4158.89	3056.86
29	3785.55	2850.99	2854.4	5454.94	2729.74	4061.76	4191.75	3061.98
29.5	3812.58	2850.25	2852.35	5517.45	2736.97	4094.09	4230.04	3067.24
30	3838.21	2848.23	2853.96	5581.07	2734.09	4118.88	4273.61	3070.2
30.5	3864.53	2849.81	2854.22	5647.06	2733.26	4149.14	4305.21	3078.35
31	3896.4	2851.59	2853.64	5719.12	2735.61	4179.69	4340.23	3081.81
31.5	3921.98	2852.5	2855.31	5774.94	2733.58	4201.49	4377.24	3087.19
32	3954.37	2851.98	2858.06	5851.97	2736.14	4234.84	4417.18	3092.37
32.5	3980.51	2850.7	2852.84	5921.87	2737.99	4261.34	4451.69	3100.01
33	4009	2850.18	2856.04	5986.13	2738.22	4296.39	4492.32	3099.78
33.5	4035.18	2852.54	2854.82	6055.38	2740.53	4320.44	4525.04	3104.98
34	4059.82	2853.2	2857.35	6123.7	2744.52	4354.16	4569.25	3113.62
34.5	4097.84	2852.92	2856.28	6198.41	2745.79	4386.87	4613	3116.58
35	4124.2	2853.68	2858.6	6263.01	2747.1	4417.44	4636.97	3120.58
35.5	4145.98	2855.12	2854.34	6333.1	2744.83	4441.54	4685.21	3128.46
36	4180.48	2855.27	2853.36	6408.88	2746.89	4476.76	4729.89	3136.67
36.5	4204.68	2852.52	2854.23	6473.65	2745.15	4501.96	4762.7	3138.37
37	4238.87	2854.25	2856.93	6556.8	2745.17	4543.12	4806.62	3146.58
37.5	4265.49	2859.77	2858.39	6625.25	2747	4561.33	4847.23	3147.25
38	4295.6	2853.84	2854.04	6692.33	2746.01	4585.56	4883.03	3152.47
38.5	4322.66	2854.64	2854.19	6766.26	2749.43	4631.68	4921.44	3156.36
39	4361.99	2859.28	2855.3	6841.78	2751.79	4660.52	4961.4	3161.58
39.5	4386.62	2855.57	2859.74	6902.25	2749.34	4685.49	4997.89	3166.35
40	4420.53	2859.63	2855.8	6981.12	2755.18	4727.08	5047.15	3173.06
40.5	4455.78	2855.92	2858.07	7060.27	2758.09	4757.57	5081.49	3175.83
41	4481.22	2856.65	2858.75	7140.8	2754.46	4787.06	5117.63	3180.83
41.5	4516.39	2856.85	2856.96	7212.42	2756.36	4817.47	5165.83	3185.23
42	4552.26	2857.76	2858.88	7278.09	2757.6	4850.49	5204.1	3188.65
42.5	4581.58	2855.97	2854.36	7354.05	2757.41	4878.71	5239.81	3196.3
43	4607.37	2857.9	2858.24	7428.41	2761.77	4913.08	5285.52	3196.79
43.5	4643.75	2859.55	2861.59	7508.12	2758.99	4940.97	5331.09	3205.81
44	4671.57	2857.55	2860.83	7581.71	2759.39	4970.63	5369.17	3210.45
44.5	4710.52	2859.39	2862.38	7664.41	2761.03	5012.53	5409.31	3216.97
45	4739.23	2857.58	2860.59	7733.25	2760.95	5041.58	5446.08	3223.84
45.5	4770.46	2861.34	2862.73	7811.43	2763.07	5075.05	5494.28	3225.24
46	4806.6	2863.3	2860.06	7890.35	2764.01	5098.69	5527.32	3229.88
46.5	4832.39	2864.49	2861.53	7978.93	2769.35	5140.55	5578.73	3235.32
47	4877.53	2860.16	2860.01	8048.36	2767.37	5176.33	5622.52	3240.62
47.5	4905.04	2858.27	2860.66	8126.86	2769.36	5202.32	5661.96	3245.35
48	4938.69	2862.25	2857.48	8207.81	2765.23	5233.63	5703.95	3247.14
48.5	4972.27	2861.12	2862.84	8282.67	2769.11	5261.7	5753.64	3257.13
49	5004.31	2862.1	2863.27	8369.83	2771.72	5302.91	5800.84	3258.44
49.5	5036.29	2861.45	2858.89	8432.1	2767.96	5326.66	5834.14	3260.7
50	5075.29	2863.87	2866.69	8526.74	2771.25	5365.34	5883.27	3274.95
50.5	5105.01	2862.07	2867.23	8602.61	2773.24	5392.7	5918.79	3273.74
51	5140.27	2861.71	2863.48	8680.6	2771.75	5434.34	5957.04	3273.24
51.5	5178.99	2865.96	2862.01	8766.5	2772.55	5478.33	6002.76	3283.16
52	5208.35	2864.89	2864.02	8854.52	2774.77	5502.31	6039.48	3279.82
52.5	5240.86	2865.23	2861.51	8920.69	2773.58	5536.87	6085.56	3288.49
53	5282.43	2866.92	2866.86	8999.81	2778.23	5569.24	6136.56	3293.6
53.5	5312.06	2864.7	2864.55	9080.79	2776.25	5598.44	6173.03	3296.46
54	5339.76	2867.47	2868.48	9161.4	2779.52	5628.14	6212.66	3296.44
54.5	5374.87	2868.73	2864.24	9243.07	2780.61	5663.54	6259.57	3306.32
55	5416.96	2867.3	2868.54	9342.51	2781	5707.1	6313.4	3310.64
55.5	5448.89	2870.26	2864.08	9414.7	2782.26	5735.44	6347.89	3307.72
56	5483.88	2867.88	2869.78	9490.3	2782.01	5768.48	6388.74	3318.29
56.5	5519.42	2866.14	2865.75	9580.35	2784.43	5810.15	6433.22	3320.86
57	5565.86	2869.88	2868.15	9665.04	2782.65	5838.1	6479.97	3326.42
57.5	5600.25	2867.69	2867.68	9736.25	2784.66	5880.77	6525.98	3330.72
58	5643.25	2871.5	2868	9832.27	2789.67	5907.93	6568.93	3337.21
58.5	5674.65	2868.33	2868.69	9909.61	2785.08	5939.57	6604.71	3338.52
59	5699.82	2869.56	2865.64	9980.66	2786.26	5979.1	6647.49	3344.12
59.5	5733.7	2871.31	2871.16	10078.9	2786.37	6004.61	6702.77	3348.33
60	5769.51	2871.5	2869.44	10163.7	2791.57	6054.72	6762.7	3355.35
60.5	5814.94	2868.34	2866.26	10251.5	2790.27	6082.48	6794.18	3359.48
61	5852.91	2872.23	2869.23	10339.8	2788.71	6116.7	6833.17	3362.04
61.5	5890.89	2872.3	2870.4	10419.1	2791.29	6148.17	6880.01	3366.89
62	5925.74	2872.32	2868.38	10510.2	2791.12	6184.17	6920.56	3371.49
62.5	5958.5	2873.36	2872.54	10595.7	2793.29	6215.18	6985.94	3373.57
63	5997.73	2875.18	2871	10678.6	2796.6	6255.15	7029.16	3380.91
63.5	6030.54	2873.62	2873.82	10758.5	2794.64	6280.58	7063.77	3387.87
64	6064.89	2871.19	2872.89	10831	2790.96	6316.9	7096.7	3387.72
64.5	6112.94	2876.72	2878.86	10942.8	2798.13	6364.51	7155.25	3394.29
65	6143.59	2878	2876.69	11005.9	2795.66	6394	7183.16	3388.09
65.5	6178.54	2875.4	2873.12	11086.8	2800.4	6424.72	7240.34	3398.02
66	6223.25	2880.11	2876.99	11182.2	2796.15	6467.41	7281.93	3404.77
66.5	6257.53	2875.25	2875.09	11273.2	2797.31	6489.97	7325.57	3412.52
67	6294.67	2877.97	2876.62	11365.7	2799.89	6530.29	7382.7	3412.33
67.5	6325.34	2877.51	2878.57	11440	2801.01	6563.2	7415.05	3417.18
68	6369.05	2879.19	2874.82	11542.1	2800.88	6607.14	7458.32	3421.43
68.5	6403.46	2881.84	2875.94	11626.5	2797.4	6641.6	7499.29	3424.58
69	6441.88	2886.77	2873.2	11727.3	2803.22	6676.39	7547.92	3432.17
69.5	6474.73	2878.71	2876.3	11800.6	2803.66	6707.96	7590.45	3429.77
70	6512.76	2883.39	2881.65	11887.1	2800.23	6740.91	7641.09	3437.53
70.5	6544.63	2880.28	2874.39	11966.3	2802.31	6778.15	7683.9	3437.23
71	6589.46	2885.35	2878.85	12038.3	2804.83	6810.83	7730.09	3446.57
71.5	6642.52	2886.6	2880.29	12161.8	2807.02	6853.74	7770.38	3449.8
72	6669.51	2885.74	2877.69	12248.7	2806.44	6887.5	7817.04	3452.24
72.5	6705.69	2885.76	2878.4	12333.4	2802.51	6919.31	7872.15	3457.52
73	6757.95	2885.44	2881.4	12430.3	2805.67	6957.66	7913.97	3464.66
73.5	6789.41	2886.87	2878.61	12507.9	2808.15	6997.98	7947.86	3467.53
74	6831.19	2890.41	2878.2	12598.7	2806.74	7029.33	8009.69	3467.42
74.5	6874.38	2889.77	2880.93	12683.4	2809.01	7058.88	8047.75	3475.12
75	6898.22	2887.76	2883.24	12784.6	2809.36	7094.41	8082.1	3474.22
75.5	6944.16	2891.09	2879.31	12884.5	2808.42	7147.49	8150.96	3487.68
76	6974.34	2889.05	2880.65	12972.9	2809.3	7172.25	8183.7	3489.45
76.5	7011.46	2888.57	2882.82	13059.4	2809.08	7210.86	8239.05	3493.65
77	7068.52	2890.24	2885.03	13142.2	2814.02	7246.72	8273.13	3497.09
77.5	7096	2890.58	2886.04	13219.5	2813.2	7273.6	8323.09	3500.07
78	7142.08	2892.8	2883.46	13317.5	2814.24	7316.93	8374.46	3505.14
78.5	7174.39	2894.47	2886.43	13423.5	2817.82	7354.95	8427.95	3506.07
79	7216.25	2889.76	2883.15	13516.4	2814.34	7387.53	8456.36	3512.95
79.5	7252.15	2894.45	2889.4	13578.9	2819.81	7422.05	8498.57	3515.14
80	7294.22	2893.44	2885.95	13690.7	2816.95	7462.5	8534.35	3521.84
80.5	7339.3	2893.13	2884.89	13766.4	2817.27	7498.96	8602.92	3529.09
81	7373.74	2893.12	2888.18	13834.2	2813.43	7523.87	8625.33	3524.12
81.5	7417.48	2896.28	2886.41	13967.3	2817.86	7567.22	8694.89	3528.64
82	7450.7	2892.84	2891.45	14064.2	2820.85	7608.73	8736.49	3536.13
82.5	7486.53	2891.49	2887.66	14128.1	2818.87	7640.24	8764.66	3538.45
83	7540.95	2898.46	2891.99	14218.9	2819.84	7668.93	8813.24	3545.89
83.5	7575.9	2896.49	2889.67	14332.1	2817.97	7719.57	8857.56	3546.54
84	7610.66	2896.34	2890.1	14424.9	2821.55	7748.75	8925.22	3549.87
84.5	7645.66	2896.47	2886.95	14488.7	2816.94	7784.55	8945.95	3554.9
85	7690.29	2899.45	2891.05	14598.2	2820.45	7837.87	8990.15	3559.55
85.5	7741.67	2903.93	2887.82	14698.9	2822.75	7864.44	9045.94	3560.74
86	7762.94	2898.03	2891.57	14771	2818.31	7888.87	9087.78	3563.92
86.5	7805.39	2902.65	2891.52	14872	2824.96	7930.28	9141.85	3570.95
87	7848.76	2903.77	2894.24	14973.4	2825.5	7967.07	9171.35	3569.92
87.5	7882.04	2898.85	2898.87	15050.5	2822.48	8007.97	9222.46	3581.14
88	7935.8	2901.05	2892.51	15152	2823.3	8063.78	9275.71	3584.92
88.5	7967.3	2900.81	2894.68	15240.8	2826.04	8072.84	9322.68	3587.12
89	8000.24	2898.64	2893.98	15328.5	2828.34	8116.03	9355.57	3589.3
89.5	8060.1	2905.91	2894.18	15441.7	2824.63	8160.92	9396.01	3597.17
90	8101.73	2904.88	2895.32	15503	2827.81	8186.48	9451.54	3599.08
90.5	8136.99	2904.08	2896.82	15603.8	2832.87	8218.12	9496.2	3602.31
91	8173.4	2905.96	2894.49	15681.6	2827.14	8248.57	9531.19	3605.21
91.5	8215.91	2903.97	2898.97	15802.9	2829.71	8297.85	9585.44	3610.25
92	8265.16	2909.65	2899.49	15902.2	2833.47	8328.4	9644.34	3613.76
92.5	8288.92	2907.55	2896.01	15987.4	2830.12	8363.3	9671.67	3620.78
93	8343.27	2908.24	2895.45	16102.1	2832.92	8410.34	9740.37	3626.34
93.5	8378.3	2905.51	2901.07	16184.5	2831.84	8446.03	9764.82	3630.31
94	8411.89	2910.23	2899.81	16269.6	2833.02	8479.17	9798.62	3631.71
94.5	8459.23	2913.9	2900.28	16384.9	2835.85	8514.62	9867.29	3629.7
95	8494.68	2911.55	2900.93	16451.5	2836.05	8564.65	9910.29	3643.75
95.5	8535.37	2910.5	2898.76	16564.6	2834.66	8577.83	9945.08	3643.61
96	8590.91	2910.61	2903.39	16661.1	2837.02	8643.32	9994.88	3648.08
96.5	8616.98	2916.95	2900.46	16749.6	2836.35	8668.16	10045.2	3648.04
97	8661.71	2911.97	2899.36	16815.5	2838.9	8701.98	10080	3656.91
97.5	8693.22	2910.93	2905.1	16918.7	2838.44	8727.7	10129.7	3657.65
98	8752.41	2911.01	2899.23	16976.2	2837.23	8763.69	10154.7	3657.11
98.5	8792.85	2913.42	2904.32	17111.7	2837.89	8831.64	10217.5	3662.66
99	8820.74	2915.88	2905.42	17200.9	2840.35	8856.19	10268.5	3667.96
99.5	8858.35	2915.53	2904.92	17308.4	2842.61	8865.67	10314.9	3672.5
100	8918.76	2911.89	2908.78	17394.4	2840.17	8917.75	10360	3683.17
100.5	8957.58	2916.42	2905.74	17517.6	2840.78	8971.84	10408.2	3685.51
101	8987.89	2914	2905.87	17561.8	2841.06	8996.42	10435.8	3681.62
101.5	9028.93	2918.84	2904.5	17672.2	2840.32	9021.62	10488.9	3688.8
102	9074.03	2919.62	2904.23	17778.4	2842.74	9071.21	10547.2	3694.68
102.5	9110.48	2917.25	2909.85	17873.3	2841.15	9098.43	10592.3	3695.38
103	9154.71	2920.54	2911.75	17991.5	2845.8	9148.64	10644	3704.81
103.5	9196.01	2920.39	2908.62	18060.5	2846.07	9182.26	10675.3	3705.59
104	9264.26	2922.43	2911.41	18172.1	2849.12	9228.21	10727	3713.6
104.5	9282.61	2924.4	2909.08	18280.3	2848.16	9272.26	10777.7	3713.25
105	9321.91	2920.84	2910.54	18372	2846.36	9296.08	10832.4	3716.13
105.5	9365.46	2921.13	2912.47	18441.1	2853.47	9322.7	10859.3	3721.87
106	9410.12	2925.13	2910.44	18565.9	2851.38	9390.32	10882.7	3724.22
106.5	9459.16	2924.83	2913.28	18655.7	2849.81	9420.02	10938.2	3728.92
107	9491.07	2926.03	2911.59	18739.5	2852.55	9429.28	10995.6	3730.17
107.5	9531.1	2925.47	2916.67	18827.1	2850.59	9482.27	11053	3735.36
108	9572.11	2927.7	2916.13	18952.5	2852.6	9528.91	11088.3	3744.1
108.5	9634.06	2929.76	2915.58	19015.5	2849.31	9554.31	11128.2	3747.15
109	9664.87	2929.16	2915.06	19133.1	2853.21	9602.89	11172.5	3746.5
109.5	9717.06	2929.5	2916.59	19228	2850.84	9634.53	11228.2	3753.32
110	9744.15	2923.11	2913.51	19294.4	2854.3	9661.64	11265.9	3754.49
110.5	9786.46	2930.26	2915.73	19407.5	2854.35	9704.54	11313.2	3756.7
111	9827.59	2932.67	2914.93	19534.9	2860.38	9746.23	11359.8	3762.5
111.5	9852.3	2934.01	2916.32	19606.2	2854.05	9773.92	11397.4	3764.12
112	9910.85	2929.23	2918.52	19709.4	2861.06	9823.77	11448.7	3769.32
112.5	9937.32	2933.05	2918.13	19782.2	2856.62	9855.75	11491.6	3771.33
113	9987.88	2934.83	2916.53	19855.9	2860.9	9881.81	11523.3	3770.29
113.5	10031.3	2935.13	2921.76	19989.3	2861.01	9933.62	11570.6	3779.16
114	10084.4	2935.12	2921.38	20091.6	2861.13	9967.96	11623.1	3788.8
114.5	10125.3	2938.4	2921.63	20182.2	2860.62	9997.27	11685.4	3790.11
115	10164.2	2935.04	2919.66	20236.9	2860.92	10042.7	11705.5	3788.72
115.5	10207.3	2938.42	2920.56	20379.9	2860.11	10083.9	11773.2	3797.16
116	10250.3	2937.11	2922.06	20458.3	2865.69	10117.2	11793.8	3802.59
116.5	10297	2935.77	2920.77	20560.9	2863.6	10149.8	11841.3	3807.1
117	10333.9	2937.15	2920.48	20627.3	2864.83	10186.5	11870.4	3807.4
117.5	10369.9	2938.97	2925.9	20750.2	2866.5	10233.1	11919.3	3811.01
118	10425.5	2940.1	2926.53	20845.7	2867.64	10265.6	11970.8	3816.95
118.5	10453.5	2939.18	2921.52	20949.7	2869.51	10286.6	12008.9	3819.77
119	10506.9	2940.32	2925.19	21061.8	2863.45	10359.3	12076.8	3825.56
119.5	10546.6	2943.09	2926.26	21137.6	2869.45	10380.2	12129.8	3829.99
120	10585.2	2941.73	2924.48	21197.3	2871.18	10409.9	12162.5	3836.04

## Sheet: Fig. 3b
		File name
		File A	File B
Keyword	comput	64.336	1.36231
	CRISPR	0.5486	62.5903
	COVID	0.28812	77.932
	storage	152.273	8.84637

## Sheet: Fig. 3c
Time (min)	RFU
	6 nM	600 pM	60 pM	6 pM	600 fM	60 fM	6 fM	600 aM	Blank Control
0.5	2968.59	3054.56	3042.03	3010.15	3142.87	3038.49	2950.61	2916.78	2846.23
1	2976.46	3061.62	3057.02	3005.18	3155.07	3050.47	2963.74	2925.04	2951.72
1.5	2987.41	3074.63	3066.67	3010.7	3167.92	3061.73	2987.65	2941.38	2995.33
2	3001.89	3086.31	3082.41	3015.97	3177.58	3075.48	2995.6	2956.64	3015.35
2.5	3020.82	3104.66	3093.89	3020.85	3196.02	3087.69	3012.35	2966.76	3018.14
3	3044.56	3124.87	3107.38	3027.01	3206.31	3102.45	3025.55	2983.73	3020.88
3.5	3067.43	3139.35	3119.49	3039.31	3214.75	3114.49	3043.11	2994.69	3026.58
4	3094.86	3155.67	3131.4	3045.62	3228.16	3130.09	3053.67	3006.29	3029.63
4.5	3116.7	3179.17	3141.61	3052.88	3239.64	3142.19	3068.66	3018.52	3037.75
5	3143.64	3193.09	3153.58	3062.99	3252.07	3147.02	3076.19	3028.17	3046.45
5.5	3171.3	3219.73	3165.01	3068.88	3259.99	3158.1	3082.99	3038.89	3055.78
6	3204.52	3239.91	3175.41	3076.21	3268.45	3170.8	3102.28	3052.47	3060.78
6.5	3234.26	3259.38	3184.65	3085.65	3273.61	3183.06	3107.82	3056.38	3064.67
7	3267.38	3282.74	3195.05	3093.18	3293.04	3191.13	3123.63	3073.95	3078.77
7.5	3305.8	3305.32	3206.22	3100.05	3300.15	3200.95	3128.74	3080.61	3087.49
8	3336.08	3331.43	3214.68	3107.71	3308.88	3207.47	3142.12	3085.52	3093.87
8.5	3377.91	3356.36	3227.93	3116.15	3310.2	3221.51	3148.82	3099.99	3099.56
9	3414.38	3380	3239.06	3125.12	3323.17	3228.87	3161.67	3106.7	3112.72
9.5	3454.49	3408.14	3249.76	3129.42	3331.14	3237.24	3165.35	3116.76	3117.9
10	3495.28	3427.18	3259.46	3141.1	3340.81	3244.85	3182.31	3120.76	3125.41
10.5	3535.92	3456.07	3262.71	3141.91	3347.91	3251.45	3178.64	3126.49	3136.15
11	3575.63	3485.73	3275.73	3150.15	3352.64	3259.26	3191.43	3140.06	3144.51
11.5	3625.87	3512.04	3282.47	3153.5	3359.66	3266.89	3197.2	3146.05	3147.72
12	3669	3538.46	3292.09	3162.56	3367.1	3273.34	3207.21	3148.96	3161.38
12.5	3709.08	3563.64	3302.81	3171.2	3377.49	3281.05	3213.46	3158.99	3165.76
13	3757.18	3593.93	3310.37	3178.33	3382.37	3295.68	3224.74	3166.66	3171.28
13.5	3803.45	3618.96	3321.02	3179.5	3393	3295.44	3227.88	3171.18	3174.31
14	3854.64	3648.98	3325.93	3184.43	3394.41	3308.16	3236.6	3180.91	3185.41
14.5	3907.98	3673.57	3334.84	3192.92	3400.71	3307.05	3240.35	3186.62	3189.65
15	3946.96	3706.26	3344.32	3189.32	3407.56	3315.34	3252.91	3187.48	3198.35
15.5	3999.02	3732.54	3352.29	3202.79	3413.39	3319.92	3255.53	3200.09	3209.75
16	4047.12	3759.85	3359.81	3202.63	3419.8	3331.76	3267.39	3206.03	3212.58
16.5	4098.76	3788.81	3370.25	3213.96	3425.4	3334.14	3269.81	3213.14	3219.15
17	4149.51	3822.15	3382.76	3222.38	3433.28	3343.74	3276.69	3219.96	3232.48
17.5	4200.95	3849.03	3387.09	3226.9	3438.86	3353.57	3279.64	3224.76	3231.46
18	4256.53	3872.96	3392.26	3231.47	3441.53	3354.95	3287	3234.07	3234.69
18.5	4307.31	3911.18	3403.97	3232.41	3453.34	3364.1	3297.22	3234.98	3244.86
19	4356.31	3932.09	3410.4	3242.55	3451.05	3369.82	3299.09	3246.19	3254.75
19.5	4417.59	3966.92	3416.35	3245.64	3465.66	3370.53	3307.41	3245.3	3261.82
20	4475.61	3993.55	3422.11	3254.39	3464.01	3384.73	3311.44	3255.53	3261.59
20.5	4524.59	4023.03	3431.17	3259.68	3473.12	3382.74	3318.75	3263.25	3268.1
21	4577.25	4063.06	3440.05	3261.73	3477.29	3392.3	3326.59	3266.04	3268.74
21.5	4637.89	4077.33	3446.95	3266.48	3482.45	3391.44	3328.33	3267.29	3284.9
22	4697.11	4119.19	3455.49	3274.31	3485.88	3397.2	3330.44	3271.44	3289.81
22.5	4758.82	4142.3	3461.43	3274.91	3496.69	3402.87	3330.82	3277.85	3290.49
23	4815.61	4176.99	3470.55	3282.34	3500.11	3411.47	3344.24	3287.95	3297.03
23.5	4881.07	4208.62	3476.1	3286.63	3501.2	3413.18	3349.64	3292.02	3302.9
24	4928.02	4237.96	3491.97	3294.63	3503.56	3420.98	3351.02	3297.63	3306.84
24.5	4992.43	4271.31	3494.71	3298.1	3516.99	3428.03	3358.66	3298.38	3313.42
25	5045.76	4297.87	3503.18	3301.21	3524.37	3431.36	3364.24	3307.23	3323.46
25.5	5106.85	4324.35	3505.92	3302.73	3525.84	3434.07	3370.85	3307.43	3327.6
26	5176.23	4358.24	3516.31	3310.13	3526.34	3441.05	3373.19	3315.82	3330.88
26.5	5230.08	4386.19	3517.58	3316.24	3534.32	3447.22	3376.8	3317.23	3337.64
27	5291.86	4416.67	3527.17	3321.88	3531.13	3451.7	3385.08	3325.83	3343.45
27.5	5355.12	4448.46	3538.71	3314.62	3539.97	3457.39	3390.89	3329.44	3347.69
28	5412.69	4484.95	3540.78	3329.71	3540.01	3456.92	3389.55	3329.85	3354.52
28.5	5485.66	4520.33	3549.24	3333.67	3551.53	3463.05	3400.02	3335.08	3357
29	5542.79	4543.37	3554.87	3330.46	3551.59	3465.29	3401.61	3342.27	3364.94
29.5	5612.91	4569.16	3567.88	3339.79	3563.23	3474.78	3410.1	3343.94	3373.25
30	5676.31	4608.16	3568.77	3341.55	3563.79	3481.93	3412.02	3352.71	3371.29
30.5	5742.97	4632.52	3574.66	3343.95	3564.16	3477.64	3417.23	3355.74	3382.12
31	5791.16	4657.74	3581.93	3351.03	3579.06	3489.16	3419.33	3358.9	3382.46
31.5	5869.54	4704.06	3590.38	3359.29	3581.32	3492.15	3429.14	3367.38	3389.73
32	5922.61	4730.33	3598.14	3361.72	3576.55	3494.35	3424.3	3366.23	3392.6
32.5	6000.53	4757.81	3605.42	3363.74	3587.02	3496.74	3435.65	3372.46	3398.02
33	6073.12	4798.61	3609.35	3367.29	3591.2	3503.13	3438.73	3381.9	3407.51
33.5	6126.62	4829.78	3614.03	3371.86	3593	3509.32	3440.01	3386.21	3406.49
34	6192.7	4850.4	3624.33	3377.89	3595.43	3513.89	3445.67	3388.2	3414.67
34.5	6273.63	4885.93	3636.89	3379.48	3603.04	3513.11	3450.4	3393.45	3421.86
35	6325.15	4912.07	3637.3	3387.62	3606.63	3521.28	3448.8	3395.45	3429.33
35.5	6401.62	4961.99	3644.01	3388.53	3609.91	3528.08	3457.57	3400	3432.67
36	6464.68	4982.28	3647.2	3391.87	3612.33	3527.31	3461.44	3404.41	3439.73
36.5	6540.42	5015.41	3655.25	3398.35	3625.74	3532.18	3465.99	3407.06	3442.91
37	6600.74	5044.77	3666.95	3402.75	3630.56	3535.94	3472.54	3417.67	3446.51
37.5	6681.7	5077.26	3671.44	3408.09	3627.66	3540.57	3478.32	3411.97	3453.76
38	6741.88	5101.93	3671.53	3406.16	3631.99	3547.87	3475.45	3418.09	3453.38
38.5	6819.63	5141.7	3686.71	3416.04	3637.83	3547.38	3483.75	3427.05	3456.77
39	6871.09	5170.14	3686.81	3414.94	3642.58	3553.96	3482.34	3426.55	3466.3
39.5	6943.34	5201.84	3692	3417.24	3643.59	3554.56	3489.13	3433.64	3466.1
40	7025.91	5226.37	3703.71	3424.7	3645.81	3557.6	3490.56	3439.73	3471.35
40.5	7089.93	5266.01	3708.34	3426.92	3654.15	3562.1	3493.02	3443.31	3482.82
41	7159.55	5291.54	3714.68	3435.39	3656.99	3564.99	3495.42	3442.8	3478.77
41.5	7237.6	5320.46	3718.87	3436.21	3658.4	3569.14	3499.9	3449	3488.31
42	7310.95	5359.57	3727.53	3438.71	3655.76	3573.63	3502.92	3451.57	3490.3
42.5	7376.46	5376.98	3729.48	3444.43	3667.9	3576.17	3509.15	3451.04	3497.89
43	7448.04	5416.15	3737.65	3448.01	3668	3577.66	3509.14	3456.75	3503.93
43.5	7521.62	5456.49	3744.29	3456.07	3675.24	3588.2	3518.39	3460.11	3509.46
44	7583.36	5482.66	3748.06	3448.21	3675.61	3581.21	3512.51	3459.85	3508.71
44.5	7682.31	5525.22	3759.67	3452.83	3685.12	3589.52	3521.72	3470.25	3515.13
45	7741.47	5560.18	3763.39	3459.95	3684.67	3593.52	3525.52	3465.65	3521.23
45.5	7815.66	5582.37	3768.76	3462.32	3687.72	3600.84	3528.74	3474.29	3529.81
46	7892.75	5617.62	3775.7	3465.15	3695.34	3602.28	3536.06	3478.63	3529.21
46.5	7963	5649.03	3777.73	3473.1	3698.41	3605.99	3540.99	3484.88	3537.51
47	8044.7	5684.96	3781.76	3473.7	3705.73	3612.43	3543.07	3480.01	3539.38
47.5	8116.23	5711.89	3786.67	3480.31	3701.3	3620.21	3544.14	3495.03	3545.64
48	8198.32	5734.05	3800.42	3485.23	3705.6	3616.17	3541.57	3495.12	3549.23
48.5	8258.29	5777.22	3807.27	3484.35	3709.81	3619.97	3554.15	3499.55	3551.12
49	8341.76	5813.69	3806.98	3493.6	3714.17	3620.72	3556.35	3496.85	3557.59
49.5	8414.16	5842.96	3816.56	3488	3714.09	3620.8	3558.45	3503.55	3563.92
50	8493.06	5877.2	3821.45	3499.2	3722.75	3629.78	3562.83	3503.7	3567.9
50.5	8556.9	5899.09	3826.06	3499.41	3722.88	3629.08	3559.66	3506.14	3567.31
51	8631.93	5941.97	3834.09	3502.1	3731.56	3634.8	3564.02	3516.31	3579.39
51.5	8721.97	5972.51	3843.18	3506.82	3729.76	3634.94	3568.1	3515.85	3586.11
52	8799.15	5997.61	3847.18	3502.28	3730.6	3642.43	3567.71	3512.24	3580.7
52.5	8868.2	6042.56	3845.94	3513.82	3743.64	3644.3	3574.89	3525.28	3582.58
53	8955.98	6070.42	3857.1	3519.1	3744.7	3649.57	3580.1	3525.81	3592.9
53.5	9010.46	6080.54	3854.18	3514.6	3741.98	3646.75	3572.63	3524.73	3598.09
54	9084.57	6128.77	3865.86	3524.15	3748.26	3651.65	3580.9	3525.53	3602.66
54.5	9188.09	6158.21	3874.51	3526.09	3749.83	3663.92	3583.73	3534.12	3603.37
55	9253.97	6200.3	3878.64	3532.58	3750.02	3661.43	3588.78	3531.2	3613.19
55.5	9339.7	6222.31	3882.75	3532.74	3750.96	3661.51	3587.65	3541.27	3618.69
56	9427.7	6259.49	3895.9	3537	3758.36	3663	3595.65	3541.32	3621.15
56.5	9462.09	6279.26	3893.55	3541.02	3762.88	3661.15	3597.99	3542.11	3624.68
57	9573.25	6319.96	3905.2	3547.08	3764.83	3676.24	3598.05	3548.43	3628.43
57.5	9651.65	6356.36	3908.58	3543.03	3769.71	3671.72	3603.58	3546.66	3635.19
58	9729.19	6365.95	3907.75	3548.58	3765.83	3675.23	3602.51	3551.41	3636.04
58.5	9788.64	6415.19	3917.43	3553.06	3775.67	3679.48	3607.06	3555.06	3640.31
59	9885.21	6454.83	3920.62	3553.97	3780.16	3680.49	3608.97	3557.17	3643.63
59.5	9955.84	6473.49	3927.7	3559.77	3773.99	3687.52	3609.2	3556.88	3648.44
60	10037.9	6520.04	3932.96	3560.75	3777.41	3688	3610.76	3566.15	3648.81
60.5	10124	6546.93	3938.2	3565.24	3787.97	3693.02	3620.52	3570.16	3656.39
61	10200.6	6591.17	3947.98	3568.62	3785.91	3690.7	3614.51	3569.6	3657.55
61.5	10252.6	6604.54	3943.39	3565.11	3788.66	3693.24	3622.27	3566.45	3666.33
62	10363.9	6643.79	3956.12	3577.52	3798.53	3700.02	3625.1	3573.91	3663.98
62.5	10431	6657.5	3954.35	3576.28	3796.01	3702.97	3627.57	3574.77	3671.53
63	10526	6708.9	3966.14	3584.86	3806.34	3704.8	3628.23	3581.96	3674.31
63.5	10585.8	6741.26	3971.79	3584.67	3802.81	3704.4	3632.31	3585.42	3678.9
64	10664.7	6768.45	3974.17	3586.01	3798.57	3704.53	3634.49	3587.19	3683.61
64.5	10765.2	6799.84	3977.2	3586.03	3806.33	3705.08	3639.24	3584.6	3681.42
65	10836.3	6836.63	3981.8	3586.36	3811.77	3712.99	3637.3	3590.27	3690
65.5	10915.5	6864.58	3995.27	3596.26	3812.31	3722.93	3638.35	3591.04	3697.03
66	10989	6887.55	3988.05	3601.93	3809.33	3712.85	3643.12	3592.37	3696.38
66.5	11092.5	6922.68	4000.38	3601.11	3814.62	3715.94	3647.97	3598.11	3704.58
67	11143.8	6950.29	4006	3605.22	3819.44	3717.64	3654	3594.24	3702.43
67.5	11270.1	6993.1	4014.29	3611.04	3820.99	3723.56	3651.55	3598.45	3705.81
68	11340.6	7023.04	4016.37	3610.27	3822.67	3725.17	3647.71	3601.16	3714.23
68.5	11417.6	7072	4020.41	3612.86	3824.14	3729.11	3659.69	3610.21	3720.07
69	11504.1	7086.77	4029.45	3616.85	3831.58	3729.31	3660.4	3607.96	3717.11
69.5	11577.7	7112.43	4030.84	3612.26	3830.37	3732.2	3661.27	3611.7	3725.41
70	11658	7151.74	4036.73	3624.8	3839.2	3736.33	3663.37	3612.73	3726.16
70.5	11731.1	7174.07	4038.08	3623.69	3837.34	3738.33	3658.41	3612.94	3733.35
71	11812.3	7217.64	4048.68	3627.43	3843.14	3736.56	3662.14	3616.47	3734.05
71.5	11898.1	7248.69	4054.67	3635.01	3843.53	3743.35	3669.8	3619.79	3736.24
72	11993.6	7269.63	4056.06	3629.19	3843.58	3745.96	3670.19	3622.13	3741.55
72.5	12079.7	7313.39	4058.55	3638.67	3855.47	3749.11	3674.84	3623.34	3745.3
73	12176.8	7345.27	4071.08	3643.5	3853.51	3748.07	3679.1	3625.8	3743.28
73.5	12242.3	7378.46	4070.49	3640.66	3848.32	3752.01	3675.75	3632.87	3745.82
74	12319.6	7400.29	4074.57	3649.72	3862.66	3752.63	3688.31	3639.18	3749.91
74.5	12402.7	7445.86	4084.29	3652.4	3859.08	3756.37	3687.25	3633.97	3757.01
75	12488.6	7463.4	4088.42	3650.96	3866.96	3756.77	3687.91	3636.1	3757.27
75.5	12564.4	7500.9	4089.9	3657.46	3867.31	3757.4	3689.08	3641.25	3757.66
76	12672.3	7534.79	4092.83	3654.75	3862.08	3756.59	3687.42	3642.01	3765.31
76.5	12744.4	7551.52	4098.2	3656.4	3868.91	3762.41	3697.48	3643.43	3769.09
77	12805.7	7593.15	4103.89	3662.18	3869.93	3763.26	3694.25	3643.71	3773.56
77.5	12925.2	7637.23	4116.01	3672.08	3874.08	3773.76	3697.5	3652.06	3770.72
78	12979	7660.96	4113.54	3665.67	3880.08	3771.24	3698.78	3657.16	3779
78.5	13060.4	7690.56	4117.05	3667.69	3881.01	3772.98	3705.05	3650.45	3781.96
79	13166.4	7730.99	4125.87	3667.5	3878.85	3776.31	3700.05	3656.98	3783
79.5	13236.7	7734.13	4126.6	3675.32	3885.76	3769.99	3700.44	3659.77	3792.33
80	13320.1	7786.71	4131.77	3681.39	3887.98	3775.78	3706.75	3658.37	3790.82
80.5	13426.4	7821.97	4140.89	3680.42	3887.01	3783.66	3709.64	3658.02	3797.33
81	13484.1	7857.84	4144.69	3682.42	3893.74	3781.31	3711.46	3661.83	3795.36
81.5	13579.7	7888.53	4144.41	3692.48	3892.04	3786.57	3711.57	3666.56	3805.07
82	13680.7	7920.75	4152.47	3691.68	3894.8	3789.41	3716.13	3669.76	3803.32
82.5	13763.2	7957.69	4157.63	3695.7	3899.22	3793.82	3716.31	3667.64	3807.94
83	13836.6	7987.47	4161.67	3699.97	3900.61	3789.25	3718.16	3672.38	3807.84
83.5	13902.5	7994.32	4161.07	3696.6	3896.37	3795.2	3716.18	3672.09	3809.87
84	14000	8055.89	4169.47	3698.93	3905.23	3791.98	3720.99	3674.85	3815.1
84.5	14088.8	8084.12	4171.98	3701.95	3903.52	3794.98	3719.06	3671.07	3820.12
85	14204.3	8116.07	4184.34	3708.4	3907.79	3803.1	3717.87	3672.44	3816.25
85.5	14252.8	8110.69	4181.54	3704.59	3907.95	3798	3720.7	3675.6	3819.9
86	14343.5	8166.45	4184.23	3711.81	3919.14	3801.24	3728.62	3684.09	3821.32
86.5	14426.5	8192.74	4193.16	3715.07	3921.17	3803.91	3729.58	3683.12	3825.44
87	14533.2	8226.85	4203.46	3719.53	3914.13	3802.71	3732.38	3684.44	3831.48
87.5	14586	8273.48	4200.6	3721.96	3923.12	3803.97	3733.12	3687.58	3831.17
88	14662.4	8295.28	4205.55	3723.42	3920.23	3809.18	3737.76	3688.66	3833.18
88.5	14789.1	8340.84	4211.81	3726.12	3924.06	3813.12	3742.59	3689.78	3840.16
89	14856.6	8362.04	4225.21	3731.9	3928.09	3818.58	3744.48	3696.66	3843.46
89.5	14947.6	8374.25	4218.25	3727.43	3926.66	3818.35	3735.94	3690.34	3837.97
90	15025.9	8421.54	4220.58	3731.33	3923.13	3813.54	3738.36	3696.69	3846.64
90.5	15105.9	8447.36	4229.53	3743.84	3937.97	3815.94	3748.55	3696.25	3846.26
91	15208.5	8477.15	4232.17	3740.21	3930.97	3822.7	3749.76	3703.04	3853.64
91.5	15278.6	8518.9	4244.17	3746.04	3934.4	3823.83	3744.85	3704.47	3851.53
92	15361.9	8563.87	4240.42	3742.44	3935.73	3819.77	3745.76	3702.65	3856.54
92.5	15459.6	8568.04	4247.65	3743.78	3943.59	3820.86	3753.88	3708.5	3864.74
93	15560.2	8619.88	4253.47	3751.52	3941.49	3826.54	3755	3710.74	3860.36
93.5	15638.5	8636.73	4259.77	3747.95	3939.28	3827.29	3755.64	3711.84	3859.7
94	15719.3	8659.33	4258.17	3758.63	3937.21	3828.78	3752.67	3711.51	3867.26
94.5	15790.7	8691	4264.75	3752.37	3949.51	3831.21	3757.71	3717.74	3872.94
95	15903.4	8740.57	4271.14	3763.05	3951.23	3834.28	3762.88	3717.44	3872.33
95.5	15970.7	8755.53	4267.84	3762.86	3945.08	3831.82	3755.8	3714.84	3868.95
96	16026.5	8794.38	4276.79	3766.99	3956.17	3836.69	3766.16	3717.97	3877.99
96.5	16164.6	8830.13	4286.57	3767.96	3951.42	3840.31	3765.91	3717.92	3876.2
97	16223.8	8860.72	4284.07	3764.62	3954.68	3836.48	3767.66	3721.34	3878.73
97.5	16311.3	8888.51	4296.39	3773.76	3961.65	3851.42	3767.62	3727.81	3883.26
98	16373.7	8923.79	4301.66	3774.09	3964.53	3842.83	3764.06	3722.29	3883.72
98.5	16513.3	8962.48	4303.07	3776.36	3957.41	3845.24	3770.71	3730.01	3886.51
99	16558.7	8997.4	4300.55	3782.95	3962.91	3850.58	3772.68	3732.04	3888.89
99.5	16671.5	9008.38	4306.71	3784.03	3967.03	3849.22	3773.27	3731.89	3887.06
100	16756.9	9055.82	4312.26	3784.29	3966.88	3847.7	3776.59	3732.48	3893.8
100.5	16832.4	9070.86	4313.32	3788.37	3969.52	3855.95	3774.33	3728.27	3891.54
101	16958.7	9112.5	4321.32	3794.25	3976.81	3853.08	3784.47	3739.24	3901.45
101.5	17008.5	9147.89	4323.13	3794.7	3973.03	3854.22	3783.54	3737.66	3903.13
102	17123.5	9166.9	4330.9	3794.48	3970.72	3853.36	3780	3737.47	3901.51
102.5	17205.3	9216.4	4337.94	3800.84	3982.85	3856.11	3786.7	3741.43	3910.68
103	17259.2	9232.74	4334.93	3798.66	3983	3852.06	3790.97	3738.02	3905.74
103.5	17401.2	9277.88	4337.39	3801.58	3978.25	3863.22	3783.25	3742.12	3910.67
104	17478	9313.97	4349.16	3809.53	3989.95	3859.76	3793.76	3743.53	3908.31
104.5	17576.9	9324.94	4349.81	3810.23	3981.71	3860.76	3789.22	3747.08	3913.58
105	17641	9361.26	4353.72	3807.82	3988.17	3867.61	3790.3	3755.52	3905.26
105.5	17706.2	9415.12	4354.95	3807.79	3983.49	3870.23	3789.09	3750.84	3914.8
106	17829.8	9423.57	4364.49	3819.98	3993.14	3869.61	3791.95	3752.99	3923.13
106.5	17877.9	9441.63	4365.94	3820.35	3991.19	3868.63	3797.87	3753.41	3921.08
107	17981.2	9491.94	4375.9	3823.06	3987.33	3871.97	3796.26	3753.84	3926.04
107.5	18069.5	9525.16	4375.52	3825.53	3997.87	3871.69	3802.79	3757.45	3932.45
108	18180	9549.88	4379.11	3824.26	3993.26	3874.77	3796.79	3758.81	3928.07
108.5	18263.6	9584.9	4386.5	3831.36	3997.02	3878.23	3805.47	3762.5	3930.08
109	18293.3	9607.51	4384.97	3836.83	4001.17	3875.06	3802.29	3760.7	3934.17
109.5	18442	9632.71	4388.07	3838.38	4009.62	3876.81	3805.13	3757.14	3938.18
110	18538.8	9679.52	4398.52	3838.33	3997.9	3883.62	3803.23	3762.48	3934.07
110.5	18540.6	9705.67	4392.51	3839.85	4007.1	3881.76	3800.94	3759.4	3936.8
111	18723.2	9725.47	4406.23	3841.38	4007.31	3884.7	3805.85	3769.24	3937.08
111.5	18816.4	9771.56	4404.84	3845.72	4012.58	3892.73	3817.31	3771.95	3944.03
112	18841.8	9790.06	4417.15	3843.86	4013.03	3889.79	3814.42	3770.38	3950.22
112.5	18983.5	9813.45	4414.68	3851.25	4016.32	3892.34	3816.84	3774.38	3947.29
113	19018.5	9871.86	4426.56	3854.11	4017.12	3895.51	3820.28	3771.65	3951.1
113.5	19128.4	9840.87	4413.7	3846.29	4007.33	3885.19	3810.93	3769.49	3954.82
114	19245.5	9927.88	4435.24	3855.66	4015.76	3891.98	3819.68	3774.53	3948.52
114.5	19300.3	9961.68	4431.91	3862.81	4024.95	3894.3	3823.89	3773.41	3959.3
115	19407.2	9977.81	4434.64	3861.7	4013.64	3895.62	3816.42	3774.6	3956.79
115.5	19507.8	10042.9	4439.45	3869.64	4027.48	3900.87	3824.52	3781.14	3959.16
116	19533.1	10033.9	4446.98	3862.06	4021.61	3902.63	3824.53	3780.11	3961.86
116.5	19652.5	10076.6	4445.1	3867.78	4029.67	3903.37	3826.16	3777.49	3961.83
117	19770.1	10096.7	4453.89	3872.72	4026.08	3901.16	3827.66	3791.04	3965.04
117.5	19860.5	10145.8	4460.56	3879.34	4031.99	3905.66	3831.27	3781.55	3967.2
118	19923.9	10151	4455.15	3875.84	4030.58	3897.4	3819.34	3781.63	3964.83
118.5	19956.2	10219.1	4464.69	3876.56	4034.64	3908.69	3833.21	3786.1	3967.38
119	20140.2	10224.6	4462.74	3875.99	4028.85	3908.27	3827.43	3789.23	3975.38
119.5	20199	10264.5	4478	3883.88	4043.16	3912.27	3834.57	3787.58	3974.49
120	20260	10296.7	4475.1	3886.52	4036.89	3907.86	3831.96	3787.85	3975.37

## Sheet: Fig. 3d
Time (min)	RFU
	60 pM	6 pM	600 fM	60 fM	6 fM	600 aM	60 aM	Blank Control
0.5	4144.44	4142.7	4313.24	4342	4343.83	4482.39	4150.21	3821.09
1	4197.85	4195.75	4372.67	4400.7	4376.05	4536.4	4186.63	3855.77
1.5	4245.89	4254.97	4442.33	4457.92	4418.41	4574.37	4224.73	3886.95
2	4276.51	4289.83	4491.31	4480.62	4434.92	4598.8	4246.17	3907.53
2.5	4307.55	4325.17	4525.41	4511.12	4453.9	4619.48	4267.78	3918.24
3	4345.03	4370.78	4571.73	4534.25	4470.91	4641.21	4288.51	3933.23
3.5	4376.08	4404.54	4608.84	4556.85	4487.23	4656.78	4306.52	3942.71
4	4415.8	4449.71	4649.55	4589.4	4514.56	4683.5	4330.82	3956.96
4.5	4445.39	4485.48	4703.51	4616.47	4539.45	4704.29	4349.43	3970.31
5	4477.43	4538.64	4745.58	4650.88	4562.62	4724.14	4366.72	3979.88
5.5	4517.57	4571.78	4792.24	4670.35	4587.39	4744.81	4387.89	3989.12
6	4554.65	4617.27	4834.57	4704.05	4610.04	4773.8	4404.23	4002.07
6.5	4586.55	4662.52	4878.75	4727.49	4643.23	4799.59	4417.62	4009.69
7	4625.86	4709.37	4921.98	4759.81	4665.08	4827.08	4442.04	4026.54
7.5	4660.6	4750.65	4971.5	4792.26	4691.45	4852.77	4455.79	4034.51
8	4689.25	4796.07	5018.42	4818.87	4715.53	4875.06	4469.96	4047.29
8.5	4732.02	4846.49	5065.74	4852.82	4742.52	4904.21	4486.16	4055.03
9	4761.7	4894.08	5113.64	4882.81	4768.61	4929.71	4502.88	4066.11
9.5	4794.63	4936.43	5154.97	4918.51	4796.98	4960.85	4515.61	4077.16
10	4835.59	4979.23	5204.65	4938.09	4828.44	4985.39	4529.67	4083.44
10.5	4863.59	5030.79	5247.24	4972.68	4847.83	5013.81	4545.55	4095.17
11	4893.69	5076.99	5301.23	5007.92	4877.9	5040.66	4556.76	4107.9
11.5	4935.2	5125.47	5349.24	5041.75	4906.48	5064.5	4579.93	4116.04
12	4967.68	5173.12	5393.11	5063.18	4930.4	5088.88	4587.74	4123.06
12.5	5010.15	5211.12	5440.45	5110.73	4955.26	5123.81	4600.33	4137.96
13	5040.32	5254.04	5494.68	5134.65	4987.75	5151.51	4609.49	4141.87
13.5	5070.72	5303.64	5539.91	5167.63	5016.91	5169.32	4625.17	4151.57
14	5111.65	5349.36	5582.11	5195.21	5044.2	5198.11	4639.56	4156.66
14.5	5140.23	5386.9	5631.89	5226.14	5076.69	5225.6	4656.07	4163.11
15	5177.3	5441.79	5679.39	5253.94	5100.4	5258.2	4660.85	4174.4
15.5	5209.86	5479.45	5733.92	5289.38	5129.11	5278.84	4676.36	4180.16
16	5238.6	5531.98	5772.52	5316.71	5151.57	5308.09	4687.67	4187.75
16.5	5278.06	5572.19	5826.7	5356.75	5179.5	5333.07	4695.88	4198.22
17	5304.63	5620.77	5871.27	5386.98	5205.95	5367.01	4714.84	4210.52
17.5	5350.74	5671.02	5924.21	5419.87	5230.59	5395.44	4722.6	4216.02
18	5383.71	5717.24	5962.09	5450.85	5258.45	5420.4	4733.64	4222.71
18.5	5412.42	5765.45	6019.89	5473.88	5283.31	5446.55	4748.47	4230.84
19	5444.97	5811.28	6067.12	5510.34	5318.63	5473.62	4762.55	4231.97
19.5	5474.68	5848.38	6112.49	5544.21	5339.31	5506.97	4765.28	4245.28
20	5519.98	5900.75	6159.44	5579.73	5370.75	5529.98	4777.95	4253.98
20.5	5550.02	5941.25	6210.29	5615.37	5401.64	5556.29	4787.4	4256.88
21	5577.24	5984.92	6258	5645	5428.57	5589.07	4801.83	4268.2
21.5	5619.86	6029.71	6307.65	5670.64	5456	5617.09	4808.03	4270.64
22	5649.27	6076.45	6354	5712.85	5482.01	5646.61	4819.89	4286.96
22.5	5684.77	6124.96	6408.81	5740.53	5510.37	5671.41	4832.82	4280.89
23	5722.68	6170.54	6465	5769.71	5536.84	5699.91	4843.06	4291.28
23.5	5755.52	6206.57	6503.38	5797.68	5558.87	5727.31	4857.4	4298.28
24	5792.61	6255.47	6551.59	5836.86	5595.85	5759.58	4861.38	4304.94
24.5	5820.56	6308.53	6597.59	5869.21	5622.59	5781.14	4876.76	4311
25	5849.27	6342.72	6645.98	5899.88	5649.61	5812.17	4884.94	4315.09
25.5	5887.03	6397.1	6696.46	5936.16	5673.63	5838.3	4897.57	4327.68
26	5915.02	6441.71	6740.31	5963.96	5702.29	5870.74	4902.58	4328.87
26.5	5953.14	6485.91	6795.71	6000.18	5727.3	5901.47	4911.53	4338.6
27	5985.97	6522.86	6834.24	6032.34	5756.23	5923.93	4922.26	4345.28
27.5	6010.54	6569.85	6886.7	6065.18	5788.26	5955.85	4935.67	4353
28	6045.11	6623.54	6935.88	6097.52	5815.11	5984.75	4945.72	4361.51
28.5	6088.59	6668.63	6984.84	6128.53	5843.26	6014.5	4947.35	4366.56
29	6103.19	6716.05	7032.76	6169.84	5868.95	6043.14	4957.58	4367.84
29.5	6160.59	6759.13	7081.02	6195.47	5887.09	6074.83	4961.02	4377.56
30	6182.47	6809.55	7138.32	6228.57	5919.95	6099.41	4979.56	4383.53
30.5	6212.12	6847.2	7176.77	6259.95	5953.43	6120.38	4989.4	4394.38
31	6255.06	6891.56	7228.37	6294.33	5980.08	6147.52	4994.95	4393.65
31.5	6270.74	6932.6	7278.53	6322.88	6004.24	6186.28	5009.26	4401.98
32	6307.52	6978.45	7321.1	6361.15	6027.68	6209.63	5014.89	4410.71
32.5	6353.35	7021.46	7373.03	6383.04	6052.57	6227.39	5011.41	4413.42
33	6372.98	7064.49	7420.64	6415.84	6075.02	6259.04	5027.37	4420
33.5	6419.72	7096.22	7460.41	6448.83	6105.95	6286.08	5046.07	4420.96
34	6442.04	7151.22	7508.77	6482.23	6137.4	6310.81	5052.97	4426.94
34.5	6472.68	7184.77	7551.69	6517.01	6162.4	6333.98	5060.2	4432.44
35	6507.56	7229.8	7598.63	6540.46	6185.65	6365.46	5063.59	4442.55
35.5	6541.11	7274.35	7640.52	6572.01	6209.51	6391.85	5081.2	4443.8
36	6569.88	7317.26	7697.49	6603.7	6229.73	6408.08	5084.68	4448.68
36.5	6608.6	7349.69	7730.76	6640.78	6255.69	6441.09	5091.8	4451.16
37	6635.75	7403.11	7789.55	6670.66	6285.76	6471.76	5101.45	4463.47
37.5	6662.29	7434.54	7841.59	6696.76	6306.35	6493.7	5102.67	4467.64
38	6689.29	7484.59	7879.18	6733.63	6328.15	6529.16	5112.02	4474.51
38.5	6716.2	7517.31	7924.17	6768.6	6352.95	6549.82	5123.19	4476.8
39	6748.04	7571.64	7979.04	6794.94	6384.35	6585.79	5131.16	4479.24
39.5	6794.96	7598.9	8018.08	6828.67	6411.63	6608.37	5140.78	4486.76
40	6817.15	7662.31	8052.43	6856.93	6434.79	6635.98	5142.25	4494.87
40.5	6852.45	7694.57	8118.1	6883.31	6469.92	6664.31	5153.56	4498.33
41	6873.81	7738.11	8160.16	6917	6491.7	6687.52	5164.65	4506.44
41.5	6908.79	7783.55	8204.2	6944.93	6510.42	6719.5	5171.16	4505.02
42	6947.93	7822.33	8246.41	6979.48	6541.2	6735.39	5171.17	4512.68
42.5	6977.41	7862.87	8290.48	7013.2	6562.66	6769.85	5178	4519.13
43	6999.8	7916.96	8340.01	7045.6	6588.66	6793.89	5186.45	4517.41
43.5	7039.9	7959.89	8394.11	7072.59	6614.04	6821.16	5193.43	4522.53
44	7078.7	7999.03	8430.89	7106.88	6635.9	6843.44	5204.39	4534.88
44.5	7108.78	8034.69	8476.36	7131.14	6673.66	6879.66	5207.73	4535.63
45	7135	8082.99	8528.47	7174	6694.35	6904.18	5224.96	4540.95
45.5	7173.91	8134.61	8562.43	7198.07	6709.74	6925.64	5230.08	4546.05
46	7195.02	8161.71	8622.96	7232.01	6748.09	6949.15	5231.96	4550.55
46.5	7230.8	8205.55	8668.46	7254.25	6769.9	6984.33	5242.3	4555.57
47	7247.71	8260.3	8703.57	7287.35	6783.19	7013.46	5247.55	4559.78
47.5	7286.95	8290.65	8761.96	7321.53	6822.01	7037.69	5255.16	4564.85
48	7309.06	8330.9	8803.93	7348.81	6848.32	7058.88	5262.6	4569.89
48.5	7344.93	8374.36	8839.12	7383.51	6879.68	7090.23	5269.2	4570.47
49	7388.34	8400.1	8906.34	7414.15	6899.02	7117.83	5283.17	4576.82
49.5	7420.48	8461.77	8942.33	7443.21	6926.98	7145.92	5283.96	4584.15
50	7451.01	8509.15	8996.61	7480.14	6945.45	7176.67	5293.16	4587.65
50.5	7466.72	8530.38	9045.62	7495.07	6975.62	7193.18	5300.61	4591.33
51	7501.68	8589.77	9087.46	7531.29	6995.52	7217.57	5302.36	4592.89
51.5	7548.27	8621.69	9129.82	7570.11	7021.36	7247.35	5317.31	4598.31
52	7584.7	8675.84	9170.57	7606.38	7045.16	7273.45	5320.74	4603.26
52.5	7609.36	8721.77	9220.27	7635.04	7076.92	7303.25	5332.03	4605.66
53	7629.38	8750.13	9260.79	7662.24	7099.34	7325.8	5330.89	4610.35
53.5	7662.09	8799.43	9313.89	7704.19	7134.04	7351.41	5344.23	4619.77
54	7701.5	8835.6	9357.41	7727.37	7144.68	7377.76	5354.04	4620.71
54.5	7722.31	8874.18	9400.51	7754.3	7172.1	7404.7	5354.38	4625.87
55	7756.89	8914.24	9438.56	7787.23	7193.05	7420.94	5363.99	4625
55.5	7791.86	8972.04	9489.01	7812.85	7220.11	7456.71	5366.72	4632.79
56	7817.89	9016.59	9534.34	7846.16	7244.01	7476.67	5376.74	4636.93
56.5	7856.52	9044.84	9580.52	7881.61	7273.48	7517.07	5385.54	4641.93
57	7888.58	9092.72	9627.96	7914.35	7291.56	7541.33	5385.08	4643.29
57.5	7919.38	9139.64	9679.64	7949.33	7320.79	7559.92	5399.42	4648.38
58	7954.34	9186.67	9727	7966.38	7344.71	7595.4	5397.03	4652.63
58.5	7987.21	9214.09	9775.86	8009.01	7375.99	7617.84	5410.01	4656.84
59	8000.04	9268.32	9817.62	8035.28	7397.49	7644	5415.17	4657.87
59.5	8031.18	9290.11	9864.74	8068.71	7419.51	7668.84	5410.91	4664.79
60	8072.01	9347.06	9919.25	8095.96	7451.11	7702.04	5430.08	4668.17
60.5	8103.47	9380.05	9956.76	8128.72	7462.71	7736.57	5421.89	4675.56
61	8127.61	9428.87	9993.79	8158.7	7498.02	7749.95	5434.17	4674.68
61.5	8157.51	9469.21	10046.2	8189.34	7518.07	7773.48	5444.39	4680.91
62	8189.74	9511.26	10091.5	8224.06	7540.74	7790.5	5448.54	4683.71
62.5	8223.55	9534.98	10116.7	8249.68	7567.8	7825.45	5458.12	4686.4
63	8247.12	9584.75	10173.4	8273.28	7588.38	7844.54	5465.11	4685.95
63.5	8275.16	9608.83	10219.6	8304.91	7613.04	7876.54	5473.65	4689.99
64	8293.72	9672.99	10263.1	8337.82	7632.83	7900.91	5472.76	4693.1
64.5	8340.39	9687.56	10296.4	8363.93	7670.63	7927.28	5482.99	4700.64
65	8362.25	9752.79	10340.9	8396.62	7684.47	7953.66	5487.4	4698.58
65.5	8392.32	9785.39	10395.5	8423.6	7712.91	7964.82	5489.93	4705.85
66	8430.45	9830.71	10428.4	8449.32	7729.05	7997.78	5503.41	4707.94
66.5	8443.52	9863.16	10467.2	8481.68	7752	8030.89	5506.18	4709.98
67	8473.34	9903.88	10527.9	8509.08	7772.63	8043.1	5508.37	4714.22
67.5	8510.79	9956.82	10567.2	8533.27	7802.62	8061.99	5520.76	4721.58
68	8533.05	9992.6	10616.7	8575.86	7812.6	8100.79	5524.47	4718.77
68.5	8574.54	10013.5	10644.9	8592.85	7851.68	8134.01	5521.67	4730.54
69	8611.35	10064.1	10707.3	8637.51	7869.72	8155.63	5532.45	4731.01
69.5	8624.52	10109	10741.5	8653.55	7901.51	8178	5537.51	4730.25
70	8661.86	10154.8	10779.9	8692.35	7922.3	8204.36	5547.51	4738.22
70.5	8692.24	10184.1	10853.2	8715.03	7946.78	8227.1	5551.49	4740.17
71	8718.81	10222.4	10872.2	8744.52	7976.24	8247.31	5558.29	4741.62
71.5	8748.22	10260.3	10916.9	8780.52	7982.85	8273.16	5570.56	4748.34
72	8772.77	10285.6	10966.8	8796.75	8006.94	8298.43	5573.19	4747.68
72.5	8801.31	10324.5	10997.6	8835.94	8035.47	8329.14	5577.46	4752.39
73	8812.86	10392.4	11032.6	8874.66	8042.7	8345.21	5582.47	4753.1
73.5	8869.29	10429.1	11097.5	8886.75	8069.82	8372.89	5589.16	4757.09
74	8891.68	10453.8	11143.7	8929.07	8105.79	8402.26	5593.7	4762.24
74.5	8923.86	10513.4	11169.4	8950.47	8134.01	8430.47	5599.78	4757.63
75	8931.61	10553.9	11223.2	8982.17	8142.2	8429.33	5597.29	4766.11
75.5	8972.5	10599.4	11265.9	9007.14	8172.58	8468.58	5604.16	4773.15
76	9017.47	10630.2	11306.8	9031.02	8203.05	8498.11	5613.25	4774.51
76.5	9042.87	10657.2	11347.7	9069.64	8212.92	8520	5619.33	4775.05
77	9064.96	10706.5	11383.1	9100.45	8244.25	8541.66	5629.87	4778.83
77.5	9104.77	10744	11429.8	9129.95	8254.49	8575.12	5625.57	4780.34
78	9118.19	10776.9	11469.9	9160.12	8290.06	8602.6	5630.51	4779.15
78.5	9151.12	10822.9	11516.3	9189.82	8314.67	8619.29	5641.74	4791.1
79	9183.51	10867.4	11569.3	9219.1	8336.66	8647.56	5643.95	4790.41
79.5	9220.95	10903	11599.9	9245.87	8357.8	8670.86	5644.19	4794.01
80	9242.02	10920.8	11650.7	9266.58	8376.47	8697.56	5649.28	4796.62
80.5	9260.79	11001.1	11698.5	9304.6	8401.63	8723.38	5654.65	4801.32
81	9302.05	11023.8	11741	9330.97	8426.37	8744.18	5667.38	4799.8
81.5	9323.63	11067.1	11786.8	9360.15	8448.29	8772.43	5670.99	4802.31
82	9356.5	11077.5	11834.8	9377.96	8468.8	8798.76	5669.72	4809.92
82.5	9375.69	11141.5	11866.5	9427.71	8490.6	8820.16	5683.43	4804.47
83	9419.03	11171.4	11915.7	9441.38	8513.09	8836.91	5685.77	4814.41
83.5	9424.88	11214	11957.4	9471.96	8536.06	8865.48	5692.23	4814.51
84	9464.78	11259.6	11987.6	9502.08	8565.69	8890.32	5690.71	4815.42
84.5	9495.99	11308.3	12047.7	9524.91	8567.93	8908.19	5703.09	4818.94
85	9539.68	11332.8	12090.3	9575.14	8595.65	8940.27	5698.12	4822.92
85.5	9545.67	11379.1	12124.4	9581.81	8626.76	8965.64	5711.75	4824.99
86	9587.64	11419	12165.5	9630.3	8658.47	8998.37	5714.66	4833.09
86.5	9629.08	11457.6	12216.2	9643.31	8684.49	9018.07	5722.47	4835.57
87	9653.12	11484.3	12258.9	9679.61	8705.2	9041.13	5723.33	4833.49
87.5	9674.84	11541.8	12294.1	9712.13	8730.85	9074.73	5728.23	4834.97
88	9710.3	11574.7	12334.7	9739.41	8756.48	9083.04	5736.61	4838.78
88.5	9717.3	11613.2	12376.9	9767.02	8764.13	9108.91	5734.64	4846.77
89	9767.98	11646.8	12413.7	9795.37	8787.42	9143.77	5744.46	4841.1
89.5	9792.76	11688.2	12465.5	9827.13	8812.5	9162.45	5741.91	4843.52
90	9803.02	11737.2	12502.4	9855.75	8825.22	9183.91	5753.6	4851.07
90.5	9850.16	11763.1	12526.7	9882.92	8854.34	9213.25	5760.69	4846.23
91	9876.55	11800.7	12569.5	9904.18	8883.58	9236.61	5765.29	4853.96
91.5	9905.94	11850.4	12639.5	9949.62	8901.3	9254	5768.47	4856.49
92	9941.15	11886.7	12685.6	9973.86	8934.69	9288.64	5774.01	4859.31
92.5	9967.33	11903.5	12724	10010.1	8950.47	9317.91	5777.94	4860.94
93	9991.76	11963.7	12773.1	10037.3	8966.94	9328.13	5783.2	4865.41
93.5	10025.9	11990	12817.4	10044.7	9000.57	9364.18	5779.87	4865.6
94	10042.7	12044.3	12857.4	10085.7	9009.23	9380.41	5794.49	4871.38
94.5	10058.1	12096.5	12895.6	10115.5	9042.39	9416.34	5801.75	4867.09
95	10115.5	12108.5	12949.8	10151.2	9061.56	9430.77	5794.62	4877.28
95.5	10139	12160.2	12992.8	10170.6	9087.99	9443.87	5806.29	4875.1
96	10172	12181.1	13023.7	10212.4	9107.77	9477.23	5809.99	4877.73
96.5	10185.7	12231	13077.6	10237.3	9132.87	9506.2	5813.6	4875.28
97	10218.9	12276.4	13096.7	10270	9151.39	9528.62	5816.37	4882.48
97.5	10242.4	12311.3	13155.1	10287.6	9167.61	9546.17	5824.53	4884.27
98	10272.5	12349.9	13201.9	10328.8	9198.26	9589.19	5819.52	4886.64
98.5	10298.1	12396.2	13240.7	10337.9	9214.34	9602.76	5828.29	4891.4
99	10338.8	12410.2	13290.7	10392.8	9233.61	9632.06	5835.11	4891.2
99.5	10358.9	12469.9	13336.2	10411	9267.92	9656.89	5837.75	4891.75
100	10385	12514.1	13375.5	10449.8	9283.72	9681.97	5851.95	4895.95
100.5	10423.2	12550.9	13412.8	10458.8	9307.85	9688.04	5843.86	4895.87
101	10441.1	12605.1	13433.6	10495.9	9335.73	9733.57	5853.94	4899.61
101.5	10485.2	12622.3	13495.8	10528.5	9340.09	9744.53	5862.31	4903.89
102	10502.8	12651.7	13545.9	10564.7	9378.04	9779.04	5861.78	4904.82
102.5	10540.4	12679.5	13586.7	10586.9	9401.81	9804.62	5872.88	4906.35
103	10551.5	12743.7	13617.4	10607	9420.29	9832.13	5871.66	4915.53
103.5	10580.1	12777.8	13665	10642.4	9444.21	9856.32	5870.96	4913.82
104	10622.6	12812.9	13712.2	10672.5	9455.16	9882.62	5872.4	4913.43
104.5	10652.4	12862.3	13756.1	10697.1	9492.77	9898.77	5880.52	4916.24
105	10666.8	12885.7	13786.6	10729.7	9500.76	9915.45	5892.28	4917.12
105.5	10700.3	12922.2	13829	10740.7	9531.04	9950.43	5894.21	4919.87
106	10739	12978.6	13883.9	10782.8	9561.68	9967.42	5895.2	4921.61
106.5	10755.1	13011.4	13909.9	10787.3	9569.53	9993.34	5901.78	4921.13
107	10782.1	13045.3	13947.8	10847.3	9598.78	10021.8	5901.89	4926.37
107.5	10818	13087.7	13984.5	10878.6	9626.7	10045.6	5900.56	4930.76
108	10854.6	13135.9	14017.8	10906.5	9630.92	10071.9	5908.42	4933.3
108.5	10854.2	13165.6	14079.6	10935.1	9668.24	10101.2	5924.38	4932.65
109	10888	13204.2	14131.4	10940.4	9683.95	10122.4	5911.23	4936.66
109.5	10921.9	13212	14149.4	10973.2	9714.65	10136.1	5926.19	4937.8
110	10947.2	13268.7	14208.3	11011.2	9721.03	10160.7	5927.76	4937.11
110.5	10985.1	13293.4	14239	11034.5	9755.61	10190.4	5932.1	4944.41
111	11025.3	13367	14299.4	11075.1	9777.51	10215.9	5933.24	4946.45
111.5	11037	13400.4	14348.3	11109.3	9782.34	10242.4	5941.88	4948.64
112	11061.4	13419.2	14371.4	11134.7	9823.84	10254.5	5951.61	4943.15
112.5	11103.5	13467.8	14435.2	11139.4	9849.15	10293.4	5945.04	4951.1
113	11118.9	13510.9	14477.6	11186.1	9871.64	10297.6	5950.42	4948.66
113.5	11140	13540	14509.2	11229.3	9881.07	10336.3	5964.58	4953.92
114	11168.9	13583.5	14559.9	11241.5	9903.24	10360	5961	4953.96
114.5	11211.1	13619.5	14594.8	11274	9916.16	10377.6	5965.05	4958.53
115	11237.1	13671.6	14635.2	11308.9	9948.92	10405.1	5970.83	4961.96
115.5	11275.2	13711.1	14686.9	11328.3	9974.61	10429.8	5975.18	4961.33
116	11294	13746.1	14719.5	11369	9999.45	10443.3	5980.63	4966.26
116.5	11318.2	13767	14766.6	11370.4	10009.6	10472.6	5979.55	4964.7
117	11323.2	13808.9	14797.7	11426.5	10044.6	10499.6	5986.4	4964.92
117.5	11381.1	13826.6	14826.2	11431.7	10061.7	10527.7	5986.56	4969.36
118	11382.2	13901	14879	11471.7	10067.9	10550.2	5995.86	4971.17
118.5	11404.9	13912.8	14928.5	11497.3	10112.4	10567.9	5988.27	4976.02
119	11430	13951.9	14947.8	11522.6	10112.3	10600.6	6002.87	4971.69
119.5	11479.7	13997.1	14991.2	11543.1	10127.8	10603.5	5996.4	4976.01
120	11519.4	14027	15036.3	11566.5	10163	10639	6015.06	4981.15

## Sheet: Fig. 3e
Time (min)	RFU
Query: storage	360 fM	36 fM	3.6 fM	360 aM	36 aM	3.6 aM	0.36 aM	Blank control
0.5	3717.45	4756.63	4895.5	4539.02	4254.5	4159.44	4268.28	4085.52
1	3752.91	4967.74	5131.48	4685.35	4310.65	4195.28	4300.87	4107.09
1.5	3793.19	5186.54	5369.24	4842.42	4351.49	4224.38	4316.8	4129.07
2	3817.64	5413.01	5611.01	4991.61	4392.49	4240.04	4312.24	4124.96
2.5	3845.8	5652.74	5891.66	5165.62	4428.77	4245.59	4309.04	4120.74
3	3879.95	5901.5	6162.58	5335.48	4460.95	4262.24	4292.73	4118.39
3.5	3906.9	6164.85	6458.76	5510.64	4504.76	4277.76	4288.55	4113.98
4	3945.44	6434.66	6766.97	5700.8	4546.2	4291.41	4288.02	4119.09
4.5	3991.2	6726.32	7080.29	5904.17	4588.32	4306.74	4285	4118.43
5	4028.41	6996.8	7381.08	6099.43	4633.79	4322.01	4285.39	4123.46
5.5	4082.45	7307.53	7720.24	6299.48	4681.86	4344.48	4283.89	4127.35
6	4136.95	7616.36	8053.18	6516.4	4734.47	4358.97	4288.84	4133.32
6.5	4185.46	7932.1	8404.85	6730.27	4775.52	4373.2	4299.14	4138.56
7	4238.38	8243.44	8767.1	6952.2	4827.52	4393.46	4306.53	4140.88
7.5	4312.39	8600.66	9143.13	7179.42	4880.11	4410.78	4309.68	4154.42
8	4374.07	8930.51	9517.26	7412.49	4929.03	4430.09	4319.61	4158.58
8.5	4432.13	9291.12	9899.82	7630.55	4971.55	4442.29	4327.91	4166.58
9	4510.22	9642.97	10284.1	7883.93	5024.92	4458.76	4335.77	4174.48
9.5	4589.31	9999.3	10657.5	8111.65	5083.29	4476.54	4343.53	4183.51
10	4659.93	10356.2	11069.4	8357.45	5131.05	4498.95	4358.94	4191.5
10.5	4734.31	10726.6	11475.6	8596.94	5183.48	4511.99	4366.45	4197.89
11	4823.4	11094.5	11867.3	8836.97	5227.33	4532.1	4372.6	4215.52
11.5	4898.44	11467.8	12281.2	9092.8	5280.65	4550.98	4380.89	4226.36
12	4995.19	11841.7	12686.8	9328.34	5332.32	4563.67	4393.17	4227.2
12.5	5085.55	12244.2	13097	9585.97	5386.68	4579.24	4403.37	4236.13
13	5167.24	12630.7	13520.6	9843.08	5442.04	4596.59	4419.45	4248.71
13.5	5266.84	13022.1	13948.4	10075.4	5496.17	4610.01	4429.61	4258.03
14	5366.16	13425	14388.8	10347.1	5547.08	4631.84	4434.41	4271.23
14.5	5460.67	13814.1	14832.9	10609.9	5600.77	4646.9	4452.08	4278.14
15	5561.87	14224.1	15254.8	10870.3	5652.47	4662.78	4461.45	4285.81
15.5	5666.61	14640.3	15702.3	11140.2	5704.15	4676.42	4467.9	4296.81
16	5773.79	15059.6	16145	11402.3	5763.73	4693.02	4482.24	4306.76
16.5	5883.26	15431.3	16586.7	11655.7	5815.3	4711.03	4497.62	4314.13
17	5989.6	15901	17053.5	11908.4	5870.61	4722.44	4504.65	4326.8
17.5	6100.56	16311.5	17504.6	12200.7	5924.66	4736.97	4516.74	4337.53
18	6222.31	16722.8	17972.8	12468.6	5979.93	4756.78	4525.98	4346.74
18.5	6333.18	17182	18422.4	12733.6	6036.58	4771.04	4544.97	4354.49
19	6453	17627	18866.3	12995.4	6090.6	4781.49	4553.56	4366.9
19.5	6582.46	18040.1	19352.9	13291.2	6146.06	4796.77	4567.69	4368.32
20	6694.32	18486.3	19809.3	13555.5	6202.67	4819.05	4578.43	4389.3
20.5	6817.85	18915.7	20284.5	13836.1	6254.27	4832.74	4587.97	4393.31
21	6952.48	19379.8	20774.4	14109.7	6310.41	4847.65	4602.49	4408.3
21.5	7084.65	19816.4	21229.9	14391.7	6359.29	4867.43	4609.56	4414.31
22	7208.77	20238.3	21709.9	14673	6422.52	4876.71	4629.16	4421.74
22.5	7334.51	20732.5	22222.7	14965.6	6477.36	4892.54	4636.01	4434.95
23	7480.05	21190.5	22692.8	15231.2	6532.01	4902.38	4647.13	4439.19
23.5	7620.75	21631.6	23174.2	15521.1	6590.54	4919.76	4665.67	4452.57
24	7753.57	22096.7	23667.5	15799.1	6647.3	4933.76	4670.25	4464.7
24.5	7901.92	22542.1	24165.6	16087.1	6699.06	4945	4680.71	4472.54
25	8017.36	23005.5	24638.2	16363.6	6753.4	4958.06	4694.03	4479.71
25.5	8183.75	23469	25129.3	16623.5	6807.47	4974.76	4704.74	4491.37
26	8308.89	23926.8	25598.6	16905.9	6858.68	4986.62	4710.5	4501.33
26.5	8461.09	24408.6	26123.8	17196.2	6918.91	5003.19	4726.84	4513.4
27	8612.21	24856.6	26578.5	17497.4	6972	5013.03	4739.85	4515.98
27.5	8747.31	25304.7	27086.6	17759.8	7021.2	5026.94	4755.13	4527.51
28	8895.19	25777.5	27587.4	18048.8	7088.54	5042.26	4760.91	4539.74
28.5	9058.26	26243.8	28064.6	18329.4	7135.52	5055.01	4769.89	4547.09
29	9207.42	26736.4	28580.7	18619.6	7196.47	5068.75	4785.51	4559.43
29.5	9369.04	27160.7	29089.6	18910	7246.65	5086.41	4793.93	4561.22
30	9510.67	27636.4	29537	19187.9	7297.8	5096.38	4804.33	4573.6
30.5	9657.52	28060.3	30019.4	19456.1	7349.13	5101.86	4815.63	4575.73
31	9800.55	28549.6	30555.1	19744.3	7416.83	5115.85	4829.8	4590.12
31.5	9962.92	29048.9	31006.3	20031.6	7460.26	5128.59	4841.68	4598.26
32	10129.5	29492	31520.4	20284.9	7524.75	5139.51	4849.46	4604.61
32.5	10282.9	29957.9	32003.8	20576.8	7574.14	5153.59	4861.56	4614.9
33	10442.8	30431.7	32472.4	20841.6	7625.51	5167.02	4870.63	4625.77
33.5	10597.8	30887.8	32960.3	21139.4	7683.79	5176.63	4881.07	4635.08
34	10770.6	31357.7	33455	21429.3	7737.05	5190.46	4895.46	4642.41
34.5	10946.1	31854.6	33980.7	21722.3	7786.26	5202.28	4904.62	4650.7
35	11103.8	32353.5	34468.6	21998	7847.89	5208.03	4914.97	4658.32
35.5	11274.1	32817.6	34965.9	22277.7	7909.24	5226.01	4924.77	4665.81
36	11453	33292.2	35511.4	22563.9	7966.36	5238.6	4936.22	4676.45
36.5	11614.4	33768.7	35969.7	22864.8	8014.04	5246.25	4944.9	4683.6
37	11776.5	34291.3	36463.5	23158	8061.5	5255.21	4957.47	4688.11
37.5	11966.2	34762.1	37000.3	23449.1	8120.87	5268.41	4971	4702.61
38	12149	35266.7	37549.2	23739.6	8174.71	5280.99	4972.73	4710.12
38.5	12316.5	35719.1	38033.4	24001	8228.19	5295.57	4985.06	4721.78
39	12477.4	36165.5	38527.9	24316.2	8288.98	5296.82	4998.34	4726.74
39.5	12682.4	36730	39052.7	24602.8	8349.85	5306.97	5007.67	4739.64
40	12850.9	37221.3	39584.5	24899.5	8401.47	5318.1	5018.85	4741.69
40.5	13039.1	37665.4	39993.5	25190.7	8455.22	5334.18	5028.06	4754.08
41	13209.7	38193.4	40631.8	25475.5	8514.17	5342.96	5043.38	4759.24
41.5	13403.6	38572.5	41161.9	25770.2	8566.72	5356.44	5053.01	4765.61
42	13574.8	39175.9	41683	26072.2	8623.55	5366.55	5055.26	4776.49
42.5	13781.9	39680	42201.9	26372.5	8681.86	5375.85	5072.16	4785.13
43	13971.3	40225.8	42680.6	26656.7	8744.17	5392.35	5084.23	4794.66
43.5	14154.5	40699.7	43200.3	26953.3	8792.17	5401.34	5094.35	4799.8
44	14346.6	41216.6	43779.9	27273.2	8856.86	5411.8	5105.46	4804.15
44.5	14554.6	41734.3	44321.5	27565.8	8910.12	5418.03	5112.33	4812.37
45	14720.2	42212.2	44824.6	27841.5	8962.9	5428.56	5125.01	4823.59
45.5	14904	42640	45313.3	28101.6	9016.91	5442.78	5126.07	4834.91
46	15121.7	43208.5	45838.9	28440.5	9077.22	5452.85	5145.34	4838.08
46.5	15320.5	43609	46356.4	28732	9130.85	5462.47	5150.69	4847.15
47	15518.5	44207.1	46912	29025.9	9191.59	5475.3	5162.4	4851.03
47.5	15706.1	44787.5	47408.6	29329.9	9238.25	5484.2	5170.56	4864.12
48	15924.6	45220.9	48011.1	29608.8	9298.91	5489.03	5176.72	4871.91
48.5	16114.6	45761.5	48529.1	29877.7	9352.97	5505.42	5187.6	4877.59
49	16314.5	46198.3	48979.7	30194.6	9411.64	5514.83	5199.77	4882.8
49.5	16507.9	46686.2	49530.6	30516.4	9464.15	5523.75	5204.99	4896.23
50	16716.7	47198.4	50015	30791.4	9529.39	5526.45	5214.16	4899.44
50.5	16911.7	47621.1	50548.9	31090.6	9582.81	5541.47	5225.13	4904.72
51	17113.6	48138.4	51039.2	31367.9	9638.5	5544.42	5229.69	4917.48
51.5	17344.7	48800.7	51650.4	31694	9698.92	5560.1	5246.13	4918.01
52	17548.5	49198.6	52146.4	31986	9755.24	5568.45	5244.21	4928.19
52.5	17734.2	49761.5	52668.8	32249	9811.91	5579.28	5258.52	4935.5
53	17951.2	50236.4	53145.3	32546.7	9859.64	5591.7	5271.01	4942.84
53.5	18112	50746.4	53747.7	32814.8	9920.67	5601.71	5273.8	4952.16
54	18350.1	51294.1	54226.9	33156.4	9972.34	5611.01	5280.24	4961.5
54.5	18564.4	51799.2	54752.6	33489.9	10019.8	5616.62	5294.86	4963.87
55	18783.2	52277.7	55248	33776.5	10088.2	5626.14	5299.63	4974.19
55.5	19002.2	52845.3	55821.8	34070.7	10139.4	5642.24	5313.12	4979.58
56	19210.5	53333	56325.3	34338.5	10200.6	5643.34	5316.76	4986.51
56.5	19404.1	53814.8	56806.6	34650.5	10257.3	5654.44	5327.92	4993.64
57	19625.9	54284.3	57358.4	34948.1	10296.7	5665.15	5337.52	5004.64
57.5	19828.2	54838.8	57807.1	35244	10361.4	5676.15	5347.99	5009.56
58	20022.2	55245	58357.4	35519.4	10416.2	5679.47	5350.55	5020.52
58.5	20243.3	55787.5	58819.2	35818.4	10474.6	5686.16	5361.59	5023.53
59	20448.1	56232	59414	36108.4	10533.6	5695.12	5369.77	5023.34
59.5	20654.7	56829.8	59953.8	36407.8	10585.2	5706.14	5379.28	5036.21
60	20886.4	57323.7	60449.3	36690	10639.1	5710.33	5385.06	5044.26
60.5	21098.4	57722.6	60972.2	36994.6	10700.4	5718.52	5396.41	5048.57
61	21292.6	58339.5	61429.7	37255.8	10751.4	5725.53	5397.25	5054.11
61.5	21559.8	58749.1	61929.3	37538.1	10804.4	5738.56	5413.74	5059.81
62	21749	59200.1	62495.6	37856.3	10858.8	5748.58	5415.79	5065.66
62.5	21988.8	59843.2	63014.8	38141.1	10915.5	5754.14	5427.22	5073.61
63	22182.5	60293.1	63536.2	38460.3	10977.1	5760.79	5436.69	5078.13
63.5	22400.3	60751.3	64014.4	38711	11012.7	5772.96	5441.57	5092.8
64	22654.1	61286.4	64498.2	39024.6	11074.1	5781.21	5449.98	5093.37
64.5	22875.5	61629.6	64678.9	39343	11128.4	5783.6	5460.68	5098.61
65	23078.9	62292.2	64694.2	39592.5	11193	5792.15	5468.36	5110.51
65.5	23295.8	62727.4	64707.4	39889.1	11243	5805.86	5471.61	5116.9
66	23546.4	63308.1	64716.7	40178.2	11308.3	5805.8	5483.2	5119.86
66.5	23748.9	63678.9	64724.8	40469.3	11355.5	5812.76	5485.85	5121.46
67	24005.4	64275.3	64733.9	40770.4	11419.7	5823.82	5496.25	5132.24
67.5	24249.8	64639.5	64739.6	41066.5	11475.3	5835.82	5507.51	5138.08
68	24444.4	64682.3	64745.7	41340.6	11516.8	5845.62	5510.91	5145.41
68.5	24676.7	64695.4	64753.2	41695.4	11575.4	5840.26	5525.15	5152.62
69	24871	64704.7	64758.1	41992.5	11637.7	5857.43	5527.56	5159.97
69.5	25158.3	64715.4	64762.6	42262.2	11681.7	5867.47	5527.56	5166.92
70	25348.9	64723.2	64767.6	42558.7	11749.1	5870.47	5538.33	5172.15
70.5	25589.4	64731.6	64772.2	42857	11819.8	5884.35	5552.65	5174.07
71	25817.7	64737.3	64776.9	43152	11867.8	5886.65	5559.82	5179.74
71.5	26060	64743.9	64780.4	43466.5	11926	5894.62	5566.94	5183.58
72	26301.4	64747.3	64784.9	43760.3	11977.7	5905.76	5569.66	5195.41
72.5	26510.4	64754.1	64788.3	44008.8	12045.8	5910.93	5578.66	5198.64
73	26729.4	64759.2	64792.6	44332.1	12093.7	5917.36	5587.28	5203.49
73.5	27011.9	64763.7	64794.3	44661.4	12140.5	5922.96	5594.59	5208.26
74	27223.7	64769.1	64798.7	44968.4	12214.2	5930.22	5597.68	5215.45
74.5	27515.1	64772.1	64802.1	45200.8	12262.2	5938.58	5610.49	5224.7
75	27740.2	64775.4	64804.5	45531.5	12318.9	5940.45	5615.03	5224.91
75.5	28014.9	64780.9	64808.4	45805.3	12370	5950.33	5620.94	5235.1
76	28180.2	64784.2	64810.1	46121.2	12422.3	5959.07	5627.97	5234.8
76.5	28473.2	64787.3	64813.2	46398.3	12490	5967	5638.21	5238.77
77	28714.9	64790.7	64815.8	46712.6	12539	5974.13	5644.68	5253.41
77.5	28939.2	64793.7	64818.1	47001.4	12604.1	5981.51	5650.01	5256.78
78	29189.2	64796.5	64820.8	47314.9	12656.2	5985.91	5654.3	5258.33
78.5	29418.7	64800.1	64823	47608.8	12714.3	5995.78	5659.72	5269.23
79	29677.3	64802.2	64825	47863.2	12768.5	6004.07	5663.86	5270.45
79.5	29894.5	64805.9	64827.4	48186.6	12833.2	6010.85	5669.91	5278.78
80	30125.4	64808.5	64829.3	48445.8	12881.6	6019.06	5688.35	5280.51
80.5	30402.2	64810.8	64832	48784.1	12941.5	6022.73	5689.32	5287.26
81	30601.2	64813.7	64833.7	49088	12983.3	6024.16	5692.15	5295.67
81.5	30908.8	64815.6	64835.4	49398.4	13053.6	6039.24	5704.92	5298.34
82	31162.1	64817.8	64837.5	49655.6	13114.6	6043.01	5709.25	5308.11
82.5	31425.8	64820	64839.3	49963.1	13175.1	6043.89	5715.46	5311.77
83	31620	64822.5	64841.1	50251.4	13217.1	6058.68	5719.13	5321.06
83.5	31897.2	64824.5	64843.3	50563.5	13279.1	6060.11	5730.05	5320.94
84	32123.8	64826.5	64845.1	50858.7	13331.1	6070.59	5731.97	5331.93
84.5	32394.9	64828.9	64846.6	51148.4	13395.7	6076.17	5738.9	5334.2
85	32623	64830.8	64848.2	51339.4	13439.4	6081.5	5747.74	5332.96
85.5	32886.5	64832.1	64849.5	51731.4	13513.3	6090.86	5756.34	5341.57
86	33083.1	64834.2	64851.5	52031.2	13566.6	6094.92	5757.07	5346.52
86.5	33357.9	64835.4	64852.4	52335.3	13621.3	6100.23	5765.04	5360.2
87	33587.4	64837.7	64854.4	52611.9	13678	6106.56	5771.72	5358.82
87.5	33867.7	64840.1	64855.8	52981.8	13740.7	6109.91	5781.36	5362.84
88	34121.5	64841.5	64857.1	53218	13783.7	6113.75	5782.06	5370.59
88.5	34365.9	64843	64858.8	53538.4	13845.3	6125.96	5791.84	5371.56
89	34678.9	64844.8	64859.8	53780.8	13907.3	6131.29	5796.89	5385.92
89.5	34931.4	64846.3	64861.1	54011.6	13960.9	6136.22	5807.85	5381.34
90	35110.7	64847.8	64862.3	54437.2	14022.9	6141.77	5810.93	5391.85
90.5	35420.3	64849.1	64864	54686.1	14080.8	6152.42	5818.15	5388.59
91	35707.7	64850.9	64865.3	55020	14140.6	6159.95	5823.49	5397.42
91.5	35923.7	64851.6	64866.4	55294.5	14198	6164.48	5826.19	5401.92
92	36160.1	64853.4	64867.8	55621.1	14253.7	6171.25	5834.41	5407.72
92.5	36386.1	64854.5	64868.4	55885.6	14309.3	6185.26	5841.3	5419.08
93	36704.5	64855.8	64869.6	56165.3	14370.1	6187.57	5844.6	5421.19
93.5	36836.3	64857.3	64871.1	56439.6	14407	6191.14	5850.45	5429.11
94	37174.4	64858	64871.8	56753.5	14471.6	6193.02	5862.77	5428.71
94.5	37406.7	64859.6	64872.9	56975.5	14528.6	6202.49	5863.16	5430.63
95	37629.8	64860.7	64874.1	57303.6	14566.4	6202.51	5868.11	5439.02
95.5	37899.5	64862	64875.2	57575.7	14634.7	6217.57	5873.21	5443.4
96	38142.8	64863	64875.9	57851.7	14676.7	6218.05	5882.07	5448.66
96.5	38409.6	64864.4	64877.1	58137.9	14730.8	6220.27	5887.42	5452.88
97	38671	64865.1	64877.7	58445.1	14801	6226.02	5890.23	5460.34
97.5	38943.9	64866.6	64879.3	58679.1	14858.3	6234.96	5890.86	5463.68
98	39169.9	64867.4	64880.2	58984	14913.9	6239.24	5903.23	5463.99
98.5	39468.2	64868.7	64880.8	59304.9	14963.3	6242.21	5913.28	5471.13
99	39679.3	64869.3	64882	59579.5	15017.1	6251.66	5909.36	5482.33
99.5	39910.5	64870.5	64882.6	59795.8	15074.5	6257.91	5922.75	5477.57
100	40168.3	64871.3	64883.9	60142.8	15115.7	6260.32	5923.16	5480.77
100.5	40462.8	64872	64884.3	60390.1	15179.7	6265.34	5926.73	5489.46
101	40694.2	64873.5	64885.8	60676.7	15242	6267.97	5936.71	5494.47
101.5	40920.8	64874.4	64886.2	60980.6	15284.4	6279.19	5937	5501.77
102	41225	64875.5	64887.2	61259.3	15363.6	6281.09	5944.59	5499.83
102.5	41480.3	64876.1	64888	61592.4	15422.4	6291.26	5950.82	5503.29
103	41706.9	64877.3	64888.9	61879.8	15466.3	6296.58	5954.7	5508.88
103.5	41907.3	64878.3	64889.5	62099.8	15532.1	6302.29	5961.87	5517.74
104	42269.5	64878.9	64889.9	62447.2	15581	6299.18	5968.24	5522.26
104.5	42518.1	64879.8	64891.7	62778	15649.2	6306.35	5972.61	5522
105	42784.9	64881	64892.4	63016.8	15707.8	6318	5977.27	5532.89
105.5	43025.1	64881.5	64892.9	63208.4	15749	6323.57	5981.79	5534.26
106	43295.4	64882.3	64893	63564.9	15808	6326.56	5985.69	5532.89
106.5	43519.2	64883.3	64894.1	63833.8	15869.3	6331.23	5992.99	5543.86
107	43794.4	64883.9	64894.8	64110.6	15918.1	6340.02	5994.49	5549.02
107.5	44091.7	64884.5	64895.8	64328.9	15976.7	6341.7	6006.9	5549.57
108	44280	64885.2	64896.1	64557.5	16023.4	6349.59	6009.42	5554.82
108.5	44556.2	64886	64896.6	64673	16086.3	6350.97	6014.13	5554
109	44822.4	64886.4	64897.2	64687.4	16147.4	6351.63	6018.94	5565.93
109.5	44994.3	64887.4	64898.3	64694	16177.1	6361.77	6023.56	5565.9
110	45326.6	64887.8	64898.4	64702.1	16235.3	6363.59	6027.58	5563.02
110.5	45618.5	64889.1	64899.4	64707.6	16281.2	6370.3	6032.12	5570.11
111	45794.6	64889.5	64899.7	64715	16345.5	6376.97	6036.11	5583.77
111.5	46103.7	64890.2	64900.3	64718.6	16396.9	6384.6	6042.84	5587.49
112	46351.1	64890.5	64900.6	64722.9	16446.4	6379.91	6049.28	5588.05
112.5	46488.8	64891.4	64901.4	64727.6	16512.3	6389.11	6055.2	5592.65
113	46852	64891.8	64901.8	64730.8	16567.8	6391.72	6053.63	5593.74
113.5	47047.5	64892.2	64902.5	64735.3	16620.3	6402.91	6061.8	5601.68
114	47272.7	64893.2	64903	64737.7	16682.1	6409.06	6070.07	5607.42
114.5	47563.9	64893.6	64903.2	64742.9	16735.7	6410.03	6070.34	5607.18
115	47851.8	64893.8	64903.7	64746.1	16771.9	6418.53	6074.21	5605.94
115.5	48137.5	64894.3	64904.2	64747.9	16832.2	6414.31	6084.62	5617.12
116	48265.8	64895.2	64904.7	64752.2	16892.2	6422.16	6087.78	5620.73
116.5	48622.2	64895.6	64905.1	64754.4	16949.7	6431.09	6089.88	5623.27
117	48857.8	64895.9	64905.5	64757.8	17002.2	6441.61	6094.88	5628.34
117.5	49121.3	64896.4	64906.1	64760.6	17051.7	6438.45	6100.74	5631.41
118	49435.5	64896.8	64906.4	64763.3	17102.6	6444.37	6106.21	5634.68
118.5	49628.3	64897.5	64907	64766.4	17161.5	6448.24	6112.99	5641.44
119	49927.4	64897.6	64907.1	64768.9	17220.9	6455.61	6114.78	5640.43
119.5	50157.3	64898.4	64907.7	64770.6	17268.8	6459.57	6108.1	5646
120	50341.9	64898.8	64907.9	64774	17325.1	6465.37	6124.15	5647.22

## Sheet: Fig. 3f
Time (min)	RFU
Query: database	360 fM	36 fM	3.6 fM	360 aM	36 aM	3.6 aM	0.36 aM	Blank control
0.5	4108.26	4103.42	4194.01	4160.2	4159.99	4152.1	3931.64	3974.91
1	4158.55	4145.9	4249.52	4188.76	4203.03	4195.48	3965.89	4021.75
1.5	4194.72	4187.7	4295.65	4212.42	4239.44	4247.8	3997.39	4065.55
2	4224.19	4205.39	4325.78	4220.59	4270.74	4270.34	4015.45	4086.85
2.5	4243.71	4234.69	4356.95	4238.75	4286.23	4291.61	4030	4108.14
3	4267.07	4247.8	4386.08	4254.72	4310.65	4316.26	4037.13	4127.95
3.5	4293.19	4278.52	4417.98	4276.08	4329.18	4341.31	4058.69	4149.52
4	4322.78	4298.86	4442.74	4298.18	4355.46	4374.71	4073.1	4171.73
4.5	4350.85	4330.29	4480.49	4322.21	4382.66	4401.77	4091.08	4192.45
5	4383.08	4355.74	4509.62	4346.51	4407	4429.22	4106.73	4214.88
5.5	4409.88	4374	4539.21	4370.31	4439.51	4457.43	4128.08	4232.32
6	4432.79	4402.84	4575.22	4397.74	4458.29	4486.98	4141.82	4257.26
6.5	4461.69	4430.23	4605.95	4417.04	4481.32	4517.89	4155.13	4278.74
7	4494.22	4456.05	4637.12	4444.05	4510.98	4545.53	4174.69	4298.38
7.5	4518.62	4472	4670.68	4465.79	4539.98	4568.92	4192	4318.33
8	4544	4503.77	4703.4	4496.78	4566.19	4600.51	4213	4344.21
8.5	4567.73	4529.79	4732.44	4520.7	4588.14	4623.93	4221.64	4369.1
9	4596.85	4553.24	4764.43	4547.97	4612.74	4657.57	4239.54	4387.75
9.5	4624.18	4569.96	4789.23	4575.67	4644.95	4683.1	4261.05	4407.51
10	4651.68	4597	4827.01	4599.18	4664.8	4709.82	4276.68	4425.39
10.5	4671.91	4621.21	4855.23	4625.7	4689.7	4738.37	4288.6	4457.21
11	4702.45	4640.23	4874.99	4649.61	4706.22	4758.15	4307.78	4469.86
11.5	4719.42	4667.43	4913.46	4676.41	4736.22	4788.94	4319.43	4492.78
12	4748.62	4683.75	4936.79	4697.76	4762.44	4813.15	4336.51	4513.37
12.5	4771.23	4703.85	4962.22	4729.37	4787.91	4841.45	4352.32	4530.9
13	4798.98	4731.95	4989.63	4748.08	4808.81	4866.91	4363.58	4547.95
13.5	4819.41	4746.69	5016.61	4766.21	4831.19	4895.28	4381.11	4567.53
14	4839.8	4768.47	5039.59	4787.84	4850.61	4914.02	4401.4	4591.87
14.5	4862	4785.11	5074.09	4819.29	4870.22	4940.24	4412.95	4601.59
15	4887.52	4800.6	5100.59	4842.86	4893.02	4968.84	4426.01	4621.8
15.5	4907.81	4827.37	5121.2	4874.49	4921.17	4989.12	4444.76	4641.4
16	4931.17	4849.2	5144.55	4889.51	4942.42	5012.57	4457.25	4661.36
16.5	4941.22	4865.74	5171.84	4915.48	4966.92	5032.22	4464.32	4677.94
17	4978.28	4887.3	5197.95	4937.45	4988.26	5054.5	4484.67	4698.08
17.5	4996.34	4908.61	5223.92	4964.55	5003.5	5075.14	4504.72	4711.65
18	5020.42	4927.74	5249.59	4982.27	5028.46	5105.37	4512.85	4733.6
18.5	5038.43	4944	5264.24	5008.2	5046.45	5129.96	4525.14	4751.72
19	5064.54	4963.55	5299.04	5029.65	5069.68	5149.09	4540.08	4765.1
19.5	5077.39	4983.1	5314.05	5050.23	5088.78	5176.58	4557.57	4788.07
20	5101.96	5002.01	5343.45	5074.33	5112.13	5187.99	4570.39	4802.31
20.5	5115.03	5022.4	5362.84	5093.69	5137.34	5217.75	4581.57	4818.8
21	5140.4	5037.64	5386.94	5118.34	5154.87	5237.5	4588.5	4838.64
21.5	5151.22	5056.71	5412.28	5133.63	5174.32	5262.72	4604.91	4854.55
22	5174.81	5064.46	5430.08	5161.94	5189.78	5282.77	4609.42	4870.48
22.5	5193.98	5089.17	5451.61	5176.4	5212.39	5297.5	4628.38	4883.49
23	5215.76	5107.33	5477.09	5199.43	5233.25	5317.55	4645.45	4896.42
23.5	5238.09	5127.58	5499.03	5216.65	5257.14	5341.33	4655.69	4914.27
24	5254.37	5145	5519.51	5241.56	5275.14	5360.2	4666.29	4929.62
24.5	5267.11	5164.12	5534.52	5257.97	5292.62	5382.76	4676.72	4947.5
25	5287.98	5181.46	5563.74	5269.39	5312.38	5405.98	4691.81	4961.68
25.5	5312.11	5195.16	5578.8	5297.82	5333.48	5425.96	4702.49	4979.04
26	5338.21	5207.77	5603.42	5315.53	5349.7	5445.92	4714.8	4993.62
26.5	5343.59	5225.43	5625.31	5341.48	5363.99	5461.27	4726.35	5004.36
27	5362.12	5241.39	5643.32	5354.04	5385.53	5486.6	4739.56	5022.49
27.5	5377.16	5252.89	5662.8	5374.71	5402.07	5504.03	4748.38	5035.08
28	5396.21	5266.98	5685.74	5390.24	5418.97	5521.8	4765.14	5046.9
28.5	5410.59	5291.22	5704.03	5412.87	5440.2	5542.65	4774.52	5066.13
29	5433.48	5301.43	5724.53	5425.14	5452.51	5559.52	4785.12	5080.91
29.5	5453.31	5314.09	5743.72	5441.67	5474.78	5580.51	4800	5091.89
30	5477.31	5330.51	5767.38	5460.44	5491.65	5599.94	4812.03	5105.83
30.5	5485.69	5348.24	5783.63	5476.93	5511.1	5612.74	4820.84	5116.3
31	5502.65	5356.68	5804.49	5497.26	5525.81	5634.31	4834.49	5129.11
31.5	5518.84	5375.18	5821.79	5512.69	5549.81	5656.3	4837.18	5151.29
32	5538.1	5389.6	5839.17	5532.46	5565.02	5676.81	4849.19	5154.38
32.5	5545.67	5407.85	5858.54	5539.67	5577.53	5691.38	4862.48	5170.29
33	5562.95	5420.3	5873.22	5560.27	5595.13	5706.25	4869.27	5180.82
33.5	5586.08	5432.97	5897.19	5579.23	5613.33	5725.4	4883.39	5195.69
34	5597	5453.32	5907.23	5596.17	5629.47	5743.34	4889.03	5208.09
34.5	5615.79	5465.32	5929.44	5610.93	5646.66	5757.9	4897.4	5226.02
35	5631.3	5477.57	5939.79	5627.66	5661.79	5778.14	4911.48	5231.76
35.5	5641.6	5495.39	5958.63	5641.06	5667.54	5796.34	4922.98	5244.16
36	5655.65	5504.07	5980.46	5656.51	5696.57	5808.24	4935	5255.45
36.5	5676.8	5518.64	5998.79	5668.55	5706.02	5821.13	4941.99	5263.71
37	5693.93	5536.96	6017.51	5686.04	5731.53	5842.16	4951.97	5278.05
37.5	5707.94	5543.67	6031.23	5695.78	5742.59	5860.2	4961.4	5290.52
38	5729.92	5566.17	6046.18	5709.35	5764.06	5874.07	4974.4	5303.79
38.5	5740.11	5573.39	6057.41	5720.47	5775.3	5892.56	4982.33	5316.99
39	5748.16	5582.13	6081.58	5741.41	5796.41	5910.97	4994.58	5327.81
39.5	5772.7	5601.22	6099.26	5750.29	5813.69	5922.24	4996.76	5338.24
40	5786.17	5613.36	6110.95	5767.02	5827.91	5945.61	5006.02	5354.04
40.5	5792.68	5621.9	6122.26	5778.94	5831.78	5954.17	5015.32	5355.54
41	5813.14	5637.9	6142.18	5792.34	5856.95	5970.56	5031.84	5372.09
41.5	5837.8	5648.22	6159.98	5805.98	5866.42	5988.91	5039.41	5382.09
42	5839.13	5662.44	6174.2	5818.03	5882.77	5995.2	5043.99	5397.89
42.5	5849.58	5677.54	6192.58	5830.89	5900.81	6024.91	5062.86	5406.83
43	5870.66	5687.39	6208.08	5854.35	5910.95	6035.2	5054.28	5422.41
43.5	5882.71	5696.95	6216.85	5859.2	5926.66	6054.38	5069.89	5432.46
44	5892.83	5707.35	6238.08	5875.38	5936.73	6058.85	5084.03	5442.17
44.5	5903.64	5716.48	6248.81	5888.93	5959.18	6083.27	5092.33	5449.84
45	5926.69	5736.86	6262.85	5888.48	5973.39	6092.48	5096.26	5465.49
45.5	5936.19	5741.44	6274.34	5908.4	5987.18	6110.09	5102.81	5471.56
46	5949.41	5756.36	6289.93	5922.34	6002.68	6122.27	5114.7	5484.77
46.5	5958.46	5771.64	6303.83	5926.07	6014.68	6145.34	5123.71	5498.53
47	5979.38	5784.84	6316.57	5941.48	6033.98	6153.82	5135.25	5504.18
47.5	5995.84	5792.04	6338.97	5949.38	6046.2	6169.4	5139.21	5510.29
48	6000.85	5800.75	6351.57	5968.66	6056.5	6171.43	5147.47	5518.91
48.5	6012.98	5820.42	6358.77	5976.67	6073.83	6199.52	5156.18	5534.48
49	6031.28	5832.54	6381.84	5994.68	6082.75	6210.71	5163.52	5546.46
49.5	6042.68	5836.84	6387.5	6000.12	6097.72	6219.41	5170.6	5558.26
50	6051.26	5854.19	6409.25	6008.03	6112.8	6236.26	5176.62	5569.47
50.5	6066.88	5861.11	6414.6	6018.92	6120.5	6245.8	5191.69	5577.49
51	6074.62	5869.84	6434.52	6028.85	6131.66	6255.93	5195.77	5578.96
51.5	6092.79	5886.83	6443.42	6043.24	6142.62	6274.43	5203.12	5592.14
52	6099.23	5894.12	6459.6	6048.66	6164.94	6287.76	5210.36	5602.86
52.5	6121.15	5902.12	6476.32	6061.67	6178.55	6297.73	5217.34	5614.7
53	6119	5914.62	6486.59	6071.04	6188.21	6319.05	5222.78	5622.38
53.5	6143.95	5932.02	6491.61	6083.75	6197.7	6332	5236.93	5631.64
54	6150.69	5931.43	6511.53	6101.64	6220.87	6345.35	5233.99	5644.91
54.5	6168.38	5948.97	6516.14	6102.75	6232.1	6354.77	5245.11	5646.98
55	6171.55	5958.46	6533.47	6114.18	6235.52	6373.42	5253.51	5662.75
55.5	6194.76	5966.01	6545.24	6125.26	6255.06	6378.52	5262.96	5663.29
56	6200.38	5972.5	6557.6	6132.33	6271	6390.98	5264.68	5673.71
56.5	6207.54	5985.49	6560.9	6147.47	6281.82	6400.86	5279.64	5684.64
57	6226.28	5995.2	6584.87	6152.72	6290.13	6419.56	5286.96	5692.6
57.5	6228.97	6009.42	6592.05	6166.35	6304.61	6431.52	5288.91	5702.53
58	6244.43	6013.15	6612.33	6168.59	6313.19	6443.2	5297.66	5713.87
58.5	6253.64	6027.61	6616.05	6178.36	6326.62	6459.97	5307.7	5716.99
59	6265.49	6038.45	6627.79	6190.2	6338.7	6460.28	5308.14	5729.75
59.5	6273.07	6045.06	6640.52	6201.47	6342.74	6482.65	5312.45	5735.16
60	6283.49	6055.75	6653.12	6207.12	6369.45	6489.42	5319.58	5742.01
60.5	6304.37	6050.68	6666.85	6214.54	6377.71	6500.02	5330.32	5749.95
61	6307.8	6070.93	6675.41	6222.93	6384.11	6512.62	5332.78	5756.02
61.5	6322.16	6089.07	6687.04	6230.47	6390.82	6522.99	5341.76	5770.49
62	6331.85	6086.83	6696.33	6239.06	6401.23	6537.01	5348.44	5777.13
62.5	6344.63	6102.9	6712.14	6249.31	6405.21	6555.45	5354.47	5786.7
63	6350.85	6101.75	6717.91	6252.86	6428.05	6556.66	5358.48	5795.67
63.5	6366.78	6112.89	6731.14	6261.35	6440.79	6575.37	5360.7	5803.82
64	6372.61	6123.16	6732.92	6273.27	6450.49	6577.45	5372.36	5802.14
64.5	6377.44	6131.74	6744.25	6283.6	6461.01	6582.92	5378.03	5819.11
65	6384.66	6140.25	6766.06	6291.87	6471.49	6605.51	5385.54	5822.41
65.5	6397.77	6154.65	6762.7	6301.75	6480.02	6608.29	5385.02	5833.01
66	6413.71	6164.34	6775.61	6307.4	6494.33	6627.45	5396.92	5839.19
66.5	6427.26	6167.07	6794.12	6313.65	6509.5	6631.51	5404.67	5839.94
67	6430.04	6180.54	6796.28	6321.49	6508.42	6646.05	5407	5846.03
67.5	6439.68	6187.51	6810.86	6326.47	6523.42	6657.45	5414.18	5858.25
68	6458.41	6195.61	6816.69	6337.1	6533.45	6668.56	5416.68	5863.88
68.5	6461.75	6206.63	6831.12	6337.64	6547.68	6677.43	5427.89	5871.76
69	6477.47	6209.49	6837.82	6349.02	6546.06	6688.52	5429.62	5879.46
69.5	6481.19	6217.78	6846.13	6361.37	6558.92	6694.81	5434.16	5888.32
70	6483.51	6228.91	6847.84	6365.7	6571.62	6709.78	5441.94	5895.93
70.5	6499.82	6237	6868.01	6376.76	6582.94	6715.4	5444.49	5900.72
71	6508.16	6242.71	6885.48	6385.68	6597.1	6734.89	5453.77	5909.13
71.5	6523.52	6247.56	6892.76	6392.13	6607.51	6741.44	5457.42	5918.2
72	6518.74	6261.6	6899.72	6402.04	6610.45	6740.51	5465.97	5921.97
72.5	6546.58	6273.09	6908.48	6405.38	6624.96	6761.42	5472.75	5932.29
73	6554.03	6274.84	6924.36	6412.67	6639.71	6773.58	5474.93	5937.59
73.5	6542.6	6278.92	6924.37	6419.27	6644.9	6778.94	5479.2	5944.73
74	6562.17	6281.13	6931.56	6428.17	6655.98	6781.96	5492.35	5948.57
74.5	6583.54	6299.32	6937.43	6438.8	6655.88	6789.48	5492.81	5953.49
75	6597.67	6301.69	6953.69	6439.97	6676.15	6799.61	5496.53	5963.96
75.5	6594.75	6309.44	6965.21	6449.51	6684.92	6818.34	5508.58	5971.17
76	6607.03	6321.82	6959.84	6455.22	6692.15	6825.52	5509.27	5976.67
76.5	6602.75	6332.85	6975.41	6462.2	6705.89	6834.52	5514.37	5978.14
77	6618.31	6333.42	6985.5	6464.33	6714.58	6839.39	5517.38	5985.18
77.5	6643.19	6343.28	6994.4	6480.86	6726.28	6847.54	5521.3	5990.74
78	6634.24	6349.49	7007.13	6482.46	6735.14	6858.28	5535.12	6001.23
78.5	6654.28	6358.52	7014.08	6492.33	6735.16	6874.52	5538.32	6007.97
79	6660.72	6364.35	7020.52	6498.96	6755.05	6880.81	5540.57	6015.77
79.5	6667.42	6368.04	7032.29	6505.48	6756.79	6890.03	5538.58	6017.73
80	6673.1	6382.31	7041.75	6509.99	6771.5	6904.34	5547.23	6021.08
80.5	6691.33	6381.84	7045.74	6517.63	6784.42	6911.42	5555.47	6035.45
81	6696.66	6391.61	7060.05	6525.43	6783.26	6917.94	5555.96	6038.42
81.5	6696.41	6398.5	7071.2	6527.42	6799.15	6928.89	5571.08	6051.98
82	6710.61	6403.76	7071.37	6539.5	6812.16	6930.12	5567.81	6049.69
82.5	6722.03	6410.33	7089.55	6540.49	6807.72	6949.34	5576.3	6059.77
83	6728.44	6417.6	7093.72	6545.37	6827.42	6945.89	5581.88	6063.22
83.5	6734.36	6428.45	7099.68	6553.6	6839.01	6957.95	5588.62	6063.74
84	6743.84	6430.76	7110.87	6557.98	6846.82	6973.34	5586.41	6073.83
84.5	6755.99	6440.81	7115.55	6566.48	6848.27	6975.78	5591.04	6076.95
85	6765.25	6443.53	7118.97	6566.47	6864.21	6977.62	5600.09	6085.46
85.5	6771.16	6455.69	7130.15	6582.31	6866.79	6997.13	5606.16	6087.9
86	6776.6	6467.33	7140.43	6584.39	6870.01	6998.91	5604.97	6097.2
86.5	6780.46	6467.97	7147.65	6583.99	6889.89	7008.18	5608.09	6104.39
87	6790.76	6471.99	7154.32	6596.91	6892.72	7012.26	5621.32	6111.03
87.5	6794.47	6484.53	7165.45	6598.54	6896.09	7024.98	5618.6	6114.7
88	6815.28	6485.83	7169.44	6601	6907.37	7031.46	5618.32	6121.01
88.5	6818.3	6481.67	7175.78	6608.48	6914.63	7040.87	5630.37	6127.66
89	6823.75	6501.52	7183.09	6606.78	6920.55	7052.11	5633.47	6130.32
89.5	6837.25	6503.07	7194.54	6625.85	6935.4	7054.31	5634.87	6133.47
90	6841.71	6507.86	7196.93	6630.59	6941.53	7066.64	5641.64	6136.65
90.5	6844.17	6525.88	7210.14	6625.31	6951.86	7070.43	5646.92	6141.97
91	6844.93	6532.01	7211.12	6642.85	6954.48	7080.73	5649.47	6149.34
91.5	6847.82	6536.28	7219.3	6643.29	6962.85	7096.18	5657.44	6157.63
92	6855.11	6541.57	7225.41	6657.04	6965.78	7092.85	5656.3	6156.85
92.5	6876.78	6543.85	7232.89	6654.19	6987.41	7109.91	5665.96	6166.83
93	6879.89	6545.55	7234.85	6662.78	6994.97	7112.94	5669.2	6173.98
93.5	6887.59	6551.82	7240.56	6675.02	6997.47	7125.18	5673.59	6182.02
94	6896.42	6560.35	7253.08	6671.99	7009.77	7133.87	5674.21	6180.82
94.5	6902.84	6566.74	7264.78	6671.76	7000.91	7135.86	5684.06	6188.24
95	6901.36	6577.43	7271.97	6680.2	7016.29	7135.35	5686.73	6195.9
95.5	6927.65	6579.41	7272.25	6683.29	7017.54	7151.66	5684.74	6198.79
96	6923.22	6579.88	7274.85	6692.86	7029.34	7152.54	5692.21	6198.52
96.5	6933.54	6594.28	7283.07	6697.69	7039.93	7166.71	5697.59	6206.84
97	6944.77	6593.7	7298.97	6698.11	7048.17	7172.99	5694.92	6212.88
97.5	6950.75	6606.34	7302.2	6709.61	7046.61	7175.43	5699.75	6212.41
98	6957.98	6610.36	7301.62	6713.47	7070.34	7179.8	5705.53	6221.93
98.5	6961.27	6610.18	7307.87	6721.41	7069.95	7190.54	5708.03	6222.31
99	6969.94	6619.97	7319.37	6720.12	7080.25	7197.7	5707.2	6232.41
99.5	6979.96	6614.69	7323.93	6721.49	7082.94	7208.58	5713.65	6233.96
100	6989.38	6625.86	7334.37	6722.46	7103.39	7212.39	5719.95	6240.77
100.5	6988.99	6633.7	7339.96	6738.11	7100.21	7214.73	5728.05	6238.96
101	7000.3	6646.61	7335.72	6740.43	7109.35	7221.94	5732.85	6247
101.5	6996.46	6650.87	7348.63	6739.59	7116.89	7222.76	5721.37	6251.8
102	7011.78	6651.08	7357.13	6746.96	7129.19	7234.82	5734.11	6254.14
102.5	7013.33	6656.58	7363.98	6750.02	7124.9	7237.09	5740.42	6265.23
103	7026.87	6666.71	7369.49	6764.21	7137.71	7252.78	5741.73	6265.3
103.5	7035.31	6679.27	7375.5	6764	7142.92	7253.75	5744.31	6270.13
104	7042.6	6676.8	7377.66	6768.3	7142.72	7263.38	5751.7	6271.92
104.5	7042.34	6679.13	7381.75	6772.67	7157.03	7271.4	5745.15	6285.17
105	7053.85	6690.29	7388.26	6765.06	7157.86	7279.49	5757.68	6284.22
105.5	7058.87	6697.39	7404.23	6767.12	7166.6	7285.01	5756.85	6290.28
106	7064.96	6686.18	7393.85	6787	7180.82	7281.09	5765.4	6289.7
106.5	7077.33	6700.18	7406.69	6792.45	7183.5	7297.13	5765.69	6295.87
107	7077.32	6698	7409.97	6793.84	7188.48	7302.52	5767.59	6303.14
107.5	7082.53	6704.78	7417.79	6795.33	7186.64	7312.84	5774.8	6305.92
108	7088.63	6707.81	7417.1	6799.95	7196	7308.3	5776.35	6310.87
108.5	7097.29	6723.48	7433.41	6795.7	7203.17	7319.31	5780.92	6314
109	7105.01	6722.53	7426.65	6808.57	7216.44	7320.91	5778.39	6317
109.5	7101.76	6726.27	7434.47	6816.95	7212.9	7331.37	5788.8	6324.36
110	7117	6740.02	7450.17	6816.79	7224.04	7335.18	5790.7	6322.66
110.5	7121.06	6733.55	7444.55	6815.46	7228.26	7336.44	5794.01	6327.54
111	7129.89	6741.2	7448.03	6818.59	7239.51	7345.35	5798.33	6335.23
111.5	7140.05	6748.86	7465.41	6827.52	7236.92	7351.45	5798.12	6341.25
112	7143.67	6761.78	7463.91	6836.85	7243.52	7356.63	5803.49	6343.92
112.5	7149.22	6753.55	7472	6839.6	7266.26	7368.96	5807.68	6345.13
113	7156.88	6759.93	7476.74	6838.42	7260	7376.99	5809.7	6349.36
113.5	7170.62	6771.89	7488.36	6842.62	7266.56	7377.17	5806.2	6354.82
114	7167.48	6773.4	7487.8	6850.81	7276.78	7383.45	5805.87	6360.58
114.5	7158.25	6777.75	7495.21	6854.06	7281.08	7392.69	5817.59	6360.14
115	7173.35	6787.14	7494.81	6853.98	7295.68	7395.07	5825.05	6364.03
115.5	7186.69	6781.15	7503.69	6856.64	7295.17	7399.04	5823.4	6370.01
116	7191.02	6798.36	7504.13	6868.4	7294.85	7401.11	5818.78	6371.57
116.5	7205.43	6789.75	7507.55	6863.91	7308.26	7407.99	5833.58	6369.23
117	7214.31	6802.12	7520.15	6865.94	7317.07	7410.81	5834.12	6380.29
117.5	7214.36	6811.34	7530.35	6873.43	7319.11	7416.2	5837.21	6381.4
118	7224.63	6816.81	7526.68	6878.51	7321.05	7429.87	5841.46	6390.14
118.5	7218.25	6811.23	7527.41	6881.09	7335.17	7436.3	5839.04	6388.6
119	7238.44	6821.62	7537.47	6885.29	7332.06	7439.7	5844.55	6398.75
119.5	7237.7	6822.67	7548.58	6885.21	7335.24	7443.96	5851.24	6398.66
120	7245.13	6829	7548.83	6895.21	7346.54	7445.06	5849.09	6403.48

## Sheet: Fig. 3g
Time (min)	RFU									Time (min)	RFU									Time (min)	RFU									Time (min)	RFU
Query: storage	File #0	File #1	File #2	File #3	File #4	File #5	File #6	File #7		Query: database	File #0	File #1	File #2	File #3	File #4	File #5	File #6	File #7		Query: crypto	File #0	File #1	File #2	File #3	File #4	File #5	File #6	File #7		Query: comput	File #0	File #1	File #2	File #3	File #4	File #5	File #6	File #7
0.5	4822.4	4644.23	4757.49	4891.23	4576.7	4580.61	4837.73	4316.14		0.5	4543.54	4773.26	4775.6	4760.81	4656.11	4774.59	4700	4542.25		0.5	3480.73	3435.97	3464.02	3434.49	3483.23	3472.27	3361.12	3333.05		0.5	3963.04	4026.43	4172.11	4124.2	4086.97	4113.86	3999.63	3950.05
1	4970.73	4680.96	4825.97	4938.08	4614.89	4621.77	4950.73	4382.24		1	4585.31	4816.78	4808.29	4799.5	4692.72	4820.02	4739.4	4579.9		1	3503.65	3453.55	3481.44	3450.15	3506.95	3494.59	3384.94	3350.17		1	4021.65	4063.35	4207.1	4180.84	4117.26	4144.27	4025.56	3973.35
1.5	5161.95	4726.23	4903.36	4995.92	4664.5	4658.95	5074.23	4454.78		1.5	4627.04	4851.27	4861.33	4823.5	4745.42	4857.13	4771.08	4622.9		1.5	3516.77	3472.6	3493.3	3452.15	3513.14	3503.84	3391.53	3351.23		1.5	4092.09	4088.3	4239.34	4250.8	4139.9	4168.36	4047.41	3996.13
2	5330.05	4747.36	4973.8	5018.94	4700.6	4684.54	5178.55	4502.88		2	4651.2	4888.29	4872.84	4832.89	4761.34	4874.71	4782.14	4639.78		2	3525.94	3481.27	3499.51	3459.32	3523.41	3513.22	3403.53	3358.35		2	4150.11	4109.14	4253.48	4314.69	4155.1	4184.88	4052.94	4000.55
2.5	5503.29	4774.7	5041.97	5051.16	4715.64	4693.02	5292.38	4554.35		2.5	4670.99	4911.59	4891.29	4828.96	4771.27	4882.71	4789.75	4637.14		2.5	3545.41	3498.5	3513.3	3469.69	3533.06	3525.43	3410.75	3360.48		2.5	4203.46	4122.09	4274.04	4375.24	4171.83	4196.44	4067.2	4006.54
3	5693.28	4791.23	5109.52	5069.67	4737.27	4705.66	5394.71	4598.76		3	4694.29	4925.36	4908.93	4841.61	4779.52	4895.07	4787.45	4649.37		3	3553.69	3511.75	3524.36	3473.13	3539.88	3539.42	3424.83	3367.04		3	4262.64	4137.73	4297.11	4447.32	4177.28	4212.68	4073.59	4015.1
3.5	5890.94	4808.31	5182.66	5098.21	4767.8	4719.12	5514.24	4645.63		3.5	4715.66	4948.85	4929.92	4849.67	4801.71	4910.02	4787.23	4654.77		3.5	3579.7	3535.65	3534.41	3481.03	3564.74	3554.01	3440.75	3371.45		3.5	4336.49	4155.83	4312.44	4527.85	4188.74	4224.5	4086.56	4023.88
4	6100.68	4835.61	5254.15	5118.22	4796.75	4735.24	5638.06	4699.11		4	4739.56	4971.45	4948.29	4859.34	4812.99	4911.62	4799.41	4657.6		4	3598.12	3551.67	3548.4	3490.99	3575.2	3573.32	3453.08	3382.25		4	4401.21	4171.76	4325.92	4607.34	4201.66	4243.57	4093.21	4035
4.5	6308.2	4861.23	5339.02	5150.58	4823.84	4751.03	5769.7	4747.85		4.5	4774.95	4994.49	4975.63	4869.88	4833.54	4924.09	4801.84	4664.74		4.5	3611.09	3560.55	3564.26	3501.16	3586.94	3585.69	3465.44	3388.88		4.5	4475.62	4189.85	4346.66	4692.9	4218.16	4258.73	4101.99	4040
5	6543.51	4873.38	5426.36	5183.43	4848.09	4758.56	5906	4811.63		5	4797.79	5017.3	4994.22	4880.14	4852.63	4928.8	4809.87	4672.99		5	3627.57	3574.18	3573.94	3504.58	3598.67	3600.67	3480.04	3391.64		5	4550.9	4209.41	4363.12	4783.86	4237.37	4281.9	4117.88	4053.04
5.5	6779.84	4898.41	5521.36	5205.93	4884.3	4780.03	6045.37	4868.65		5.5	4821.32	5041.01	5019.84	4885.03	4867.65	4942.13	4824.27	4675.47		5.5	3643.97	3593.8	3584.15	3515.12	3611.4	3611.02	3487.37	3397.65		5.5	4638.3	4229.6	4388.79	4892.87	4247.33	4299.26	4128.43	4063.33
6	7015.49	4929.48	5610.31	5229.34	4901.11	4794.99	6188.67	4932.36		6	4843.46	5067.44	5040.09	4896.61	4883.32	4953.75	4831.56	4688.8		6	3658.99	3607.48	3596.42	3522.69	3622.98	3624.42	3502.71	3407.25		6	4711.68	4239.18	4401.96	4990.26	4259.38	4321.76	4141.75	4072.29
6.5	7256.8	4950.52	5704.42	5258.67	4934.91	4809.29	6340.38	4992.58		6.5	4876.62	5086.75	5066.11	4911.25	4896.71	4970.73	4842.98	4701.48		6.5	3676.14	3625.84	3607.61	3532.55	3632.69	3638.83	3515.7	3413.56		6.5	4800.99	4254.78	4422.88	5094.03	4272.17	4344	4151.38	4081.07
7	7498.01	4978.03	5806.82	5291.87	4964.2	4825.65	6479.14	5059.67		7	4897	5105.22	5087.16	4914.14	4915.71	4981.46	4848.52	4708.06		7	3683.63	3639.11	3617.14	3533.76	3646.78	3649.09	3524.65	3418.68		7	4876.41	4275.88	4440.56	5195.58	4282.82	4369.45	4163.21	4088.41
7.5	7759.51	4997.6	5904.61	5320.89	4996.25	4835.38	6637.84	5111.46		7.5	4932.69	5128.85	5106.75	4933.63	4936.75	4992.53	4860.81	4716.62		7.5	3709.47	3654.62	3628.24	3545.83	3662.93	3665.07	3536.64	3428.07		7.5	4979.5	4293.28	4460.05	5311.28	4302.48	4389.35	4182.24	4104.96
8	8025.76	5020.29	6007.82	5352.04	5028.09	4851	6797.68	5184.31		8	4947.71	5152.82	5133.86	4945.84	4944.81	5001.15	4867.71	4719.76		8	3722.81	3668.85	3644.59	3556.42	3668.93	3677.56	3553.48	3433.33		8	5065.24	4306.61	4474.34	5428.22	4313.16	4420.88	4191.75	4114.98
8.5	8300.32	5044.8	6115.55	5379.06	5053.21	4873.69	6952.95	5251.09		8.5	4984.74	5175.64	5157.37	4961.58	4974.86	5019.51	4879.31	4732.85		8.5	3735.71	3685.26	3655.26	3563.26	3682.41	3694.76	3562.6	3440.23		8.5	5162.83	4324.88	4495.63	5541.46	4328.19	4445.92	4198.55	4129.26
9	8577.3	5064.17	6218.64	5413.36	5084.77	4884.38	7117.1	5322.57		9	5011.41	5189.13	5183.34	4973.35	4989.86	5028.54	4888.32	4738.61		9	3757	3693.57	3662.05	3575.16	3688.44	3702.86	3570.29	3448.79		9	5251.24	4340.97	4508.67	5677.24	4336.3	4471.81	4217.64	4134.92
9.5	8833.42	5085.98	6333.34	5440	5113.57	4898.69	7279.27	5388.07		9.5	5035.45	5217.72	5209.94	4989.42	5005.17	5038.27	4904.41	4750.77		9.5	3770.38	3716.7	3678.08	3581.9	3705.11	3723.16	3584.55	3458.6		9.5	5352.82	4351.79	4528.55	5780.16	4351.29	4492.46	4230.32	4147.15
10	9141.62	5110.71	6445.21	5475.3	5137.75	4913.33	7446.7	5459.47		10	5067.74	5236.15	5226.71	4993.28	5027.46	5050.59	4916.21	4760.31		10	3777.9	3727.32	3680.03	3585.08	3715.53	3726.68	3595.03	3462.06		10	5451.09	4372.22	4539.5	5909.32	4361.03	4522.58	4244.82	4157.72
10.5	9413.01	5135.02	6567.38	5497.57	5180.19	4931.51	7622.68	5527.63		10.5	5087.19	5255.63	5248.42	5009.94	5046.13	5068.54	4926.01	4768.37		10.5	3800.18	3742.77	3698.23	3596.5	3726.39	3739.27	3607.43	3471.49		10.5	5556.88	4385.81	4559.62	6042.16	4374.06	4549.25	4261.15	4170.49
11	9687.69	5156.33	6678.46	5518.7	5203.23	4949.12	7790.79	5606.95		11	5114.25	5281.35	5279.52	5025.25	5056.44	5081.2	4929.6	4785.16		11	3819.51	3763.29	3707.57	3607.89	3738.86	3762.18	3616.12	3478.52		11	5656.42	4406	4570.42	6171.24	4383.13	4574.71	4272.69	4175
11.5	10013.5	5176.87	6792.21	5563	5238.19	4963.85	7961.61	5676.56		11.5	5141.99	5294.9	5304.89	5038.95	5077.91	5093.46	4942.1	4785.43		11.5	3825.91	3772.85	3715.73	3613.55	3751.82	3766.68	3629.93	3484.25		11.5	5768.17	4423.41	4584.94	6296.94	4401.39	4605.61	4286.68	4188.08
12	10296.6	5194.57	6911.88	5590.1	5267.42	4979.04	8127.67	5752.05		12	5164.86	5320.12	5327.49	5049.01	5088.42	5099.32	4952.46	4800.68		12	3846.75	3786.43	3730.28	3623.19	3757.53	3777.68	3639.25	3497.95		12	5871.21	4430.35	4605.61	6436.28	4413.55	4634.78	4299.8	4196.5
12.5	10608	5215.5	7033.91	5612.11	5298.42	4988.6	8302.32	5828.31		12.5	5197.86	5340.26	5353.93	5068.59	5116.42	5113.4	4968.04	4803.92		12.5	3854.55	3802.32	3741.36	3630.19	3766.74	3788.22	3647.66	3501.11		12.5	5969.38	4445.36	4626.47	6572.61	4424.47	4664.76	4314.27	4207.68
13	10875.3	5243.74	7159.18	5644.14	5325.34	5007.05	8482.04	5904.71		13	5218.4	5357.4	5379.6	5076.97	5132.81	5127.22	4974.7	4817.86		13	3873.46	3818.52	3753.72	3643.85	3783.67	3805.68	3662.64	3511.55		13	6080.01	4460.66	4628.73	6713.55	4432.48	4687.26	4330.06	4211.26
13.5	11203.7	5261.94	7284.2	5676.54	5356.52	5021.2	8665.95	5982.92		13.5	5243.13	5371.78	5395.71	5092.65	5144.74	5137.35	4988.11	4826.84		13.5	3886.03	3834.81	3764.4	3654.01	3793.27	3819.28	3675.73	3519.3		13.5	6188.43	4475.13	4650.36	6843.97	4443.85	4720.17	4345.57	4225.24
14	11533	5284.71	7417.65	5697.45	5391.02	5038.97	8851.54	6059.18		14	5274.8	5392.66	5429.74	5114.5	5162.06	5152.43	4998.36	4839.5		14	3900.48	3845.88	3776.84	3661.12	3806	3830.6	3685.33	3525		14	6308.97	4489.23	4661.6	6998.04	4458.85	4745.88	4365.15	4229.06
14.5	11842	5304.66	7544.22	5740.02	5422.86	5044.54	9027.55	6144.09		14.5	5303.53	5418.22	5449.49	5132.89	5187.13	5171.62	5011.73	4848.19		14.5	3922.63	3865.85	3791.44	3671.85	3817.54	3845.15	3698.34	3538.26		14.5	6393.87	4503.35	4680.26	7126.73	4465.54	4772.46	4372.8	4245.92
15	12153.2	5331.88	7686.7	5764.77	5452.09	5068.15	9223.25	6228.61		15	5328.65	5427.86	5476.14	5145.15	5195.55	5177.34	5028.57	4850.82		15	3932.38	3878.71	3803.08	3677.49	3830.75	3857.83	3709.52	3549.18		15	6512.52	4514.95	4692.91	7270.35	4475.68	4808.96	4388.88	4250.26
15.5	12471.3	5341.85	7817.07	5798.35	5487.31	5083.28	9416.35	6308.58		15.5	5359.66	5446.98	5503.22	5161.39	5221.52	5188.65	5036.47	4861.14		15.5	3946.94	3891.57	3809.81	3687.78	3836.68	3865.4	3716.78	3551.34		15.5	6627.63	4533.32	4708.94	7417.77	4487.71	4839.22	4408.1	4259.1
16	12789.7	5374.51	7934.86	5824.98	5521.38	5093.82	9603.33	6388.55		16	5384.01	5468.64	5526.99	5177.65	5237.06	5202.39	5047.31	4876.04		16	3958.57	3909.86	3824.31	3698.95	3845.82	3880.11	3728.71	3561.08		16	6746.56	4544.8	4718.31	7572.02	4498.71	4870.67	4414.43	4273.53
16.5	13122.1	5392.73	8084.3	5852.13	5537.18	5109.74	9789.54	6468.25		16.5	5418.69	5497.16	5550.48	5186.83	5260.43	5209.22	5060.24	4881.58		16.5	3973.36	3925.49	3836.51	3711.67	3864.68	3892.88	3742.01	3572.83		16.5	6872.71	4558.52	4737.52	7724.2	4507.9	4906.11	4430.03	4279.72
17	13451.2	5412.14	8217.36	5882.43	5577.9	5128.78	9973.73	6556.09		17	5443.51	5505.09	5576.44	5205.71	5270.28	5223.66	5072.99	4894.81		17	3994.97	3937.96	3846.79	3715.11	3870.87	3900.94	3747.63	3578.29		17	6987.63	4571.07	4750.67	7890.53	4517.39	4927.72	4451.12	4287
17.5	13803.4	5443.08	8358.42	5907.71	5616.49	5133.51	10166	6637.86		17.5	5470.54	5527.77	5602.98	5217.59	5297.23	5234.78	5080.13	4898.32		17.5	4000.89	3949.2	3855.3	3724.82	3882.11	3920.22	3763.31	3584.95		17.5	7099.35	4583.76	4757.48	8044.4	4518.57	4965.71	4462.08	4294.41
18	14143.8	5456.16	8507.61	5940.52	5638.76	5154.45	10369.3	6721.81		18	5494.27	5542.59	5624.85	5241.48	5315.42	5246.62	5095.25	4908.65		18	4016.28	3967.89	3867.48	3735.1	3888.93	3929.95	3776.4	3597.96		18	7212.95	4599.35	4772.17	8190.61	4537	4993.55	4477.69	4306.64
18.5	14477.2	5482.19	8643.49	5964.86	5673.97	5172.73	10560.2	6801.62		18.5	5524.93	5569.17	5651.62	5246.15	5333.82	5268.54	5106.38	4917.79		18.5	4031.23	3984.21	3875.81	3747.28	3906.47	3940.91	3781.06	3601.61		18.5	7334.82	4608.33	4784.11	8332.78	4542.15	5030.36	4488.15	4315.02
19	14813.6	5501.21	8791.63	5995.66	5698.29	5183.96	10765.3	6889.86		19	5550.11	5576.46	5679.8	5263.68	5347.37	5277.6	5117.61	4924.39		19	4038.33	3998.36	3885.09	3751.79	3910.09	3957.63	3794.34	3610.51		19	7452.89	4625.25	4797.85	8488.06	4554.79	5060.78	4507.51	4319.26
19.5	15166.2	5521.94	8932.81	6033.52	5734.59	5199.19	10963.7	6982.51		19.5	5576.56	5594.29	5709.45	5286.47	5365.31	5291.05	5126.85	4937.97		19.5	4056.73	4014.76	3897.19	3761.33	3924.99	3962.3	3801.73	3619.48		19.5	7568.04	4635.09	4806.14	8641.76	4567.79	5090.59	4517.86	4331.2
20	15470.5	5539.96	9073.8	6054.89	5769.72	5208.09	11148.2	7058.78		20	5608.82	5612.58	5726.34	5306.21	5375.32	5299.16	5133.68	4948.93		20	4070.1	4028.25	3911.81	3772.07	3934.51	3971.71	3812.73	3629.78		20	7707.78	4649.74	4822.21	8813.01	4570.55	5129.48	4536.71	4332.51
20.5	15860.6	5561.6	9223.57	6084.69	5801.2	5222.37	11358.7	7141.04		20.5	5635.62	5627.4	5751.37	5316.52	5391.18	5309.54	5149.34	4958.4		20.5	4084.84	4034.56	3920.78	3780.3	3945.08	3989.47	3825.8	3637.87		20.5	7809.42	4659.27	4837.65	8976.43	4582.93	5162.16	4552.8	4342.13
21	16197.3	5586.59	9370.3	6109.03	5832.7	5233.38	11561.7	7238.77		21	5654.93	5646.26	5774.26	5331.49	5412.4	5329.52	5164.44	4970.1		21	4092.02	4056.14	3927.8	3789.95	3954.16	4003.47	3835.79	3636.77		21	7939.99	4670.12	4845.02	9121.86	4590.96	5194.25	4560.18	4356.05
21.5	16547	5605.11	9518.81	6137.66	5868.95	5253.08	11777.8	7331.74		21.5	5684.26	5660.57	5801.94	5344.03	5433.7	5329.34	5176.8	4972.51		21.5	4112.41	4067.97	3943.15	3799	3962.74	4016.33	3844.97	3648.22		21.5	8066.25	4684.11	4861.07	9295.52	4599.16	5220.68	4575.25	4361.01
22	16890.1	5622.84	9673.24	6175.42	5895.43	5264.87	11964.8	7415.64		22	5725.66	5683.3	5830.11	5372.57	5447.6	5346.47	5188.41	4987.73		22	4117.32	4079.22	3953.36	3808.64	3971.51	4025.13	3856.13	3659.12		22	8186.61	4695.49	4876.14	9441.88	4612.55	5249.22	4589.74	4370.1
22.5	17273.1	5641.04	9826.57	6197.78	5934.23	5280.98	12180.5	7513.54		22.5	5742.64	5702.47	5852	5383.84	5461.77	5360.76	5194.17	4993		22.5	4139.08	4100.4	3967.38	3820.04	3990.19	4034.93	3872.26	3666.49		22.5	8308.61	4712.73	4881.54	9624.9	4614.97	5290.3	4611.81	4372.98
23	17592.4	5667.51	9983.47	6227.39	5969.89	5295.85	12370	7597.54		23	5768.14	5720.59	5880.44	5401.89	5482.35	5368.02	5210.32	5007.53		23	4143.89	4103.43	3969.61	3826.85	3995.38	4046.6	3877.15	3671.21		23	8431.94	4719.74	4895.71	9776.05	4626.97	5317.47	4623.89	4380.71
23.5	18025.6	5688.18	10149.4	6254.2	5993.67	5304.29	12601.2	7693.62		23.5	5805.04	5733.79	5908.88	5410.15	5505.26	5384.1	5215.99	5012.49		23.5	4163.38	4121.09	3989.19	3837.38	4008.4	4062.85	3887.89	3685.48		23.5	8557.8	4723.43	4904.31	9946.94	4631.14	5353.29	4637.85	4389.45
24	18329.7	5707.52	10306.7	6279.42	6031.03	5323.48	12794.2	7776.95		24	5829.98	5748.08	5928.32	5431.86	5520.96	5403.46	5228.28	5025.18		24	4173.33	4135.77	3998.49	3843.15	4020.41	4071.42	3900.31	3692.2		24	8687.79	4746.15	4913.72	10109.3	4646.94	5395.54	4653.23	4396.44
24.5	18749.6	5730.52	10451	6300.53	6058.3	5338.03	13002.7	7872.66		24.5	5857.77	5768.27	5959.09	5441.07	5530.01	5413.89	5238.65	5027.25		24.5	4191.04	4149.07	4007.07	3863.65	4027.81	4082.08	3912.77	3697.03		24.5	8831.36	4746.99	4927.03	10285.4	4656.24	5429.27	4667.45	4404.03
25	19048.8	5745.83	10607.1	6331.51	6094.07	5349.99	13217.9	7962.6		25	5882.63	5784.32	5981.85	5460.39	5548.35	5424.66	5246.94	5047.38		25	4199.43	4162.12	4024.61	3865.06	4044.31	4091.83	3923.14	3706.81		25	8942.65	4761.65	4945.37	10437.2	4661.49	5461.56	4684.57	4413.24
25.5	19478.6	5760.32	10776	6365.89	6123.45	5362.4	13426.3	8059.33		25.5	5911.7	5798.52	6005.01	5479.87	5570.07	5430.35	5259.65	5056.83		25.5	4213.23	4177.28	4028.67	3875.13	4049.42	4105.15	3925.17	3713.15		25.5	9071.33	4774.24	4951.01	10607	4672.39	5489.15	4698.95	4417.5
26	19872.6	5784.93	10935	6395.27	6159.6	5374.7	13640.1	8151.16		26	5948.73	5812.69	6032.46	5495.3	5589.65	5446.9	5276.89	5062.88		26	4221.34	4185.38	4041.59	3883.45	4061.1	4114.28	3938.23	3725.06		26	9202.45	4782.66	4969.74	10778.3	4672.31	5532.36	4714.72	4425.57
26.5	20217.2	5804.92	11099.4	6422.52	6189.71	5388.2	13875.9	8256.66		26.5	5978.51	5829.23	6051.47	5517.81	5612.62	5462.75	5292.84	5071.48		26.5	4237.27	4201.14	4048.27	3888.84	4069.88	4130.39	3953.89	3728.63		26.5	9341.8	4793.01	4980.25	10947.5	4682.02	5571.9	4735.3	4430.72
27	20574.8	5826.81	11245.7	6444.48	6218.92	5395.97	14071.9	8328.48		27	5995.69	5845.39	6090.25	5529.9	5618.63	5470.7	5298.35	5079.22		27	4244.84	4212.9	4064.58	3901.67	4080.77	4140.82	3962.37	3737.91		27	9472.77	4804.86	4984.1	11120	4689.84	5604.93	4746.51	4445.01
27.5	20925.6	5846.86	11414.7	6475.55	6253.45	5410.45	14301.7	8435.25		27.5	6026.92	5852.36	6109.18	5543.67	5638.76	5481.23	5307.52	5091.4		27.5	4263.11	4226.27	4069.6	3913.99	4087.7	4150.6	3968.52	3748.22		27.5	9597.86	4819.88	4999.46	11294.3	4698	5639.89	4758.36	4447.63
28	21316.8	5863.21	11574.7	6503.84	6279.55	5422	14474	8523.51		28	6061.96	5876.66	6131.13	5562.1	5660.63	5500.71	5315.98	5098.79		28	4278.11	4241.85	4086.1	3926.46	4100	4159.93	3979.96	3761.05		28	9746.5	4824.94	5010.02	11461.6	4704.71	5677.15	4772.94	4450.26
28.5	21731.2	5882.64	11743	6526.21	6313.54	5441.13	14695.8	8625.33		28.5	6100.33	5885.82	6162.68	5576.73	5669.9	5507.21	5328.76	5110.75		28.5	4286.63	4252.6	4090.34	3926.68	4107.23	4167.97	3990.81	3763.57		28.5	9858.13	4836.78	5023.79	11653.4	4709.26	5713.18	4791.61	4457.58
29	22083.3	5902.68	11915.5	6554.67	6344.64	5456.19	14948.4	8735.03		29	6112.07	5898.3	6193.21	5592.61	5687.52	5518.08	5338.38	5116.14		29	4296.47	4265.3	4102.46	3945.13	4117.07	4187.62	4004.02	3776.9		29	9989.12	4852.28	5031.17	11814.2	4721.53	5752.92	4806.24	4465.79
29.5	22470.8	5916.05	12081.1	6578.5	6379.08	5459.67	15161.8	8827.58		29.5	6145.12	5907.59	6216.43	5613.4	5705.4	5522.44	5356.33	5122.46		29.5	4310.61	4280.2	4116.01	3947.49	4127.06	4191.57	4013.59	3783.42		29.5	10152.1	4860.79	5036.35	11994.6	4725.9	5791.99	4823.44	4472.31
30	22854.1	5934.18	12250.9	6606.34	6414.55	5477.06	15363.9	8922.39		30	6167.83	5931.01	6233.81	5628.39	5728.84	5541.82	5358.77	5135.45		30	4326.19	4297.06	4128.68	3957.23	4141.97	4204.28	4025.61	3790.09		30	10258.5	4869.01	5050.04	12184.9	4735.63	5829.81	4838.63	4483.03
30.5	23266.5	5951.2	12406.3	6635.8	6444.85	5492.36	15582.4	9018.08		30.5	6198.13	5946.28	6258.87	5640.84	5733.77	5553.12	5380.87	5141.6		30.5	4335.07	4303.99	4137.93	3970.34	4147.68	4215.18	4023.36	3800.38		30.5	10400.3	4884.93	5059.97	12351	4747.67	5864.73	4851.24	4485.9
31	23624.9	5974.89	12557.1	6656.36	6473.62	5501.13	15798.7	9115.91		31	6226.25	5957.38	6284.79	5657.53	5759.78	5569.84	5379.88	5149.77		31	4349.69	4322.58	4147.08	3978.8	4160.43	4230.31	4042.64	3807.61		31	10540.3	4889.9	5076.77	12547.5	4751.13	5899.19	4869.6	4493.45
31.5	24022	5993.79	12730.1	6681.63	6513.21	5514.15	15997.5	9210.39		31.5	6251.31	5967.19	6318.55	5673.55	5768.8	5577.22	5389.43	5158.37		31.5	4359.38	4333.24	4161.99	3987.46	4172.56	4238.69	4055.07	3813.04		31.5	10677.8	4901.27	5081.48	12704	4756.16	5943.93	4887.55	4496.58
32	24328.6	6014.68	12883.5	6710.38	6536.62	5526.07	16204.1	9300.67		32	6278.93	5989.89	6332.98	5682.86	5791.24	5582.49	5402.94	5173.12		32	4368.46	4346.05	4163.47	3996.84	4178.05	4250.4	4058.14	3817.97		32	10827.3	4912.04	5095.54	12893.3	4762.19	5976.32	4902.58	4509.18
32.5	24745.4	6024.92	13050.5	6740.7	6564.58	5537.62	16422.7	9400.72		32.5	6314.07	5999.13	6367.94	5701.47	5805.47	5599.81	5412.51	5177.78		32.5	4388.43	4359.17	4178.69	4004.33	4187.52	4260.97	4072.2	3830.51		32.5	10960.5	4918.5	5100.38	13086.6	4773.77	6018.73	4916.72	4511.53
33	25132.2	6051.2	13227.8	6760.34	6601.77	5552.33	16633.9	9498.02		33	6340.97	6014.07	6381.16	5727.16	5820.65	5605.52	5420.67	5184.56		33	4402.2	4375.25	4189.51	4016.56	4198.5	4270.85	4081.56	3837.39		33	11102.3	4927.21	5111.73	13248.6	4776.44	6055.72	4930.54	4515.58
33.5	25535.6	6069.25	13395.3	6784.53	6632.05	5561.94	16842.5	9593.54		33.5	6363.63	6033.92	6401.05	5734.53	5831.85	5617.49	5435.38	5189.16		33.5	4403.83	4382.76	4194.08	4020.06	4205.5	4279.64	4090.74	3841.6		33.5	11252.3	4949.66	5113.17	13453.4	4785.29	6095.18	4949.6	4520.96
34	25929.5	6082.53	13569.1	6808	6658.37	5569.56	17074	9694.35		34	6394.86	6037.56	6435.85	5759.04	5852.29	5631.47	5452.18	5203.94		34	4420.25	4398.53	4208.95	4034.36	4218.89	4296.27	4106.02	3855.36		34	11371.2	4952.66	5131.57	13628.9	4795.92	6136.67	4964.65	4527.02
34.5	26292.8	6104.25	13737.8	6830.86	6692.36	5584.6	17277.9	9791.79		34.5	6422.37	6048.2	6455.33	5771.97	5866.99	5644.95	5457.91	5207.79		34.5	4434.54	4414.68	4221.87	4045.41	4231.71	4307.81	4115.44	3861.09		34.5	11495.3	4954.67	5143.09	13799.5	4800.22	6163.51	4979.83	4541.9
35	26714.1	6124.2	13906.9	6864.19	6719.95	5599.02	17494.2	9894.42		35	6448.45	6062.8	6491.86	5786.68	5880.95	5649.69	5469.89	5221.36		35	4445.68	4426.78	4228.86	4054.77	4239.41	4318.08	4124.39	3874.17		35	11647.8	4967.08	5147.69	14002.6	4805.53	6209.13	4992.4	4546.52
35.5	27027.1	6145.19	14076.2	6882.92	6755.18	5608.66	17698.7	9998.88		35.5	6475.09	6085.98	6517.3	5803.66	5901.9	5669	5482.22	5228.18		35.5	4453.76	4433.85	4235.88	4058.54	4245.75	4326	4128.48	3875.63		35.5	11812.3	4979.29	5165.74	14170.8	4815.77	6247.16	5011.51	4546.08
36	27463.6	6164.91	14246.4	6899.45	6781.87	5619.7	17931.6	10099.9		36	6509.18	6087.43	6532.56	5814.57	5914.2	5675.67	5484.36	5235.82		36	4466.06	4445.43	4246.62	4068.31	4259.81	4333.32	4135.49	3882.56		36	11939.2	4978.25	5171.37	14350.2	4816.73	6282.73	5027.87	4556.04
36.5	27824.4	6177.94	14392.2	6930.29	6817.94	5634.5	18135.6	10198.1		36.5	6534.67	6105	6567.41	5829.65	5933.09	5679.82	5501.14	5243.84		36.5	4482.66	4470.34	4264.39	4080.32	4268.39	4350.14	4152.27	3898.47		36.5	12100.8	4992.83	5180.81	14539.3	4824.65	6329.9	5042.34	4562.09
37	28185.6	6195.66	14594.6	6958.68	6847.05	5641.95	18379	10298.8		37	6564.06	6120.47	6592.89	5843.25	5952.1	5691.51	5509.37	5256.09		37	4501.51	4474.75	4276.56	4086.19	4279.68	4359.59	4161.38	3902.49		37	12235.7	5011.99	5187.48	14724.3	4829.95	6364.33	5057.85	4568.11
37.5	28595.5	6210.32	14769.6	6980.32	6885.38	5655.41	18583.8	10403		37.5	6588.07	6133.07	6608.26	5871.13	5963.3	5708.94	5514.83	5264.55		37.5	4503.48	4486.2	4283.32	4097.64	4289.87	4367.76	4169.17	3911.16		37.5	12362.3	5018.91	5193.73	14911	4835.09	6413.36	5077.68	4573.34
38	29067.3	6228.52	14945.5	7002.38	6910.4	5663.09	18823.1	10506.6		38	6622.24	6141.4	6635.03	5877.93	5973.44	5715.01	5523.03	5268.74		38	4522.01	4502.1	4293.97	4108.5	4295.72	4386.68	4177.99	3915.88		38	12524.1	5036.42	5204.1	15100.2	4845.79	6440.52	5090.16	4574.99
38.5	29449.3	6245.64	15126.7	7029.82	6944.75	5674.06	19042.1	10613.4		38.5	6656.76	6161.82	6665.01	5894.66	5989.33	5726.05	5538.09	5278.74		38.5	4533.16	4515.33	4303.29	4123.19	4304.84	4389.33	4187.54	3924.4		38.5	12655.6	5043.87	5220.68	15290.6	4847.09	6483.7	5102.87	4582.54
39	29853.1	6263.94	15297.1	7051.45	6982.7	5688.94	19268.7	10712.2		39	6686.46	6165.6	6683.33	5917.56	6012.59	5742.49	5546.91	5289.1		39	4543.94	4525.25	4310.68	4128.6	4317.79	4403.26	4195.59	3937.23		39	12785.7	5043.18	5225.02	15480.4	4854.52	6528.74	5113.83	4591.83
39.5	30262.9	6283.72	15477.1	7075.88	7011.92	5705.35	19497.1	10822.4		39.5	6704.98	6180.32	6710.18	5929.61	6028.62	5748.69	5559.35	5295.75		39.5	4544	4533.73	4316.34	4132.07	4323.57	4410.45	4206.32	3937.08		39.5	12938.9	5052.96	5232.45	15658.5	4858.5	6567.29	5132.24	4596.88
40	30599	6299.1	15651.5	7087.82	7042.2	5707.55	19697.5	10922.3		40	6735.28	6191.56	6740.13	5947.61	6038.93	5761.74	5565.18	5306.76		40	4561.87	4545.22	4331.04	4147.79	4334.6	4432.11	4220.53	3947.58		40	13089.1	5059.06	5236.98	15844.2	4867.57	6605.91	5155.15	4600.88
40.5	31014.7	6315.74	15827.3	7125.52	7078.51	5722.1	19949.4	11030.2		40.5	6766.35	6202.09	6771.81	5967.47	6049.19	5772.8	5572.85	5314.61		40.5	4574.45	4563.13	4341.85	4161.59	4347.96	4438.36	4225.4	3957.78		40.5	13256.9	5082.19	5257.31	16069.6	4867.41	6645.21	5162.21	4603.75
41	31373.7	6337.19	16024.8	7145.32	7107.99	5731.82	20167.7	11141		41	6803.89	6224.45	6790.13	5983.87	6064.27	5782.54	5593.87	5318.81		41	4586.42	4571.2	4353.14	4164.99	4356.29	4445.91	4233.7	3967.23		41	13398.7	5086.35	5262.28	16248.4	4875.66	6683.77	5181.12	4609.1
41.5	31811.9	6345.52	16202.9	7164.49	7138.79	5747.49	20402.5	11248.9		41.5	6831.78	6226.26	6823.39	5992.12	6088.41	5793.28	5598.69	5333.76		41.5	4592.31	4584.61	4366.25	4173.54	4366.73	4456.49	4245.66	3975.18		41.5	13559	5089.84	5267.95	16437	4883.11	6732.83	5200.31	4614.66
42	32264.9	6371.12	16372.5	7190.97	7170.08	5757.28	20625.4	11355.5		42	6850.93	6235.55	6840.78	6010.21	6105.17	5800.69	5609.77	5340.07		42	4614.18	4599.18	4375.99	4182.85	4376.96	4469.44	4257.29	3984.35		42	13684.1	5095.41	5282.76	16604.8	4883.97	6770.23	5216.63	4619.5
42.5	32708	6388.09	16555.4	7204.95	7202.31	5765.2	20858	11468.8		42.5	6882.54	6261.26	6873.95	6027.43	6117.42	5818.91	5619.56	5343.58		42.5	4618.2	4608.4	4383.09	4188.58	4385.32	4475.41	4265.67	3983.51		42.5	13835.6	5109.35	5287.47	16805.4	4893.34	6811.75	5234.86	4623.39
43	33071.8	6406.83	16743.5	7233.57	7227.35	5775.95	21092.9	11583.4		43	6919.27	6265.07	6892.28	6037.01	6139.47	5819.23	5626.16	5352.77		43	4639.93	4621.03	4396.21	4201.56	4394.87	4489.95	4274.6	3996.35		43	14020.6	5120.32	5295.92	17017.8	4899.86	6858.51	5250.75	4632.18
43.5	33543.4	6417.26	16926.3	7265.53	7259.57	5791.06	21315.1	11683.1		43.5	6953.12	6285.59	6920.76	6058.62	6149.98	5827.05	5636.37	5366.56		43.5	4644.47	4636.09	4407.98	4210.62	4401.83	4496.16	4286.57	4004.2		43.5	14131.5	5131	5315.05	17206.4	4903.48	6896.81	5268.9	4637.08
44	34007.7	6440.41	17106	7279.75	7299.71	5802.03	21547.2	11785.4		44	6972.8	6288.54	6949.13	6078.33	6167.1	5848.21	5641.72	5370.46		44	4655.77	4646.9	4407.93	4215.21	4410.47	4508.74	4291.17	4009.71		44	14293.3	5139.61	5314.79	17404.5	4911.33	6944.85	5282.46	4641.77
44.5	34367.3	6461.64	17298.8	7304.4	7331.39	5811.34	21786.4	11910.8		44.5	7003.27	6313.84	6971.47	6090.02	6184.5	5853.8	5651.13	5381.85		44.5	4668.45	4659.44	4426.57	4223.15	4424.62	4519.37	4300.68	4022.88		44.5	14468.3	5144.62	5326.04	17586.3	4920.05	6977	5298.65	4650.02
45	34703.7	6463.51	17502.4	7323.1	7360.36	5820.21	22006.1	12002.1		45	7034.08	6313.35	6993.97	6101.31	6195.24	5856.28	5666.41	5389.82		45	4680.49	4669.69	4435.63	4234.95	4435.07	4529.64	4314.58	4030.59		45	14578.9	5149.26	5332.51	17768.8	4918.42	7020.91	5312.57	4652.9
45.5	35092	6493.84	17680.9	7349.86	7397.6	5830.56	22223.9	12125.2		45.5	7060.57	6321.05	7018.59	6114.78	6199.83	5877.13	5676.79	5397.74		45.5	4690.75	4677.2	4441.85	4243.43	4441.4	4538.66	4318.9	4037.78		45.5	14748.1	5159.17	5340.38	17985.8	4923.97	7066.94	5330.82	4660.32
46	35531.6	6501.69	17855.3	7366.75	7428.47	5842.22	22470.2	12241.3		46	7087.25	6346.28	7050.24	6137.83	6225.49	5880.59	5685.94	5404.03		46	4698.13	4691.49	4458.23	4255.97	4455.1	4551.29	4334.26	4044.62		46	14916.2	5170.68	5345.58	18169.8	4927.87	7112.14	5349.94	4658.33
46.5	35927	6518.96	18042.3	7396.66	7452.27	5846.79	22684.9	12343.7		46.5	7120.86	6343.3	7079.67	6148.75	6230.55	5887.15	5687.76	5414.01		46.5	4710.25	4702.98	4462.42	4262.37	4456.87	4556.42	4338.3	4049.06		46.5	15076.6	5175.51	5355.3	18390.9	4934.72	7142.71	5364.34	4663.54
47	36386.3	6534.31	18236.5	7426.3	7485.23	5863.35	22930.6	12455.2		47	7144.88	6356.8	7104.96	6161.53	6251.96	5902.5	5705.25	5422		47	4718.02	4718.47	4473.58	4274.95	4472.45	4569.1	4351.18	4058.64		47	15241.2	5187.8	5362.11	18581.2	4939.12	7194.8	5383.83	4666.36
47.5	36782.7	6554.46	18403.1	7440.21	7516.25	5878.82	23168.8	12570.9		47.5	7176.21	6371.02	7122.78	6171.73	6268.74	5914.34	5714.99	5429.03		47.5	4733.01	4721.06	4484.98	4278.87	4479.82	4577.15	4358.27	4068.51		47.5	15354.4	5191.39	5378.07	18748.1	4941.78	7240.82	5395.41	4671.81
48	37208.4	6574.89	18618.1	7457.72	7554.56	5883.01	23393.3	12674.7		48	7209.11	6376.75	7154.78	6195.33	6290.15	5924.64	5721.43	5440.61		48	4740.38	4739.82	4488.26	4287.7	4485.53	4585.54	4370.45	4075.41		48	15507.6	5201.57	5381.99	18962.7	4945.93	7285.28	5416.66	4680.53
48.5	37648.8	6591.92	18809	7481.83	7588.06	5894.47	23637.2	12782.2		48.5	7231.47	6391.28	7172.83	6212.65	6301.17	5931.82	5733.76	5449.94		48.5	4757.57	4750.02	4504.64	4299.31	4496.27	4599.62	4377.64	4085.86		48.5	15679	5203.51	5389.95	19182.7	4953.98	7328.63	5434.36	4678.54
49	38059.2	6610.73	18997.9	7506.61	7619.72	5907.56	23868.9	12896.1		49	7265.6	6409	7199.25	6223.52	6306	5942.63	5747.02	5453.53		49	4764.97	4759.83	4515.79	4307.32	4508.38	4605.79	4387.72	4089.32		49	15854	5217.83	5397.87	19373.5	4962.32	7366.65	5442.67	4687.99
49.5	38480.7	6617.7	19182.5	7528.25	7649.78	5916.3	24125.2	13022.8		49.5	7296.91	6411.92	7225.49	6246.53	6333.4	5958.68	5747.35	5463.46		49.5	4773.39	4769.6	4522.11	4321.01	4514.08	4624.45	4400.17	4092.76		49.5	15998	5228.69	5404.99	19534.5	4960.11	7410.36	5468.11	4692.91
50	38973.5	6633.71	19385.9	7552.86	7679.64	5925.74	24349.6	13139.6		50	7334.86	6433.46	7253.53	6249.51	6341.63	5969.34	5762.29	5465.57		50	4779.33	4787.83	4535.77	4330.08	4523.22	4634.19	4407.25	4107.25		50	16131.7	5239.13	5419.86	19737.5	4972.31	7461.19	5484.5	4693.35
50.5	39294.3	6648.73	19568.4	7569.46	7703.26	5935.68	24580.9	13244.6		50.5	7358.69	6437.59	7272.48	6270.31	6353.03	5981.21	5773.69	5477.59		50.5	4798.89	4797.53	4543.96	4337.35	4542.81	4636.48	4419.43	4112.85		50.5	16282.1	5240.03	5427.26	19945	4971.13	7495.41	5500.26	4699.53
51	39715.4	6669.11	19758.6	7592.86	7745.95	5943.97	24775.9	13353.9		51	7394.67	6441.39	7313.23	6291.62	6378.46	5982.46	5774.03	5480.22		51	4812.78	4811.17	4550.82	4347.2	4540.77	4647.21	4422.9	4124.42		51	16407.9	5249.09	5430	20136.6	4976.9	7549.61	5516.26	4709.09
51.5	40150.2	6687.44	19936.9	7611.29	7771.78	5952.09	25013.1	13463.8		51.5	7421	6455.11	7323.68	6299.81	6378.22	5999.79	5787.11	5487.25		51.5	4815.19	4819.81	4562.73	4356.65	4555.71	4657.07	4432.35	4129.79		51.5	16609.8	5261.01	5444.71	20323.9	4981.43	7592.37	5538.07	4715.2
52	40550.1	6704.1	20118.7	7639.19	7802.28	5960.41	25252.9	13571.7		52	7443.17	6475.97	7348.39	6310.53	6398.92	6006.98	5793.89	5493.21		52	4833.63	4830.97	4568.14	4367.63	4560.4	4672.13	4443.96	4135.55		52	16740.3	5265.27	5448.72	20554.2	4983.51	7628.72	5547.71	4724.67
52.5	41050.7	6714.08	20315.6	7652.89	7834.71	5976.18	25515.9	13697.1		52.5	7472.14	6476.13	7382.47	6338.96	6412.1	6010.88	5806.43	5507.23		52.5	4841.66	4839.86	4583.59	4368.46	4581.72	4675.98	4455.82	4148.89		52.5	16900.2	5276.7	5451.3	20739	4990.22	7677.72	5564.77	4723.37
53	41353.8	6726.96	20514.1	7672.18	7865.51	5979.22	25721.6	13808.3		53	7501.84	6484.97	7403.58	6343.73	6433.61	6028.8	5806.19	5515.13		53	4856.87	4847.37	4595.76	4385.73	4579.91	4691.88	4460.04	4152.5		53	17092.1	5281.47	5468.25	20937	5002.35	7720.35	5583.24	4726.25
53.5	41840.7	6745.52	20724.5	7692.8	7895.75	5995.32	25934	13928.4		53.5	7533.62	6496.53	7433.77	6356.58	6447.3	6035.74	5825.76	5526.28		53.5	4862.64	4860.23	4608.45	4392.06	4594.18	4701.33	4473.19	4157.9		53.5	17204.8	5291.69	5478.51	21124	5004.26	7760.08	5599.3	4733.39
54	42286.5	6769.79	20900.9	7704.8	7929.43	6008.25	26205.4	14039.6		54	7566.43	6509.47	7457.04	6377.47	6461.52	6042.59	5833.02	5524.08		54	4875.35	4863.15	4604.35	4398.61	4594.48	4706.21	4482.12	4165.34		54	17383.4	5294.82	5483.01	21333.4	5005.99	7806.79	5614.71	4732.86
54.5	42677	6773.93	21096.3	7733.12	7962.32	6009.3	26444	14162.2		54.5	7586.34	6519.25	7488.06	6395.27	6471.77	6043.81	5840.7	5536.42		54.5	4884.34	4882.98	4621.1	4412.25	4610.41	4721.44	4496.82	4176.97		54.5	17541.4	5310.67	5485.44	21494.6	5013.86	7851.82	5631.75	4735.88
55	43100.1	6801.44	21295.6	7755.44	7981.48	6022.39	26646.1	14273.4		55	7629.75	6522.63	7517.35	6398.33	6485.4	6065.89	5850.03	5543.25		55	4893.2	4888.64	4635.26	4415.59	4620.55	4729.42	4500.54	4182.33		55	17716.7	5316.51	5494.99	21723.6	5009.46	7902.46	5650.31	4739.46
55.5	43563.5	6810.92	21465.1	7777.71	8017.46	6032.92	26894.3	14372.6		55.5	7644.51	6548.44	7529.79	6419.87	6505.35	6072.09	5859.03	5551.4		55.5	4906.63	4910.18	4637.43	4428.59	4627.12	4740.02	4513.18	4190.12		55.5	17879.9	5316.98	5501.99	21919	5020.04	7952.12	5667.41	4747.61
56	43987.5	6832.84	21680.7	7791.52	8048.38	6037.28	27134.6	14506.4		56	7678.42	6547.61	7564.52	6429.11	6511.64	6071.86	5865.46	5558.23		56	4913.07	4914.21	4654.59	4436.27	4636.1	4749.28	4522.33	4199.55		56	18005.3	5326.9	5511.4	22133.8	5017.36	7981.12	5686.97	4748.61
56.5	44382.5	6850	21851.6	7814.08	8078.43	6056.41	27339.8	14612.7		56.5	7702.23	6551.38	7581.79	6441.11	6531.17	6084.04	5870.75	5562.66		56.5	4923.22	4924.82	4656.08	4448.14	4646.16	4766.31	4527.37	4199.4		56.5	18166.8	5341.38	5515.24	22311.6	5024.6	8039.78	5698.56	4756.31
57	44716.6	6865.12	22059.9	7822.77	8116.42	6052.43	27575.9	14733.4		57	7729.09	6562.12	7600.87	6456.06	6548.76	6094.25	5878.77	5572.87		57	4934.83	4934.65	4662.18	4447.81	4656.68	4764.58	4537.68	4209.65		57	18347.6	5346.83	5523.82	22532.7	5032.53	8083.67	5716.7	4761
57.5	45174.4	6865.59	22241.4	7850.57	8139.45	6068.31	27824.8	14830.6		57.5	7763.99	6580.65	7621.63	6476.09	6560.75	6102.77	5888.44	5583.7		57.5	4953.92	4946.13	4676.85	4463.48	4667.51	4780.37	4549.94	4220.77		57.5	18471.3	5350.3	5536.05	22716.9	5033.88	8118.85	5732.2	4766.67
58	45550.2	6877.41	22441.7	7873.15	8178.81	6076.06	28046.9	14938.7		58	7798.12	6588.57	7653.53	6494.88	6567.74	6113.54	5895.03	5586		58	4951.2	4954.93	4688.59	4468.57	4671.46	4790.08	4552.03	4222.34		58	18645.1	5371.54	5542.05	22936.3	5041.67	8176.6	5754.98	4767.97
58.5	45962	6907.9	22610.8	7894.08	8209.63	6078.98	28285.6	15063.3		58.5	7823.19	6602.64	7683.19	6510.94	6583.31	6130.09	5898.03	5596.9		58.5	4967.26	4973.6	4696.32	4480.79	4687.15	4803.24	4571.5	4232.39		58.5	18821.2	5363.82	5549.55	23142.6	5046.32	8218.51	5768	4774.95
59	46500.2	6915.48	22836.5	7917.51	8242.19	6092.35	28522.7	15160.4		59	7858	6600.67	7700.57	6521.36	6601.16	6132.4	5913.02	5600.41		59	4982.07	4978.67	4705.32	4491.61	4689.74	4809.61	4574.53	4243.86		59	18962.7	5376.51	5560.64	23331.7	5049.9	8259.89	5798.48	4778.56
59.5	46835.1	6936.65	23016.3	7943.7	8268.28	6107.12	28745.3	15292.8		59.5	7881.9	6612.24	7726.7	6538.25	6619.08	6149.93	5924.87	5609.43		59.5	4990.55	4984.83	4715.33	4500.67	4701.4	4812.68	4581.01	4251.35		59.5	19117.6	5384.27	5562.41	23530.3	5049.99	8312.73	5810.45	4783.06
60	47338	6955.59	23225.1	7943.55	8296.46	6111.26	28969.9	15402.5		60	7913.98	6630.72	7753.13	6549.39	6625.31	6150.12	5929.39	5608.35		60	5002.82	4996.88	4721.73	4503.75	4706.26	4825.6	4585.76	4257.42		60	19318.5	5390.18	5572.02	23718.9	5060.14	8358.93	5823.61	4792.89
60.5	47798.2	6971.39	23424.6	7975.57	8331.71	6116.64	29249.7	15526.6		60.5	7939.54	6630.93	7777.92	6570.11	6647.63	6158.13	5940.57	5621.13		60.5	5009.88	5012.42	4731.06	4518.05	4716.94	4837.39	4600.19	4261.1		60.5	19455.5	5401.25	5579.4	23971.2	5064.26	8415.23	5846.54	4788.09
61	48163.6	6982.82	23607.7	7998.28	8356.68	6134.7	29451	15638.5		61	7980.43	6648.21	7803.97	6582.24	6653.84	6167.9	5950.09	5631.38		61	5019.1	5022.82	4741.29	4529.98	4727.07	4846.42	4605.9	4271.68		61	19650.5	5407.66	5587.44	24160.5	5067.69	8443.28	5858.95	4792.44
61.5	48571.3	6987.45	23792.6	8013.77	8393.16	6142.49	29701.2	15742.3		61.5	7994.99	6658.79	7829.97	6591.46	6665.73	6175.54	5959.76	5634.56		61.5	5030.88	5037.39	4750	4531.59	4733.41	4859.81	4622.71	4275.43		61.5	19846.6	5415.16	5590.67	24346.7	5065.47	8492.2	5881.26	4791.78
62	48956.9	7019.54	23960.4	8029.32	8418.46	6147.14	29931	15881.8		62	8025.17	6664.71	7852.24	6606.44	6675.54	6186.77	5964.22	5638.47		62	5041.01	5039.84	4755.28	4537.51	4739.5	4862.94	4621.54	4281.15		62	19950.9	5410.98	5605.8	24574.3	5073.38	8536.57	5895.49	4803.44
62.5	49345.7	7024.92	24183.2	8052.39	8450.33	6157.19	30149.5	15999.7		62.5	8067.29	6668.39	7878.44	6625.03	6698.62	6203.24	5972.82	5654.03		62.5	5045.78	5054.27	4769.88	4547.66	4753.88	4875.19	4633.24	4294.37		62.5	20120.1	5434.02	5607.92	24770.5	5077.23	8597.27	5912.12	4805
63	49841.4	7038.58	24400.6	8069.91	8479.44	6176.32	30369.3	16116.3		63	8083.69	6670.91	7907.94	6638.7	6716.46	6209.3	5981.34	5654.86		63	5059.22	5062.71	4781.56	4558.14	4764.68	4879.51	4644.55	4299.92		63	20274.6	5433.11	5614.13	24957.2	5078.04	8637.58	5931.55	4809.62
63.5	50199.7	7047.1	24580	8079.51	8502.79	6172.45	30645	16237		63.5	8113.85	6696.82	7927.18	6651.91	6718.16	6216.77	5986.64	5665.48		63.5	5073.58	5073.23	4791.31	4571.88	4769.58	4897.23	4651.93	4304.3		63.5	20446	5449.44	5624.86	25188.7	5080.5	8695.15	5956.71	4814.46
64	50655.9	7061.39	24772.5	8103.36	8536.03	6183.85	30847.6	16349.3		64	8147.9	6696.99	7955.62	6660.01	6727.91	6225.01	5989.32	5673.51		64	5077.63	5082.44	4797.01	4578.45	4781.25	4903.63	4663.68	4313.6		64	20596.2	5445.98	5625.33	25366.7	5082.39	8732.88	5971.32	4815.71
64.5	51081.3	7088.35	24988.7	8129.51	8570.9	6199.06	31129.4	16466.8		64.5	8174.84	6703.71	7982.82	6673.38	6740.67	6230.42	5998.58	5680.67		64.5	5083.77	5087.45	4800.04	4586.15	4787.05	4911.73	4668.79	4324.3		64.5	20782.3	5459.32	5638.18	25567.5	5086.43	8779.15	5986.35	4818.47
65	51552.1	7095.59	25187.3	8145.06	8597.36	6198.66	31314.5	16583.3		65	8212.92	6709.57	8014.79	6689.37	6755.48	6240.85	6014.83	5685.59		65	5100.36	5113.32	4820.26	4605.26	4792.52	4924.91	4682.37	4332.96		65	20930.2	5467.11	5648.7	25787.4	5090.45	8827.49	5998.26	4824.18
65.5	51971.9	7114.06	25400.9	8157.54	8635	6210.99	31573.4	16697.9		65.5	8228.88	6726.99	8030.41	6712.49	6780.89	6243.52	6012.77	5692.01		65.5	5118.42	5116.53	4827.9	4608.11	4804.74	4931.8	4684.22	4339.14		65.5	21121	5476.43	5656.84	25943.5	5095.52	8875.19	6016.95	4826.67
66	52311.8	7126.23	25589.3	8175.22	8661.9	6214.4	31828.5	16814.4		66	8256.2	6740.11	8057.43	6725.22	6783.73	6255.19	6023.24	5699.14		66	5126.65	5123.97	4840.21	4616.53	4815.07	4936.45	4695.11	4346.6		66	21267.6	5478.05	5658.5	26145	5101.64	8917.35	6033.53	4826.44
66.5	52929.4	7132.43	25793.6	8198.48	8697.72	6230.73	32076.6	16936.9		66.5	8292.78	6736.96	8079.02	6737.41	6793.14	6260.7	6038.03	5700.83		66.5	5129.26	5136.31	4849.96	4628.9	4818.26	4949.16	4707.41	4349.45		66.5	21478.7	5491.7	5658.68	26362.6	5103.73	8963.94	6058.63	4833.18
67	53227.6	7161.48	25977.2	8211.01	8729.08	6237.59	32319	17056.9		67	8318.08	6754.4	8113.51	6757.34	6812.18	6265.45	6039.01	5716.25		67	5141.49	5146.84	4848.83	4634.38	4827.78	4955.79	4710.26	4357.99		67	21616.2	5497.39	5666.42	26588.9	5111.89	9016.51	6075.59	4834.3
67.5	53709.5	7175.43	26196.3	8236.83	8758.83	6248.31	32533.4	17177.5		67.5	8355.22	6751.62	8130.24	6765.34	6823.47	6284.98	6055.78	5718.34		67.5	5150.44	5158	4868.86	4641.17	4844.97	4965.4	4728.39	4367.25		67.5	21800.8	5504.03	5677.01	26776.7	5106.41	9055.1	6093.95	4843.49
68	54073.2	7184.23	26381.8	8247.04	8793.09	6247.98	32742.3	17289.2		68	8381.91	6771.47	8157.71	6784.84	6843.35	6288.44	6052.96	5724.3		68	5160.11	5168.11	4875.02	4656.49	4851.88	4989.96	4733.15	4377.9		68	21980.4	5504.65	5683.01	27013.2	5113.62	9108.26	6115.62	4842.3
68.5	54452.5	7198.28	26607.6	8271.37	8820.3	6255.29	33009.3	17427		68.5	8426.42	6773.59	8185.78	6785.1	6861.67	6299.54	6065.9	5733.23		68.5	5169.67	5176.33	4883.59	4657.89	4856.95	4988.63	4746.1	4382.42		68.5	22066.9	5511.21	5691.57	27215.1	5117.73	9163.52	6126.42	4847.22
69	54889	7223.21	26804.7	8278.96	8849.38	6268.36	33245.1	17540.3		69	8445.46	6781.36	8213.62	6805.32	6863.76	6304.56	6073.48	5739.1		69	5180.6	5183.5	4895.1	4667.09	4870.42	4995.78	4757.94	4388.96		69	22281.8	5520.49	5701.31	27392.9	5117.49	9205.9	6149.22	4852.25
69.5	55274.5	7230.69	26999.7	8296.84	8880.25	6275	33498.1	17652.4		69.5	8466.71	6791.89	8234.12	6820.51	6882.83	6306.77	6081.79	5742.46		69.5	5193.04	5201.26	4899.34	4674.54	4872.48	5009.05	4765.54	4393.69		69.5	22476.6	5531.68	5705.94	27646.7	5124.13	9246.31	6166.97	4853.94
70	55747.5	7233.24	27194.9	8333.43	8904.17	6284.87	33762.4	17784.4		70	8496.74	6803	8260.18	6839.33	6896.92	6330.91	6090.47	5748.22		70	5206.62	5207.31	4907.93	4682.42	4883.11	5020.3	4769.88	4401.48		70	22641.7	5533.54	5711.65	27838.6	5129.58	9309.92	6186.04	4856.9
70.5	56184	7256.85	27408.3	8336.58	8945.57	6290.6	34005.5	17914.8		70.5	8530.78	6817.71	8281.77	6847.59	6904.97	6327.83	6098.02	5757.45		70.5	5216.29	5216.55	4918.75	4691.47	4894.33	5024.14	4780.28	4412.76		70.5	22769.3	5541.03	5721.35	28001.1	5131.2	9347.7	6202.78	4866.3
71	56697.1	7261.92	27600.9	8360.08	8968.88	6304.12	34237.5	18024		71	8561.83	6825.01	8306.89	6859.06	6922.96	6346.22	6103.95	5759.31		71	5223.91	5229.2	4924.86	4701.97	4907.52	5030.55	4788.12	4412.09		71	22917.9	5541.63	5724.96	28187.1	5135.07	9393.83	6220.64	4864.49
71.5	57115.2	7283.36	27842.9	8364.66	9008.89	6311.61	34507.2	18163.2		71.5	8586.22	6820.31	8349.79	6868.07	6937.5	6351.7	6114.64	5767.18		71.5	5229.22	5228.61	4937.63	4711.44	4910.14	5038.06	4791.65	4421.1		71.5	23156.7	5560.97	5733.4	28435.7	5141.27	9455.13	6236.76	4872.04
72	57608.4	7303.86	28006.5	8400.36	9032.4	6316.35	34680.4	18281.1		72	8624.32	6826.29	8367.69	6891.16	6950.89	6357.81	6117.55	5775.51		72	5245.51	5242.3	4941.46	4719.69	4917.91	5048.67	4804.59	4433.32		72	23275.1	5558.21	5734.26	28605.2	5142.33	9498.48	6254.14	4874.02
72.5	58011.6	7317.28	28234.7	8413.96	9068.66	6322.42	34991.5	18402		72.5	8666.1	6842.44	8386.82	6906.01	6955.87	6363.92	6127.91	5784		72.5	5249.7	5246.25	4951.87	4728.69	4928.67	5057.05	4811.97	4436.81		72.5	23422.5	5558.65	5743.87	28810.6	5149.08	9546.8	6273.47	4874.7
73	58391.1	7329	28451.4	8418.68	9097.9	6338.57	35229.2	18525.4		73	8680.4	6848.11	8420.57	6916.7	6967.47	6370.39	6135.19	5787.35		73	5257.47	5269.57	4961.91	4734.4	4936.72	5069.73	4821.34	4445.72		73	23572.2	5576.86	5755.42	29030.5	5145.95	9599.41	6291.84	4879.63
73.5	58861.5	7342.11	28641.4	8449.67	9123.77	6344.39	35474.1	18655.6		73.5	8719.54	6849.83	8436.75	6924.57	6977.96	6380.05	6138.43	5797.55		73.5	5270.7	5279.24	4971.85	4742.27	4948.94	5076.95	4828.63	4453.83		73.5	23757.9	5571.14	5757.23	29245.8	5154.32	9630.71	6308.71	4886.09
74	59260.6	7361.54	28840.8	8459.45	9159.75	6352.72	35652.8	18772.5		74	8756.97	6867.68	8467.69	6943.23	6994.11	6393.03	6145.4	5803.77		74	5285.19	5282.34	4979.84	4747.44	4951.8	5083.72	4840.39	4457.35		74	23924.6	5593.29	5764.36	29419.3	5150.8	9690.66	6321.81	4884.05
74.5	59749.6	7369.71	29022.6	8479.84	9184.76	6354.31	35936	18888.7		74.5	8765.13	6870.97	8498.76	6963.12	7011.18	6405.07	6154.15	5803.53		74.5	5294.33	5291.73	4997.86	4764.94	4966.69	5098.77	4850.13	4469.43		74.5	24066.7	5590.55	5774.39	29636.4	5160.65	9732.49	6339.34	4888.17
75	60093.1	7374.29	29289.2	8497.16	9225.83	6366.81	36211.3	19017		75	8799.17	6890.31	8518.56	6984.13	7029.62	6411.48	6153.91	5816.82		75	5301.37	5304.75	5000.73	4768.51	4971.81	5101.63	4857.63	4474.39		75	24265.9	5602.18	5781.43	29826	5156.75	9788.55	6361.8	4891.03
75.5	60471.7	7399.18	29480.2	8524.07	9252.67	6374.75	36413.1	19156.3		75.5	8829.54	6883.35	8539.6	6988.58	7036.28	6416.37	6167.71	5820.47		75.5	5307.16	5308.75	5007.76	4777.87	4981.37	5112.39	4863.56	4483.25		75.5	24430.5	5608.01	5780.22	30018.2	5157.77	9841.54	6376.89	4895.31
76	60971.7	7422.53	29652.5	8531.29	9288.6	6386.93	36704	19272		76	8851.52	6900.43	8575.53	6997.04	7057.76	6435.44	6166.2	5827.26		76	5322.57	5324.84	5014.85	4787.19	4983.84	5120.2	4873.65	4488.63		76	24626	5615.92	5788.87	30214.9	5165.55	9885.22	6398.4	4896.33
76.5	61442.8	7427.7	29902.1	8539.77	9318.47	6390.93	36946.2	19407.4		76.5	8890.76	6901.37	8587.57	7008.24	7060.35	6443.27	6183.88	5834.77		76.5	5330.78	5331.37	5022.34	4798.21	4996.21	5124.85	4874.22	4490.92		76.5	24812	5611.36	5802.64	30438.5	5170.43	9928.49	6417.92	4901.18
77	61864.9	7442.55	30087.5	8570.34	9344.77	6399.35	37194	19516.5		77	8918.54	6916.85	8618.56	7030.39	7070.27	6440.84	6185.35	5839.61		77	5340.52	5337.19	5032.64	4804.03	5001.77	5134.49	4886.13	4500.28		77	24944.8	5623.06	5803.03	30636.6	5168.43	9965.63	6439.11	4900.75
77.5	62351.8	7458.02	30307.3	8587.07	9370.82	6404.02	37430.3	19642.4		77.5	8950.19	6918.31	8651.15	7037.18	7086.83	6457.17	6195.06	5846.69		77.5	5347.21	5353.26	5041.65	4812.17	5014.26	5148.04	4894.23	4509.12		77.5	25151.3	5629.42	5810.77	30845.6	5176.58	10026.1	6456.96	4908.61
78	62710.9	7471.78	30531.8	8601.74	9413.33	6412.31	37666.9	19771.3		78	8998.26	6929.94	8663.87	7054.37	7102.21	6464.98	6205.72	5851.35		78	5360.4	5350.62	5050.18	4819.5	5019.2	5150.6	4902.68	4513.09		78	25276.8	5640.9	5818.59	31024.6	5177.33	10072.2	6476.25	4909.99
78.5	63253	7486.73	30738.2	8611.41	9434.86	6414.31	37924.3	19899.4		78.5	9014.33	6937.97	8704.51	7066.81	7108.51	6477.63	6207.05	5858.92		78.5	5363.25	5378.6	5057.01	4831.93	5024.89	5164.34	4914.82	4518.99		78.5	25461.9	5641.4	5822.49	31256.3	5175.22	10126.3	6488.95	4909.76
79	63637.3	7503.4	30963	8637.86	9467.33	6426.83	38116.2	20018.5		79	9041.51	6936.57	8715.16	7085.63	7118.2	6475.68	6215.58	5863		79	5375.28	5376.13	5072.46	4834.82	5036.31	5174.85	4913.4	4524.56		79	25675.2	5660.93	5831.89	31474.6	5180.41	10173.6	6505.91	4918.42
79.5	64062.9	7505.39	31149.4	8657.85	9495.01	6434.46	38389.6	20150.1		79.5	9070.17	6962.97	8760.93	7094.9	7141.28	6489.65	6226.82	5869.79		79.5	5388.71	5387.28	5073.85	4845.88	5039.79	5170.99	4925.93	4539.36		79.5	25809.5	5661.29	5833.33	31629.2	5186.98	10211.9	6526.7	4917.53
80	64395	7523.95	31367	8668.77	9529.33	6439.3	38645.3	20275.7		80	9115.22	6962.71	8764.87	7114.96	7147.34	6493.16	6233.85	5873.73		80	5395.54	5407.58	5080.96	4852.69	5055.76	5187.4	4943.65	4542.25		80	25941.7	5665.67	5834.48	31837.5	5187.35	10262.5	6546.29	4920.23
80.5	64665.3	7533.02	31612.9	8687.83	9561.23	6448.61	38927.1	20426.6		80.5	9127.53	6970.82	8796.75	7126.68	7161.65	6498.78	6239.73	5885.8		80.5	5406.58	5407.09	5095.21	4860.41	5058.38	5200.59	4946.71	4551.32		80.5	26129.9	5669.91	5854.21	32022.4	5188.68	10329.4	6567.89	4924.83
81	64681.4	7545.53	31791.1	8709.02	9584.31	6461.84	39175.6	20529.4		81	9167.28	6984.82	8826.57	7132.12	7173.5	6511.16	6244.73	5889.43		81	5414.43	5415.73	5106.07	4871.8	5070.6	5206.19	4954.8	4556.97		81	26300	5684.27	5855.43	32270.8	5196.67	10367.3	6588.14	4927.32
81.5	64695	7578.31	32012	8720.97	9615.79	6464.78	39392.3	20635.8		81.5	9194.73	6986.76	8853.03	7147.09	7181.54	6513.2	6248.51	5894.03		81.5	5428.85	5419.96	5116.4	4879.37	5081.35	5208.76	4963	4563.57		81.5	26438.2	5683.44	5859.69	32476.9	5192.16	10428.4	6602.74	4931.89
82	64702.5	7576.34	32235	8734.1	9637.83	6470.05	39647.9	20777.8		82	9221.38	6980.97	8874.22	7163	7204.32	6522.29	6254.7	5898.05		82	5436.75	5428.77	5118.92	4886.63	5085.62	5219.16	4971.67	4566.77		82	26641.8	5683.83	5858.63	32622.5	5193.27	10458	6623.83	4936.26
82.5	64709.8	7598.07	32413.3	8749.64	9678.72	6482.18	39885.4	20898.1		82.5	9252.59	6988.95	8900.64	7180.97	7215.05	6540.49	6261.2	5904.12		82.5	5446.65	5440.27	5132.85	4896.37	5087.92	5235.15	4979.45	4574.89		82.5	26843.4	5702.08	5871.62	32825.6	5195.26	10530.4	6639.8	4936.95
83	64718.3	7611.66	32660.9	8769.5	9716.23	6488.81	40150.3	21040.7		83	9304.28	7005.54	8943.49	7190.63	7217.95	6552.15	6273.19	5912.51		83	5451.04	5454.46	5136.78	4903.73	5102.64	5240.89	4990.68	4580.95		83	27051.3	5692.25	5885.81	33028.5	5201.43	10567.6	6665.54	4935.77
83.5	64723.9	7630.36	32819.8	8779.04	9739.98	6493.13	40446.8	21168.5		83.5	9308.59	7005.13	8944.75	7201.09	7235.55	6550.57	6274.52	5919.59		83.5	5467.11	5456.48	5141.63	4910.03	5117.36	5247.14	4996.38	4587.54		83.5	27151.5	5704.32	5881.7	33211.2	5207.02	10610.7	6677.94	4945.94
84	64728.3	7634.34	33059.5	8800.85	9769.26	6511.02	40619.2	21284.1		84	9342.2	7011.87	8975.17	7219.38	7253.12	6564.13	6281.42	5918.28		84	5472.16	5477.09	5149.06	4916.73	5116.34	5252.98	5002.18	4595.51		84	27284.6	5713.3	5897.24	33431.8	5205.83	10654.8	6690.52	4945.27
84.5	64734.3	7655.86	33275.9	8818	9798.58	6514.2	40834.8	21408.8		84.5	9371.8	7019.6	9003.63	7230.53	7256.1	6563.31	6295.69	5933.77		84.5	5484.68	5479.59	5158.45	4926.67	5125.74	5265.29	5013.67	4606.76		84.5	27456.5	5716.57	5903.64	33648.7	5211.75	10717.6	6717.31	4949.2
85	64739.6	7667.76	33504.8	8837.53	9843.89	6520.67	41128.1	21548.5		85	9399.96	7036.08	9036.22	7236.61	7266.46	6574.41	6295.7	5940.6		85	5497.49	5487.95	5168.46	4938.25	5133.68	5272.25	5020.93	4612.38		85	27682	5723.8	5902.45	33815.7	5209.16	10762.2	6726.54	4945.78
85.5	64744.3	7680.93	33712.4	8843.49	9864.24	6523.02	41360.4	21659.2		85.5	9427.09	7041.99	9067.62	7253.11	7285.33	6579.17	6301.32	5937.82		85.5	5504	5501.5	5177.28	4944.42	5137.22	5282.41	5026.69	4619.42		85.5	27787.3	5723.39	5910.3	33992.9	5214.53	10804.7	6756.59	4949.43
86	64748.5	7684.2	33925.1	8855.46	9897.96	6536.49	41622.3	21786.7		86	9464.19	7043.06	9081	7273.13	7298.39	6584.42	6313.18	5949.98		86	5514.92	5506.24	5187.02	4948.6	5152.76	5288.19	5033.91	4625.87		86	28025.1	5737.62	5917.75	34198.2	5216.08	10853.7	6762.05	4957.67
86.5	64753.3	7704.65	34099.3	8881.59	9912.73	6534.52	41855.7	21912.7		86.5	9491.97	7053.77	9105.93	7280.65	7303.49	6596.34	6318.76	5947.93		86.5	5520.07	5515.77	5193.76	4952.74	5160.77	5298.22	5045.6	4626.73		86.5	28191.2	5745.74	5920.19	34434.6	5218.64	10917.7	6783.74	4958.17
87	64757.5	7715.06	34304.1	8890.87	9948.04	6540.14	42078.6	22038.9		87	9540.42	7054.38	9131.47	7286.53	7325.08	6600.94	6326.9	5955.12		87	5526.26	5530.74	5199.56	4970.89	5172.46	5301.16	5062.33	4636.74		87	28309.1	5748.87	5931.14	34598.3	5221.89	10955.5	6798.81	4956.85
87.5	64761.7	7738.77	34523.6	8907.84	9976.66	6556.09	42347.5	22155.9		87.5	9545.3	7066.17	9150.78	7303.44	7330.52	6616.57	6326.45	5962.09		87.5	5541.28	5541.46	5207.13	4978.68	5177.88	5320.82	5058.39	4647.78		87.5	28555.8	5756.8	5930.83	34825.7	5220.6	11015.3	6821.01	4963.09
88	64765.1	7744.37	34754.6	8922.32	10017.4	6563.5	42580.1	22285.7		88	9582.36	7067.48	9180.54	7313.6	7339.78	6613.34	6338.91	5965.16		88	5555.14	5544.49	5220.89	4986.88	5181.58	5326.45	5065.63	4651.3		88	28683.9	5758.96	5940	34993.9	5224.17	11059.7	6847.32	4965.59
88.5	64767.6	7752.97	34945	8943.19	10046.7	6561.28	42843.1	22416.4		88.5	9626.23	7077.74	9203.88	7339.3	7355.99	6630.43	6344.66	5977.3		88.5	5556.35	5555.85	5232.42	4990.77	5196.01	5336.91	5083.37	4652.77		88.5	28835.2	5777.12	5942.58	35175.8	5225.03	11114	6858.79	4969.7
89	64772.4	7772.43	35186.5	8957.57	10070	6578.62	43065.8	22554.4		89	9639.56	7093.57	9244.07	7334.94	7372.01	6635.89	6351.33	5977.01		89	5571.43	5559	5236.02	5003.83	5198.2	5341.78	5088.85	4667.79		89	29014.6	5771.32	5949.28	35433	5228.84	11162.6	6882.13	4972.02
89.5	64775.3	7782.68	35374.1	8976.43	10105.5	6581.53	43349.1	22708		89.5	9683.42	7094.61	9258.38	7363.86	7386.01	6640.48	6356.26	5991.79		89.5	5574.59	5564.72	5235.92	5009.05	5205.42	5348.94	5097.35	4672.89		89.5	29200.5	5784.33	5964.03	35586.1	5235.69	11217.2	6894.78	4972.92
90	64778.5	7810.62	35597.2	8997.44	10132.9	6590.59	43617.4	22824.8		90	9704.35	7102.77	9304.02	7370.47	7409.87	6656.07	6373.45	5993.96		90	5588.84	5577.47	5251.76	5017.4	5216.35	5358.63	5102.87	4674.01		90	29360.6	5791.75	5964.55	35780.3	5235.95	11236	6914.16	4977.13
90.5	64782.2	7815.06	35837.4	9009.16	10162.3	6590.7	43825.2	22922.4		90.5	9735.34	7108.19	9312.2	7390.79	7402.76	6668.5	6373.18	5996.57		90.5	5591.82	5590.14	5259.04	5026.45	5231.8	5362.66	5108.19	4686.7		90.5	29494.9	5784.94	5965.98	35984.3	5236.52	11298.2	6936.29	4978.39
91	64783.7	7821.83	36021.9	9009.64	10193	6601.17	44070.3	23068.9		91	9773.62	7121.96	9348.5	7392.69	7413.89	6666.6	6377.55	6004.13		91	5598.43	5593.63	5260.06	5032.09	5223.59	5368.81	5109.1	4684.13		91	29690.5	5790.09	5975.42	36198.6	5236.47	11339.8	6955.88	4977.64
91.5	64787.3	7844.44	36261.8	9047.01	10223.7	6609.5	44302.9	23200.2		91.5	9790.07	7111.69	9370.13	7405.18	7439.36	6680.02	6387.44	6005.88		91.5	5616.8	5601.46	5274.96	5040.39	5241.34	5377.58	5123.02	4690.6		91.5	29826.1	5794.57	5984.41	36370	5235.51	11388.9	6973.97	4981.85
92	64789.9	7843.04	36458.3	9053.79	10256.3	6616.39	44554.3	23334		92	9832.97	7129.41	9383.62	7430.82	7445.14	6680.9	6388.19	6013.31		92	5618.92	5618.43	5282.67	5049.31	5242.62	5386.32	5129.85	4698.92		92	29997.7	5805.55	5986.81	36583	5244.08	11450.2	6995.82	4986.7
92.5	64792.4	7869.68	36652.4	9076.53	10280.5	6625.69	44827.1	23462		92.5	9858.78	7139.51	9414.56	7437.93	7456.53	6684.36	6388.21	6014.14		92.5	5632.33	5622.72	5289.28	5060.11	5249.97	5397.99	5137.94	4709.37		92.5	30162.2	5811.54	5995.03	36733.9	5242.99	11511	7005.72	4991.97
93	64794.3	7872.32	36882.1	9082.76	10315.4	6636.36	45081.5	23599		93	9914.77	7142.09	9443.88	7449.35	7470.1	6706.42	6404.52	6022.99		93	5646.19	5634.52	5306.5	5065.03	5262.6	5410.95	5152.4	4726.66		93	30389.7	5811.37	6001.35	36940.4	5245.37	11550.1	7025.77	4993.76
93.5	64797.7	7892.16	37123.1	9095.3	10341.6	6626.72	45295.4	23703.8		93.5	9924.03	7148.17	9467.27	7459.54	7478.23	6712.88	6410	6027.74		93.5	5655.43	5633.46	5309.13	5077.08	5267.75	5413.92	5157.09	4720.72		93.5	30501.4	5821.31	6003.24	37126.9	5247.66	11608.7	7045.99	4994.8
94	64799.8	7908.74	37306.6	9118.63	10375.4	6646.92	45589.8	23830.5		94	9939.4	7162.2	9496.27	7468	7499.73	6718.13	6420.21	6031.61		94	5660.26	5651.32	5315.8	5083.68	5273.27	5424.34	5168.45	4725.61		94	30693.6	5842.13	6006.95	37350.3	5258.21	11633.1	7069.04	4994.62
94.5	64801.9	7907.99	37523.9	9129.25	10400.3	6654.15	45826.3	23948		94.5	9974.33	7163.99	9524.67	7491.07	7500.71	6719.69	6422.16	6041.61		94.5	5674.99	5658	5333.44	5090.11	5286.14	5440.57	5169.14	4742.5		94.5	30833.9	5832.08	6018.39	37549.4	5255.56	11681.6	7086.6	4997.22
95	64805.4	7925.6	37741.4	9145.33	10439.6	6657.84	46031.7	24121.6		95	10006.3	7164.07	9542.59	7502.93	7510.57	6721.95	6429.94	6049.87		95	5675.87	5663.72	5342.15	5096.24	5293.56	5437.02	5181.46	4744.57		95	31107.3	5836.86	6017.32	37746.7	5263.88	11746.1	7101.86	5001.32
95.5	64806.3	7946.25	38006.1	9153.22	10468.5	6664.29	46359.5	24249.3		95.5	10036.6	7177.65	9571.53	7509.65	7525.68	6728.45	6438.02	6048.79		95.5	5687.92	5676.8	5339.96	5104.94	5296.65	5442.79	5182.24	4745.85		95.5	31250.8	5846.02	6027.61	37940	5258.85	11784.7	7123.82	5005.25
96	64809.3	7956.7	38225	9179.65	10492.6	6673.93	46535.2	24363.2		96	10062.9	7171.95	9598.9	7530.32	7536.35	6740.09	6438.22	6055.73		96	5700.56	5684.96	5353.02	5113.44	5314.08	5455.54	5195.76	4752.91		96	31355.8	5852.88	6039.51	38138.5	5262.22	11837.2	7133.89	5011.67
96.5	64811.2	7976.86	38403.2	9197.42	10527.4	6672.43	46769.7	24492.9		96.5	10110.4	7179.48	9617.36	7538.62	7557.21	6752.1	6448.43	6061.84		96.5	5709.53	5687.93	5353.9	5119.09	5315.26	5460.74	5200.06	4764.47		96.5	31530.3	5860.09	6035.32	38355.5	5254.43	11898.7	7157.45	5014.95
97	64813.3	7993.14	38626.4	9209.31	10556.7	6693.12	47067.1	24624.9		97	10121.7	7190.14	9646.49	7556.26	7559.15	6761.15	6452.47	6068.38		97	5707.24	5694.38	5362.35	5125.46	5325.73	5465.08	5207.51	4768.98		97	31685.9	5875.2	6050.04	38516.1	5262.47	11944.2	7177.16	5013.68
97.5	64815	7996.27	38858.1	9220.87	10593.5	6689.13	47338.3	24752		97.5	10160.8	7189.27	9675.44	7567.47	7575.83	6769.07	6461.96	6073.65		97.5	5729.29	5713.13	5369.17	5139.01	5336.2	5478.04	5222.2	4779.28		97.5	31859.7	5866.37	6055.97	38696.9	5269.47	11995.4	7192.7	5014.65
98	64816.5	8011.81	39030.5	9226.83	10607.7	6695.56	47480.2	24878.9		98	10189.8	7200.05	9701.75	7574.16	7585.46	6767.24	6468.46	6075.09		98	5740.34	5714.38	5385.72	5146.01	5337.24	5484.58	5224.81	4783.76		98	32053.5	5870.86	6057.34	38868.9	5276.51	12044.9	7212.73	5019.37
98.5	64818.3	8023.18	39261.2	9250.84	10645.3	6703.08	47728.7	25022.7		98.5	10233.9	7209.87	9723.37	7586.82	7594.23	6782.76	6475.29	6082.81		98.5	5738.44	5725.2	5386.64	5148.11	5342.92	5491.48	5231.31	4785.28		98.5	32197.2	5880.52	6059.02	39102.3	5270.4	12099.9	7234.69	5016.87
99	64820.6	8041.85	39498.4	9262.02	10685	6709.74	48056.2	25158.6		99	10246.2	7219.7	9754	7600.08	7609.37	6780.34	6475.73	6092.2		99	5744.87	5728.59	5398.35	5158.88	5357.55	5502.94	5239.6	4800.31		99	32415.2	5884.48	6062.94	39271.4	5273.83	12152	7254.89	5021.64
99.5	64822.3	8048.17	39663.5	9286.41	10696.2	6719.25	48334.4	25269.7		99.5	10299.2	7222.67	9777.39	7619.76	7622.78	6792.3	6479.17	6096		99.5	5763.71	5738.27	5408.02	5171.32	5362.12	5511.45	5247.78	4803.83		99.5	32553.3	5889.37	6081.51	39470.8	5277.95	12179.9	7269.99	5020.77
100	64824.1	8060.99	39934.3	9281.75	10721.6	6726.35	48594.6	25418.6		100	10306.8	7223.34	9803.42	7634.39	7629.67	6804.26	6486.76	6106.58		100	5767.8	5750.37	5416.81	5175.4	5368.72	5515.9	5252.49	4807.88		100	32722.8	5894.83	6080.36	39652.9	5280.44	12226.3	7286.42	5027.3
100.5	64825.9	8080.07	40122.3	9321.42	10762.8	6735.82	48801.3	25565		100.5	10340	7235.81	9837.62	7642.28	7649.21	6804.16	6491.88	6108.44		100.5	5776.45	5761.36	5416.59	5179.85	5380.82	5518.85	5266.7	4810.19		100.5	32901.6	5902.9	6079	39906.2	5282.42	12301.2	7315.35	5026.97
101	64827.4	8078.85	40377.4	9322.63	10799.7	6744.92	49038.6	25672.8		101	10363.3	7234.29	9853.31	7656.27	7656.93	6815.35	6498.66	6107.27		101	5784.06	5766.53	5431.5	5196.09	5390.77	5532.93	5278.77	4825.71		101	33078.9	5905.71	6096.82	40070.5	5278.01	12335.8	7333.3	5030.58
101.5	64829.3	8099.34	40602.4	9347.68	10825.9	6748.51	49258.5	25817.5		101.5	10395.1	7254.5	9876.06	7666.82	7671.57	6819.94	6502.9	6113.09		101.5	5792.03	5772.02	5434.55	5198	5388.56	5543.8	5277.16	4825.64		101.5	33192.1	5913.62	6092.52	40227.3	5282.4	12381.6	7353.25	5030.17
102	64830.8	8112.68	40799.3	9351.99	10855.2	6749.97	49559	25899.1		102	10429.1	7260.24	9908.39	7683.32	7678.24	6832.94	6518.23	6115.53		102	5799.4	5788.19	5445.27	5206.8	5395.69	5554.71	5292.59	4828.81		102	33388.1	5911.94	6103.33	40447.4	5284.62	12432.5	7372.8	5038.6
102.5	64831.6	8130.5	41003.4	9355.5	10876.2	6756.89	49788.4	26054.7		102.5	10470	7255.18	9939.48	7689.71	7688.4	6839.61	6518.25	6125.41		102.5	5808.39	5792.4	5453.95	5212.47	5408.52	5562.78	5295.29	4838.66		102.5	33597.3	5915.41	6107.46	40610.5	5290.4	12491.7	7383.76	5039.67
103	64833.5	8138.67	41225	9376.95	10903.7	6760.95	50004	26178.7		103	10498.5	7260.53	9955.8	7701.86	7707.19	6839.55	6525.27	6129.36		103	5820.29	5801.25	5456.61	5218.28	5423.08	5563.31	5308.54	4839.52		103	33809	5925.29	6110.4	40828.4	5284.69	12510	7393.28	5042.27
103.5	64835.3	8150.28	41426.6	9390.13	10944.6	6767.69	50279.6	26312		103.5	10510	7264.42	9999.46	7721.67	7720.48	6847.16	6528.08	6133.85		103.5	5834.93	5801.12	5475.09	5225.37	5420.02	5575.12	5312.86	4856.57		103.5	33892.7	5936.49	6121.31	40987.8	5283.63	12584.2	7417.9	5040.52
104	64836.2	8158.44	41650.2	9402.54	10976	6776.79	50515.7	26444.7		104	10548.3	7269.09	10002.4	7726.44	7720.94	6860.65	6536.58	6143.59		104	5840.42	5809.74	5473.09	5230.53	5437.87	5576.99	5319.3	4851.37		104	34047.4	5941.81	6122.4	41195.2	5289.48	12620.3	7439.16	5047.28
104.5	64837.6	8181.06	41822.3	9410.08	10999.9	6784.58	50663.8	26543.9		104.5	10583.5	7276.82	10047.3	7746.86	7733.38	6871.91	6538.77	6143.59		104.5	5847.49	5824.94	5484.22	5239.1	5435.47	5583.56	5325.46	4865.41		104.5	34345.8	5948.28	6124.38	41342.1	5293.59	12673.9	7464.67	5039.87
105	64839.3	8191.76	42094.7	9435.53	11023.1	6791.17	50955.1	26692.8		105	10601.8	7281.83	10075.5	7747.08	7755.32	6867.91	6546.26	6151.91		105	5853.63	5833.17	5492.68	5246.7	5448.97	5596.27	5331.88	4869.06		105	34413.7	5948.72	6128.5	41519.6	5290.14	12722.3	7478.38	5044.9
105.5	64840.6	8207.12	42241.5	9452.47	11062.7	6791.03	51262	26831.3		105.5	10634.9	7283.75	10086	7765.91	7758.96	6880.03	6553.56	6156.4		105.5	5868.42	5831.22	5496.23	5254.46	5449.01	5597.39	5338.92	4873.35		105.5	34620.8	5955.88	6136.23	41768.3	5295.5	12791.3	7494.45	5051.68
106	64841.9	8205.7	42488.7	9469.23	11081.7	6800.95	51535.4	26951.5		106	10665.3	7293.97	10118.1	7777.79	7775.83	6894.99	6567.34	6157.59		106	5878	5847.65	5504.74	5265.08	5463.24	5613	5350.63	4877.95		106	34791.6	5956.84	6147.74	41901.1	5297.69	12817.3	7519.56	5050.89
106.5	64843.5	8228.09	42699.8	9478.75	11113.5	6803.66	51756.8	27090.6		106.5	10692.2	7301.17	10153.2	7793.72	7787.48	6890.08	6560.78	6162.2		106.5	5877.12	5859.59	5509.71	5272.51	5463.99	5616.18	5357.85	4885.62		106.5	34924.9	5966.88	6146.1	42163.7	5306.22	12871.4	7543.02	5050.93
107	64844.5	8234.83	42924.6	9500.8	11152.2	6814.01	51989.5	27191.9		107	10724.5	7311.01	10178.3	7803.24	7794.43	6900.41	6571.28	6170.18		107	5888.34	5860.7	5521.12	5278.9	5475.87	5629.25	5363.4	4893.55		107	35113.1	5969.26	6154.65	42286.5	5301.54	12942.1	7550.64	5061.32
107.5	64845.7	8247.23	43141.5	9501.36	11179	6816.07	52261.9	27348.4		107.5	10747.6	7309.03	10199.9	7827.54	7806.55	6907.25	6578.57	6177.71		107.5	5905.28	5877.75	5537	5289.3	5486.77	5641.95	5377.83	4902.95		107.5	35289.2	5978.03	6161.45	42512.9	5307.59	12992.8	7577.1	5057.55
108	64847	8258.52	43375.6	9522.61	11207.7	6828.39	52489.8	27482.1		108	10786.2	7325.35	10219.8	7827.75	7816.32	6911.81	6587.27	6180.23		108	5909.68	5879.77	5540.33	5294.07	5498.22	5643.48	5378.74	4908.05		108	35466.4	5986.64	6169.19	42680.7	5306.05	13034.6	7601.1	5060.79
108.5	64848.5	8271.56	43536.9	9541.54	11238.3	6822.27	52661.8	27597.4		108.5	10823.2	7328.58	10256.8	7840.2	7827.42	6915.19	6585.25	6188.96		108.5	5926.56	5888.84	5543.74	5307.85	5498.91	5652.69	5384.55	4916.03		108.5	35627.9	5987.33	6166.97	42864.3	5314.38	13068.2	7618.38	5064.78
109	64849.4	8288.8	43772.8	9535.71	11256.5	6840.07	52950.7	27747.5		109	10841.8	7330.02	10266.8	7847.71	7843.54	6931.49	6589.7	6193.87		109	5930.29	5899.75	5553.48	5312.67	5505.56	5656.51	5392.51	4916.65		109	35784	5987.5	6178.65	43073.4	5310.8	13146.8	7630.15	5068.98
109.5	64850.6	8291.37	44021.9	9558.04	11295.7	6840.93	53238.3	27874		109.5	10873.3	7327.89	10291.4	7857.74	7846.17	6929.89	6604.68	6195.26		109.5	5929.32	5898.67	5562.05	5313.51	5517.01	5664.77	5406.48	4928.6		109.5	35949.1	6004.76	6178.51	43247.2	5308.57	13187.7	7653.7	5063.51
110	64851.7	8311.6	44181.5	9579.11	11315.5	6841.52	53483.3	27996.9		110	10917.6	7338.18	10325.3	7870.08	7872.63	6942.86	6609.21	6199.33		110	5948.96	5914.83	5568.52	5320.32	5515.99	5672.25	5405.42	4933.04		110	36130.7	6000.57	6189.37	43502	5312.83	13246	7674.47	5073.66
110.5	64853.1	8321.86	44403.1	9590.63	11345.6	6859.49	53719.3	28131.2		110.5	10924.7	7349.8	10354.3	7889.85	7866.49	6946.64	6611.74	6201.05		110.5	5956.56	5923.22	5572.98	5335.96	5530.74	5680.53	5419.86	4943.94		110.5	36310.3	6005.09	6198.8	43645.4	5310.05	13260.5	7699.68	5072.24
111	64853.8	8344.54	44676.9	9608.51	11381.7	6859.42	53968.8	28268.5		111	10961.3	7355.76	10368.9	7911.69	7882.9	6964.07	6615.57	6212.34		111	5958.74	5928.46	5585.51	5340.22	5538.19	5689.7	5427.88	4948.22		111	36510	6018.25	6197.1	43879.3	5313.88	13334	7711.89	5077.41
111.5	64854.7	8348.91	44856.6	9617.16	11408.7	6864.14	54227.9	28402.8		111.5	10987	7355.31	10392.9	7913.15	7889.7	6968.4	6622.32	6209.97		111.5	5965.71	5931.57	5593.33	5342	5544.88	5695.16	5429.09	4952.34		111.5	36644.1	6016.99	6203.94	44043.2	5322.28	13365.2	7731.25	5079.4
112	64856.1	8361.67	45051.6	9627.48	11435.3	6871.53	54465.9	28544.3		112	11023.2	7368.33	10421.3	7920.96	7917.28	6971.53	6626.47	6219.65		112	5983.05	5938.58	5603.21	5357.8	5555.93	5704.74	5445.59	4957.83		112	36817.7	6022.12	6212.97	44219.3	5320.01	13432.9	7748	5083.78
112.5	64856.8	8373.22	45290.1	9656.5	11474	6885.24	54699.2	28659.5		112.5	11077.4	7378.27	10455.4	7940.29	7922.79	6978.33	6632.95	6223.62		112.5	5981.54	5949.56	5599.93	5362.71	5554.73	5710.94	5445.84	4961.53		112.5	37003.6	6032.13	6213.96	44370.8	5320.67	13485.4	7768.06	5080.26
113	64858	8384.41	45534.8	9656.69	11496.7	6885.75	54940.7	28785.1		113	11089.3	7372.01	10481.9	7945.47	7927.21	6976.27	6639.87	6231.11		113	5992.35	5960.72	5612.16	5370.29	5566.11	5726.35	5455.94	4969.56		113	37180.3	6026.46	6215.83	44602.7	5321.29	13535.5	7785.47	5079.83
113.5	64859.7	8403.32	45714.3	9675.84	11530.1	6886.19	55226.4	28936.8		113.5	11115.8	7388.81	10515.1	7957.77	7944.75	6988.12	6645.2	6232.73		113.5	6008.71	5964.89	5624.2	5371.39	5571.93	5723.29	5460.25	4973.81		113.5	37348.7	6048.18	6222.1	44792.1	5319.23	13570.8	7814.98	5084.39
114	64860.4	8403.3	46001.1	9688.94	11562.6	6898.47	55493.3	29056.8		114	11156.9	7392.2	10525.6	7972.64	7947.19	6996.68	6653.95	6237.41		114	6005.81	5972.69	5635.49	5380.33	5581.86	5725.61	5468.78	4978.14		114	37536.6	6042.57	6226.55	44992	5326.04	13634.6	7827.29	5088.64
114.5	64861.3	8427.04	46179.7	9698.84	11587.4	6899.43	55701.2	29156.4		114.5	11163.9	7392.13	10548.7	7987.61	7971.04	7011.42	6655.51	6246.53		114.5	6015.78	5987.13	5636.43	5389.44	5585.22	5740.95	5488.53	4984.82		114.5	37734.5	6051.37	6231.24	45099.4	5320.57	13676	7845.71	5089.38
115	64861.9	8439.79	46399.2	9714.77	11610.7	6908.85	55968.5	29308.7		115	11206.7	7392.88	10582.8	8003.78	7981.83	7009.27	6661	6247.76		115	6025.78	5984.89	5636.88	5400.26	5594.55	5747.84	5475.58	4988.23		115	37866.9	6059.89	6239.76	45359.1	5333.77	13731.8	7874.09	5094.21
115.5	64862.8	8440.11	46633.8	9717.92	11639.1	6903.11	56209.5	29478.7		115.5	11238.9	7407.22	10615.6	8020.92	7985.95	7016.86	6670.2	6254.6		115.5	6045.08	6000.36	5654.76	5405.54	5609.28	5747.7	5490.41	4997.02		115.5	38050.3	6061.87	6247.95	45533.2	5334.79	13788.3	7878.19	5095.03
116	64863.8	8452.64	46858.1	9740.78	11670.4	6919.21	56459.4	29576.3		116	11285.9	7414.73	10628.7	8024.65	7999.88	7024.79	6670.06	6257.03		116	6046.11	6006.19	5658.91	5413.35	5612.31	5766.12	5502.17	5006.03		116	38279.9	6069.49	6256.48	45730	5330.3	13830.3	7911.47	5096.25
116.5	64864.7	8485.66	47112.8	9758.64	11710.8	6927.53	56704.9	29726.3		116.5	11296.5	7406.79	10656	8037.37	8009.58	7039.21	6674.43	6263.44		116.5	6051.74	6014.51	5663.37	5419.28	5614.83	5768.04	5504.07	5007.22		116.5	38407.8	6078.55	6255.26	45926.5	5332.95	13900.7	7924.71	5097.23
117	64865.7	8493.94	47226.3	9767.25	11733	6929.15	56938.3	29853.8		117	11323.1	7418.33	10683.8	8050.25	8013.68	7039.67	6681.27	6265.17		117	6064.1	6027.35	5676.09	5429.43	5626.81	5783.7	5522.96	5015.26		117	38570.7	6070.28	6268.3	46097.8	5338.62	13941	7942.81	5098.04
117.5	64867	8491.15	47455.9	9781.2	11761.2	6932.76	57225.5	29995.4		117.5	11346	7421.88	10706.3	8070.56	8035.28	7040.17	6680.46	6269.12		117.5	6071.23	6022.94	5677.75	5434.3	5627.36	5788.57	5519.52	5014.97		117.5	38732.8	6083.88	6269.77	46258.9	5336.21	13975.1	7965.34	5102.52
118	64867.6	8513.21	47687	9804.68	11795.1	6936.54	57423.9	30083.8		118	11381.8	7444.28	10734.3	8071.07	8043.4	7062.83	6692.39	6274.46		118	6080.33	6029.5	5679.23	5442.02	5641.34	5789.76	5532.55	5023.66		118	38958.2	6082.33	6271.35	46436.2	5336.88	14025.9	7987.26	5102.27
118.5	64868.7	8519.42	47925	9806.77	11817.8	6950.78	57646.6	30249.1		118.5	11411.2	7431.43	10756	8083.8	8050.3	7062.6	6698.72	6278.72		118.5	6088.27	6041.01	5697.87	5450.09	5648.19	5797.88	5537.32	5035.46		118.5	39083.1	6082.27	6274.84	46653.3	5339.59	14085.9	8007.13	5106
119	64869.1	8537.22	48099.3	9814.29	11850.8	6955.13	57903.3	30384.6		119	11449.6	7436.76	10789.5	8104.26	8060.18	7063.66	6699.03	6285.94		119	6098.22	6048.57	5704.36	5459.68	5652.6	5805.14	5545.63	5041.64		119	39260.9	6094.04	6278.03	46820.4	5345.62	14123.5	8030.05	5106.04
119.5	64869.8	8543.3	48358.4	9827.37	11875.8	6961.13	58124.3	30529.9		119.5	11471.8	7449.38	10808.6	8106.28	8073.63	7067.48	6705.84	6293		119.5	6101.2	6054.92	5708.03	5460.69	5653.08	5805.18	5545.33	5036.87		119.5	39393.8	6109.37	6287.67	46953.3	5343.98	14183.6	8052.77	5108.25
120	64870.5	8557.33	48558.9	9831.05	11908.7	6971.58	58394.9	30650.1		120	11499.6	7453.16	10841	8116.85	8085.03	7087.19	6708	6292.39		120	6113.96	6061.04	5716.1	5464.79	5658.42	5816.93	5556.37	5049.4		120	39655.9	6106.75	6300.24	47165.8	5350.8	14233.7	8061.43	5112.06

## Sheet: Fig. 3h
Time (min)	Error rate (%)
5	4.375
10	3.125
20	1.875
30	1.875
60	1.875
120	1.875

## Sheet: Fig. 3i
Average slope (RFU/min)	File name
		File #0	File #1	File #2	File #3	File #4	File #5	File #6	File #7	File #8	File #9	File #10	File #11	File #12	File #13	File #14	File #15	File #16	File #17	File #18	File #19	File #20	File #21	File #22	File #23	File #24	File #25	File #26	File #27	File #28	File #29	File #30	File #31	File #32	File #33	File #34	File #35	File #36	File #37	File #38	File #39
Keyword	storage	532.403	44.7861	215.816	58.183	59.6512	31.3741	315.525	137.132	40.3751	37.5418	30.5067	28.6926	26.8592	34.7493	33.6347	19.2347	89.5798	45.6025	37.7737	29.3015	38.0789	44.0096	27.9594	30.0436	7.6921	13.1915	13.2837	6.0589	5.57625	7.7711	5.37039	5.70553	7.84094	13.3528	6.50774	6.51228	13.5865	11.2783	6.09923	7.17766
	database	53.264	41.9661	47.5371	27.27	35.9606	26.2282	21.6838	20.3342	38.1936	34.7605	16.6812	11.163	25.353	17.6751	26.1881	-1.05286	96.8807	33.9885	27.8518	21.0925	27.1796	33.2444	40.7188	31.4899	32.6653	38.7896	29.2087	234.317	34.4438	33.71	42.4698	34.2196	31.9683	234.588	121.473	167.157	123.843	26.787	120.394	28.4592
	crypto	29.4681	29.6138	22.3899	16.8789	22.5642	24.972	22.5805	14.8361	33.1528	44.5652	30.5896	28.0242	159.313	23.3993	309.508	30.4705	24.2607	555.269	21.294	20.5322	24.5585	11.592	14.6647	15.7972	21.7464	31.618	24.5156	16.4407	24.3656	18.0374	19.9522	448.082	24.6972	26.4152	23.1911	28.6358	83.6698	10.7068	15.0102	16.665
	comput	187.237	31.1656	32.505	234.441	24.1788	50.7806	26.8541	19.1228	25.8076	57.6925	26.7431	26.412	26.6302	40.5115	20.756	19.3582	219.944	31.7989	52.9393	36.1059	25.4136	473.376	26.6474	18.8789	25.1732	31.5472	41.7438	54.2327	37.4245	60.5037	50.7153	17.0247	37.928	163.334	25.9887	110.945	134.972	32.2907	389.508	15.3194

## Sheet: Fig. 3j
Frequency count	File name
		File #0	File #1	File #2	File #3	File #4	File #5	File #6	File #7	File #8	File #9	File #10	File #11	File #12	File #13	File #14	File #15	File #16	File #17	File #18	File #19	File #20	File #21	File #22	File #23	File #24	File #25	File #26	File #27	File #28	File #29	File #30	File #31	File #32	File #33	File #34	File #35	File #36	File #37	File #38	File #39
Keyword	storage	5	0	3	0	0	0	2	2	0	0	0	0	0	0	0	0	2	0	0	0	0	0	0	0	0	0	0	0	0	0	0	0	0	0	0	0	0	0	0	0
	database	0	0	0	0	0	0	0	0	0	0	0	0	0	0	0	0	1	0	0	0	0	0	0	0	0	0	0	3	0	0	0	0	0	3	1	2	0	0	1	0
	crypto	0	0	0	0	0	0	0	0	0	0	0	0	1	0	4	0	0	5	0	0	0	0	0	0	0	0	0	0	0	0	0	3	0	0	0	0	1	0	0	0
	comput	1	0	0	2	0	0	0	0	0	0	0	0	0	0	0	0	1	0	0	0	0	5	0	0	0	0	0	0	0	1	0	0	0	2	0	0	0	0	3	0

[truncated: 66 more sheets: Fig. 3k, Fig. 3l, Fig. 3m, Fig. 3n, Fig. 3o, Fig. 3p, Fig. 3q, Fig. 4c, Fig. 4d, Fig. 5a, Fig. 5b, Fig. 5c, Fig. 5d, Sup. Fig. 3a, Sup. Fig. 3b, Sup. Fig. 3c, Sup. Fig. 3d, Sup. Fig. 3e, Sup. Fig. 3f, Sup. Fig. 3g …]
